# Supplementary material for: MicroRNA-100-5p and microRNA-298-5p released from apoptotic cortical neurons are endogenous Toll-like receptor 7/8 ligands that contribute to neurodegeneration
Source: Mol Neurodegener. 2021 Nov 27;16:80. doi: 10.1186/s13024-021-00498-5 (PMC8626928; doi:10.1186/s13024-021-00498-5)
Supplement: Supplementary file 12 — Additional file 12: Table S1. miRNA microarray information. [file 13024_2021_498_MOESM12_ESM.xlsx]

## Sheet: SN_Ctrl_vs_Stau FC>1 p<0.01
featureNames.n_mir.	Accession	Transcript.ID.Array.Design.	Sequence.Type	Species.Scientific.Name	Sequence	logFC	AveExpr	t	P.Value	adj.P.Val	B	Higher in condition
MIMAT0004536_st	MIMAT0004536	mmu-miR-151-5p	miRNA	Mus musculus	UCGAGGAGCUCACAGUCUAGU	5.27881	6.55644	14.4987	3.03368e-11	9.59553e-08	15.522	Staurosporine
MIMAT0003735_st	MIMAT0003735	mmu-miR-672-5p	miRNA	Mus musculus	UGAGGUUGGUGUACUGUGUGUGA	4.82678	5.79263	12.0947	5.63399e-10	5.9401e-07	12.9346	Staurosporine
MIMAT0003740_st	MIMAT0003740	mmu-miR-674-5p	miRNA	Mus musculus	GCACUGAGAUGGGAGUGGUGUA	4.59667	6.37345	9.67737	1.7645e-08	6.97638e-06	9.74111	Staurosporine
MIMAT0000704_st	MIMAT0000704	mmu-miR-361-5p	miRNA	Mus musculus	UUAUCAGAAUCUCCAGGGGUAC	4.47189	7.74209	4.98439	0.000101502	0.00726554	1.33693	Staurosporine
MIMAT0000121_st	MIMAT0000121	mmu-let-7g-5p	miRNA	Mus musculus	UGAGGUAGUAGUUUGUACAGUU	4.46109	6.6294	8.7282	8.09177e-08	2.84381e-05	8.29161	Staurosporine
MIMAT0003711_st	MIMAT0003711	mmu-miR-652-3p	miRNA	Mus musculus	AAUGGCGCCACUAGGGUUGUG	4.28735	5.37166	10.7502	3.5619e-09	2.27957e-06	11.2412	Staurosporine
MIMAT0004653_st	MIMAT0004653	mmu-miR-342-5p	miRNA	Mus musculus	AGGGGUGCUAUCUGUGAUUGAG	4.28096	4.96447	10.1712	8.32031e-09	4.38619e-06	10.449	Staurosporine
MIMAT0000655_st	MIMAT0000655	mmu-miR-100-5p	miRNA	Mus musculus	AACCCGUAGAUCCGAACUUGUG	4.10723	7.20471	8.13701	2.2083e-07	6.98485e-05	7.32642	Staurosporine
MIMAT0027944_st	MIMAT0027944	mmu-miR-7020-5p	miRNA	Mus musculus	UGGGAUGGUGGAGAGGGUGACCAG	4.03468	2.76214	13.6428	8.16988e-11	1.29207e-07	14.6594	Staurosporine
MIMAT0000140_st	MIMAT0000140	mmu-miR-128-3p	miRNA	Mus musculus	UCACAGUGAACCGGUCUCUUU	3.94682	7.22684	4.91411	0.000118017	0.0077768	1.18899	Staurosporine
MIMAT0000386_st	MIMAT0000386	mmu-miR-106b-5p	miRNA	Mus musculus	UAAAGUGCUGACAGUGCAGAU	3.76357	8.16001	4.96809	0.000105108	0.00726554	1.30266	Staurosporine
MIMAT0000385_st	MIMAT0000385	mmu-miR-106a-5p	miRNA	Mus musculus	CAAAGUGCUAACAGUGCAGGUAG	3.75069	6.6784	5.52253	3.25647e-05	0.00332265	2.45328	Staurosporine
MIMAT0000525_st	MIMAT0000525	mmu-let-7f-5p	miRNA	Mus musculus	UGAGGUAGUAGAUUGUAUAGUU	3.72708	5.47793	7.27442	1.03642e-06	0.000234156	5.82793	Staurosporine
MIMAT0003509_st	MIMAT0003509	mmu-miR-501-3p	miRNA	Mus musculus	AAUGCACCCGGGCAAGGAUUUG	3.65256	4.73713	10.0364	1.01883e-08	4.60365e-06	10.2588	Staurosporine
MIMAT0000376_st	MIMAT0000376	mmu-miR-298-5p	miRNA	Mus musculus	GGCAGAGGAGGGCUGUUCUUCCC	3.54983	5.67999	10.7421	3.60349e-09	2.27957e-06	11.2304	Staurosporine
MIMAT0003170_st	MIMAT0003170	mmu-miR-541-5p	miRNA	Mus musculus	AAGGGAUUCUGAUGUUGGUCACACU	3.41762	6.96109	5.68493	2.32607e-05	0.00272494	2.78369	Staurosporine
MIMAT0014816_st	MIMAT0014816	mmu-miR-3099-3p	miRNA	Mus musculus	UAGGCUAGAGAGAGGUUGGGGA	3.38038	5.38334	5.81415	1.78387e-05	0.00252958	3.04426	Staurosporine
MIMAT0000747_st	MIMAT0000747	mmu-miR-382-5p	miRNA	Mus musculus	GAAGUUGUUCGUGGUGGAUUCG	3.27048	7.77454	4.93252	0.000113442	0.00763438	1.22778	Staurosporine
MIMAT0003184_st	MIMAT0003184	mmu-miR-487b-3p	miRNA	Mus musculus	AAUCGUACAGGGUCAUCCACUU	3.20242	7.34994	4.8723	0.000129116	0.00811784	1.1008	Staurosporine
MIMAT0001422_st	MIMAT0001422	mmu-miR-434-3p	miRNA	Mus musculus	UUUGAACCAUCACUCGACUCCU	3.19869	6.51652	5.45432	3.75437e-05	0.00359851	2.31354	Staurosporine
MIMAT0000214_st	MIMAT0000214	mmu-miR-185-5p	miRNA	Mus musculus	UGGAGAGAAAGGCAGUUCCUGA	3.1291	6.1791	4.96563	0.000105664	0.00726554	1.29748	Staurosporine
MIMAT0000515_st	MIMAT0000515	mmu-miR-30d-5p	miRNA	Mus musculus	UGUAAACAUCCCCGACUGGAAG	3.09889	5.44183	5.16351	6.92794e-05	0.00592246	1.71187	Staurosporine
MIMAT0017259_st	MIMAT0017259	mmu-miR-505-5p	miRNA	Mus musculus	GGGAGCCAGGAAGUAUUGAUGUU	3.0328	4.06462	5.53291	3.18689e-05	0.00332265	2.47448	Staurosporine
MIMAT0000161_st	MIMAT0000161	mmu-miR-151-3p	miRNA	Mus musculus	CUAGACUGAGGCUCCUUGAGG	2.92105	5.00677	6.08318	1.03366e-05	0.00155689	3.57971	Staurosporine
MIMAT0028050_st	MIMAT0028050	mmu-miR-7072-5p	miRNA	Mus musculus	GAGGGGAGACAAGAGGCAAGGC	2.86112	2.60089	7.19152	1.20876e-06	0.000254887	5.67818	Staurosporine
MIMAT0000125_st	MIMAT0000125	mmu-miR-23b-3p	miRNA	Mus musculus	AUCACAUUGCCAGGGAUUACC	2.83144	8.77004	7.34531	9.09343e-07	0.00022125	5.95519	Staurosporine
MIMAT0000743_st	MIMAT0000743	mmu-miR-379-5p	miRNA	Mus musculus	UGGUAGACUAUGGAACGUAGG	2.75404	5.35865	5.79917	1.8394e-05	0.00252958	3.01416	Staurosporine
MIMAT0000659_st	MIMAT0000659	mmu-miR-212-3p	miRNA	Mus musculus	UAACAGUCUCCAGUCACGGCCA	2.69968	4.84577	5.74454	2.05748e-05	0.00260312	2.90417	Staurosporine
MIMAT0000524_st	MIMAT0000524	mmu-let-7e-5p	miRNA	Mus musculus	UGAGGUAGGAGGUUGUAUAGUU	2.66749	9.74717	4.8481	0.000136025	0.00811784	1.04966	Staurosporine
MIMAT0000131_st	MIMAT0000131	mmu-miR-99a-5p	miRNA	Mus musculus	AACCCGUAGAUCCGAUCUUGUG	2.30435	8.97481	7.11945	1.38276e-06	0.000273354	5.54716	Staurosporine
MIMAT0028082_st	MIMAT0028082	mmu-miR-7088-5p	miRNA	Mus musculus	GCAAGUGGUGGUGAGGAGGGGAAAC	1.95404	3.26609	4.77283	0.000160015	0.00903798	0.890357	Staurosporine
MIMAT0000532_st	MIMAT0000532	mmu-miR-23a-3p	miRNA	Mus musculus	AUCACAUUGCCAGGGAUUUCC	1.93266	8.48338	7.52045	6.60136e-07	0.000189819	6.26644	Staurosporine
MIMAT0000546_st	MIMAT0000546	mmu-miR-103-3p	miRNA	Mus musculus	AGCAGCAUUGUACAGGGCUAUGA	1.87853	10.5964	5.0752	8.35977e-05	0.00644925	1.52742	Staurosporine
MIMAT0028016_st	MIMAT0028016	mmu-miR-7056-5p	miRNA	Mus musculus	UGUGGAGGAGGACAGAGAGGUU	1.52648	1.68486	5.38265	4.36235e-05	0.00405827	2.16613	Staurosporine
MIMAT0000540_st	MIMAT0000540	mmu-miR-93-5p	miRNA	Mus musculus	CAAAGUGCUGUUCGUGCAGGUAG	1.37845	9.2824	4.87203	0.000129191	0.00811784	1.10023	Staurosporine
MIMAT0000533_st	MIMAT0000533	mmu-miR-26a-5p	miRNA	Mus musculus	UUCAAGUAAUCCAGGAUAGGCU	1.31426	11.0686	6.22953	7.71236e-06	0.0012839	3.86687	Staurosporine
MIMAT0000383_st	MIMAT0000383	mmu-let-7d-5p	miRNA	Mus musculus	AGAGGUAGUAGGUUGCAUAGUU	1.28295	10.9823	5.74972	2.03571e-05	0.00260312	2.91461	Staurosporine
MIMAT0000210_st	MIMAT0000210	mmu-miR-181a-5p	miRNA	Mus musculus	AACAUUCAACGCUGUCGGUGAGU	1.27833	10.4154	5.49876	3.42181e-05	0.00338225	2.40463	Staurosporine
MIMAT0000521_st	MIMAT0000521	mmu-let-7a-5p	miRNA	Mus musculus	UGAGGUAGUAGGUUGUAUAGUU	1.16983	10.8305	5.05343	8.75716e-05	0.00659498	1.48182	Staurosporine
MIMAT0027718_st	MIMAT0027718	mmu-miR-6909-5p	miRNA	Mus musculus	CAGGGGGGCUGGAAUGGGCACU	-1.2092	6.49819	-4.82487	0.000143011	0.00822441	1.00054	Control
MIMAT0009394_st	MIMAT0009394	mmu-miR-1931	miRNA	Mus musculus	AUGCAAGGGCUGGUGCGAUGGC	-1.22258	6.00439	-5.03527	9.10355e-05	0.0066964	1.44374	Control
MIMAT0028444_st	MIMAT0028444	mmu-miR-7238-5p	miRNA	Mus musculus	AUGCGGAUGGGACGCGGC	-1.41413	4.73436	-5.2622	5.62141e-05	0.0050336	1.91709	Control
MIMAT0028076_st	MIMAT0028076	mmu-miR-7085-5p	miRNA	Mus musculus	CAGUGGGGGCAGGCCAGCAGGA	-1.53469	6.47337	-5.25322	5.72904e-05	0.0050336	1.89847	Control
MIMAT0028040_st	MIMAT0028040	mmu-miR-6769b-5p	miRNA	Mus musculus	CCUGGUGGGUGGGGAAGAGC	-1.58618	7.09714	-4.71833	0.00018004	0.00999065	0.774751	Control
MIMAT0014934_st	MIMAT0014934	mmu-miR-3102-5p.2-5p	miRNA	Mus musculus	GGUGGUGCAGGCAGGAGAGCC	-1.81698	5.89936	-5.59577	2.79687e-05	0.00305051	2.60269	Control
MIMAT0029849_st	MIMAT0029849	mmu-miR-7671-3p	miRNA	Mus musculus	AAGCGGGCAGGCGGAGAACCAC	-1.87246	6.3457	-6.29439	6.77972e-06	0.00119135	3.99318	Control
MIMAT0027910_st	MIMAT0027910	mmu-miR-7003-5p	miRNA	Mus musculus	UGUGGGGAGAAGCUGCGGCAG	-2.01731	4.73539	-4.82864	0.000141851	0.00822441	1.00852	Control
MIMAT0029812_st	MIMAT0029812	mmu-miR-7653-5p	miRNA	Mus musculus	UAAGGGGCGGACAGACAGACGG	-2.05868	5.51145	-5.61734	2.67462e-05	0.00302136	2.64658	Control
MIMAT0027954_st	MIMAT0027954	mmu-miR-7025-5p	miRNA	Mus musculus	CGUGAGCUGAAGCUGGUGGCUCCC	-2.38819	4.09801	-6.11239	9.74752e-06	0.00154157	3.63726	Control
MIMAT0024857_st	MIMAT0024857	mmu-miR-6236	miRNA	Mus musculus	GCCGUCGCCGGCAGUCAGG	-2.45838	4.66416	-6.48489	4.65833e-06	0.000866723	4.36073	Control
MIMAT0029815_st	MIMAT0029815	mmu-miR-7654-3p	miRNA	Mus musculus	CGAGCGGGAGCGCGCCUCGUCC	-3.2935	3.84777	-5.71146	2.2023e-05	0.00267918	2.83738	Control

## Sheet: Neuron_Ctrl_vs_Stau FC>1 p<0.01
featureNames.n_mir.	Accession	Transcript.ID.Array.Design.	Sequence.Type	Species.Scientific.Name	Sequence	logFC	AveExpr	t	P.Value	adj.P.Val	B	Higher in condition
MIMAT0017069_st	MIMAT0017069	mmu-miR-128-2-5p	miRNA	Mus musculus	GGGGGCCGAUGCACUGUAAGAGA	-3.10346	2.11234	-12.4472	3.56878e-10	8.98917e-07	12.1076	Control
MIMAT0017071_st	MIMAT0017071	mmu-miR-7b-3p	miRNA	Mus musculus	CAACAAGUCACAGCCAGCCUCA	-2.54902	1.87214	-12.088	5.68395e-10	8.98917e-07	11.7654	Control
MIMAT0004527_st	MIMAT0004527	mmu-miR-124-5p	miRNA	Mus musculus	CGUGUUCACAGCGGACCUUGAU	-1.91436	2.73198	-11.0827	2.22204e-09	1.75708e-06	10.7336	Control
MIMAT0004524_st	MIMAT0004524	mmu-miR-30b-3p	miRNA	Mus musculus	CUGGGAUGUGGAUGUUUACGUC	-1.47306	1.41934	-11.4877	1.26867e-09	1.33761e-06	11.1629	Control
MIMAT0017173_st	MIMAT0017173	mmu-miR-412-5p	miRNA	Mus musculus	UGGUCGACCAGCUGGAAAGUAAU	-1.30696	2.15103	-6.47051	4.79137e-06	0.00303102	4.26147	Control
MIMAT0004668_st	MIMAT0004668	mmu-miR-138-1-3p	miRNA	Mus musculus	CGGCUACUUCACAACACCAGGG	-1.22533	1.67254	-5.9411	1.37729e-05	0.00726059	3.30705	Control
MIMAT0001419_st	MIMAT0001419	mmu-miR-433-5p	miRNA	Mus musculus	UACGGUGAGCCUGUCAUUAUUC	-1.08488	1.31958	-5.80034	1.83501e-05	0.0082916	3.04596	Control

## Sheet: SN_Ctrl_vs_Stau all probes
featureNames.n_mir.	Accession	Transcript.ID.Array.Design.	Sequence.Type	Species.Scientific.Name	Sequence	logFC	AveExpr	t	P.Value	adj.P.Val	B
MIMAT0004536_st	MIMAT0004536	mmu-miR-151-5p	miRNA	Mus musculus	UCGAGGAGCUCACAGUCUAGU	5.27881	6.55644	14.4987	3.03368e-11	9.59553e-08	15.522
MIMAT0003735_st	MIMAT0003735	mmu-miR-672-5p	miRNA	Mus musculus	UGAGGUUGGUGUACUGUGUGUGA	4.82678	5.79263	12.0947	5.63399e-10	5.9401e-07	12.9346
MIMAT0003740_st	MIMAT0003740	mmu-miR-674-5p	miRNA	Mus musculus	GCACUGAGAUGGGAGUGGUGUA	4.59667	6.37345	9.67737	1.7645e-08	6.97638e-06	9.74111
MIMAT0000704_st	MIMAT0000704	mmu-miR-361-5p	miRNA	Mus musculus	UUAUCAGAAUCUCCAGGGGUAC	4.47189	7.74209	4.98439	0.000101502	0.00726554	1.33693
MIMAT0000121_st	MIMAT0000121	mmu-let-7g-5p	miRNA	Mus musculus	UGAGGUAGUAGUUUGUACAGUU	4.46109	6.6294	8.7282	8.09177e-08	2.84381e-05	8.29161
MIMAT0003711_st	MIMAT0003711	mmu-miR-652-3p	miRNA	Mus musculus	AAUGGCGCCACUAGGGUUGUG	4.28735	5.37166	10.7502	3.5619e-09	2.27957e-06	11.2412
MIMAT0004653_st	MIMAT0004653	mmu-miR-342-5p	miRNA	Mus musculus	AGGGGUGCUAUCUGUGAUUGAG	4.28096	4.96447	10.1712	8.32031e-09	4.38619e-06	10.449
MIMAT0000655_st	MIMAT0000655	mmu-miR-100-5p	miRNA	Mus musculus	AACCCGUAGAUCCGAACUUGUG	4.10723	7.20471	8.13701	2.2083e-07	6.98485e-05	7.32642
MIMAT0027944_st	MIMAT0027944	mmu-miR-7020-5p	miRNA	Mus musculus	UGGGAUGGUGGAGAGGGUGACCAG	4.03468	2.76214	13.6428	8.16988e-11	1.29207e-07	14.6594
MIMAT0000140_st	MIMAT0000140	mmu-miR-128-3p	miRNA	Mus musculus	UCACAGUGAACCGGUCUCUUU	3.94682	7.22684	4.91411	0.000118017	0.0077768	1.18899
MIMAT0000139_st	MIMAT0000139	mmu-miR-127-3p	miRNA	Mus musculus	UCGGAUCCGUCUGAGCUUGGCU	3.90414	5.91144	4.67934	0.000195918	0.0101589	0.691909
MIMAT0000386_st	MIMAT0000386	mmu-miR-106b-5p	miRNA	Mus musculus	UAAAGUGCUGACAGUGCAGAU	3.76357	8.16001	4.96809	0.000105108	0.00726554	1.30266
MIMAT0000385_st	MIMAT0000385	mmu-miR-106a-5p	miRNA	Mus musculus	CAAAGUGCUAACAGUGCAGGUAG	3.75069	6.6784	5.52253	3.25647e-05	0.00332265	2.45328
MIMAT0000525_st	MIMAT0000525	mmu-let-7f-5p	miRNA	Mus musculus	UGAGGUAGUAGAUUGUAUAGUU	3.72708	5.47793	7.27442	1.03642e-06	0.000234156	5.82793
MIMAT0003509_st	MIMAT0003509	mmu-miR-501-3p	miRNA	Mus musculus	AAUGCACCCGGGCAAGGAUUUG	3.65256	4.73713	10.0364	1.01883e-08	4.60365e-06	10.2588
MIMAT0000376_st	MIMAT0000376	mmu-miR-298-5p	miRNA	Mus musculus	GGCAGAGGAGGGCUGUUCUUCCC	3.54983	5.67999	10.7421	3.60349e-09	2.27957e-06	11.2304
MIMAT0003170_st	MIMAT0003170	mmu-miR-541-5p	miRNA	Mus musculus	AAGGGAUUCUGAUGUUGGUCACACU	3.41762	6.96109	5.68493	2.32607e-05	0.00272494	2.78369
MIMAT0014816_st	MIMAT0014816	mmu-miR-3099-3p	miRNA	Mus musculus	UAGGCUAGAGAGAGGUUGGGGA	3.38038	5.38334	5.81415	1.78387e-05	0.00252958	3.04426
MIMAT0029815_st	MIMAT0029815	mmu-miR-7654-3p	miRNA	Mus musculus	CGAGCGGGAGCGCGCCUCGUCC	-3.2935	3.84777	-5.71146	2.2023e-05	0.00267918	2.83738
MIMAT0000747_st	MIMAT0000747	mmu-miR-382-5p	miRNA	Mus musculus	GAAGUUGUUCGUGGUGGAUUCG	3.27048	7.77454	4.93252	0.000113442	0.00763438	1.22778
MIMAT0003184_st	MIMAT0003184	mmu-miR-487b-3p	miRNA	Mus musculus	AAUCGUACAGGGUCAUCCACUU	3.20242	7.34994	4.8723	0.000129116	0.00811784	1.1008
MIMAT0001422_st	MIMAT0001422	mmu-miR-434-3p	miRNA	Mus musculus	UUUGAACCAUCACUCGACUCCU	3.19869	6.51652	5.45432	3.75437e-05	0.00359851	2.31354
MIMAT0000143_st	MIMAT0000143	mmu-miR-9-3p	miRNA	Mus musculus	AUAAAGCUAGAUAACCGAAAGU	3.16493	6.42272	3.87749	0.00113784	0.0321338	-1.02563
MIMAT0000214_st	MIMAT0000214	mmu-miR-185-5p	miRNA	Mus musculus	UGGAGAGAAAGGCAGUUCCUGA	3.1291	6.1791	4.96563	0.000105664	0.00726554	1.29748
MIMAT0000515_st	MIMAT0000515	mmu-miR-30d-5p	miRNA	Mus musculus	UGUAAACAUCCCCGACUGGAAG	3.09889	5.44183	5.16351	6.92794e-05	0.00592246	1.71187
MIMAT0015643_st	MIMAT0015643	mmu-miR-3472	miRNA	Mus musculus	UAAUAGCCAGAAGCUGGAAGGAACC	3.09797	3.10782	4.64158	0.000212657	0.0107602	0.611572
MIMAT0000124_st	MIMAT0000124	mmu-miR-15b-5p	miRNA	Mus musculus	UAGCAGCACAUCAUGGUUUACA	3.07533	6.63643	3.85565	0.00119406	0.0328418	-1.07246
MIMAT0000159_st	MIMAT0000159	mmu-miR-149-5p	miRNA	Mus musculus	UCUGGCUCCGUGUCUUCACUCCC	3.04551	6.435	4.614	0.000225794	0.0111592	0.552844
MIMAT0017259_st	MIMAT0017259	mmu-miR-505-5p	miRNA	Mus musculus	GGGAGCCAGGAAGUAUUGAUGUU	3.0328	4.06462	5.53291	3.18689e-05	0.00332265	2.47448
MIMAT0000514_st	MIMAT0000514	mmu-miR-30c-5p	miRNA	Mus musculus	UGUAAACAUCCUACACUCUCAGC	2.92749	8.04907	3.82492	0.00127795	0.0345483	-1.13836
MIMAT0000161_st	MIMAT0000161	mmu-miR-151-3p	miRNA	Mus musculus	CUAGACUGAGGCUCCUUGAGG	2.92105	5.00677	6.08318	1.03366e-05	0.00155689	3.57971
MIMAT0031390_st	MIMAT0031390	mmu-miR-3473f	miRNA	Mus musculus	CAAAUAGGACUGGAGAGAUG	2.89571	4.33996	4.57088	0.000248004	0.0115358	0.460948
MIMAT0028050_st	MIMAT0028050	mmu-miR-7072-5p	miRNA	Mus musculus	GAGGGGAGACAAGAGGCAAGGC	2.86112	2.60089	7.19152	1.20876e-06	0.000254887	5.67818
MIMAT0000125_st	MIMAT0000125	mmu-miR-23b-3p	miRNA	Mus musculus	AUCACAUUGCCAGGGAUUACC	2.83144	8.77004	7.34531	9.09343e-07	0.00022125	5.95519
MIMAT0000743_st	MIMAT0000743	mmu-miR-379-5p	miRNA	Mus musculus	UGGUAGACUAUGGAACGUAGG	2.75404	5.35865	5.79917	1.8394e-05	0.00252958	3.01416
MIMAT0000659_st	MIMAT0000659	mmu-miR-212-3p	miRNA	Mus musculus	UAACAGUCUCCAGUCACGGCCA	2.69968	4.84577	5.74454	2.05748e-05	0.00260312	2.90417
MIMAT0000524_st	MIMAT0000524	mmu-let-7e-5p	miRNA	Mus musculus	UGAGGUAGGAGGUUGUAUAGUU	2.66749	9.74717	4.8481	0.000136025	0.00811784	1.04966
MIMAT0014882_st	MIMAT0014882	mmu-miR-466m-5p	miRNA	Mus musculus	UGUGUGCAUGUGCAUGUGUGUAU	-2.57905	5.77396	-4.04455	0.000786903	0.0256595	-0.666984
MIMAT0017346_st	MIMAT0017346	mmu-miR-669m-5p	miRNA	Mus musculus	UGUGUGCAUGUGCAUGUGUGUAU	-2.57905	5.77396	-4.04455	0.000786903	0.0256595	-0.666984
MIMAT0001420_st	MIMAT0001420	mmu-miR-433-3p	miRNA	Mus musculus	AUCAUGAUGGGCUCCUCGGUGU	2.54632	6.67446	4.46827	0.000310227	0.0138204	0.241805
MIMAT0004576_st	MIMAT0004576	mmu-miR-296-3p	miRNA	Mus musculus	GAGGGUUGGGUGGAGGCUCUCC	2.50772	5.41984	3.85698	0.00119057	0.0328418	-1.06962
MIMAT0000647_st	MIMAT0000647	mmu-miR-107-3p	miRNA	Mus musculus	AGCAGCAUUGUACAGGGCUAUCA	2.46035	9.91522	4.7035	0.000185922	0.0100604	0.743239
MIMAT0024857_st	MIMAT0024857	mmu-miR-6236	miRNA	Mus musculus	GCCGUCGCCGGCAGUCAGG	-2.45838	4.66416	-6.48489	4.65833e-06	0.000866723	4.36073
MIMAT0020627_st	MIMAT0020627	mmu-miR-5119	miRNA	Mus musculus	CAUCUCAUCCUGGGGCUGG	2.44596	2.94696	4.57266	0.000247045	0.0115358	0.464743
MIMAT0015645_st	MIMAT0015645	mmu-miR-3473a	miRNA	Mus musculus	UGGAGAGAUGGCUCAGCA	2.44085	4.91063	3.6976	0.00169298	0.0432351	-1.4109
MIMAT0003496_st	MIMAT0003496	mmu-miR-706	miRNA	Mus musculus	AGAGAAACCCUGUCUCAAAAAA	-2.43397	7.2128	-3.06767	0.00674318	0.114057	-2.73753
MIMAT0002889_st	MIMAT0002889	mmu-miR-532-5p	miRNA	Mus musculus	CAUGCCUUGAGUGUAGGACCGU	2.4337	4.80335	4.58468	0.000240664	0.0115336	0.490372
MIMAT0027954_st	MIMAT0027954	mmu-miR-7025-5p	miRNA	Mus musculus	CGUGAGCUGAAGCUGGUGGCUCCC	-2.38819	4.09801	-6.11239	9.74752e-06	0.00154157	3.63726
MIMAT0003490_st	MIMAT0003490	mmu-miR-700-3p	miRNA	Mus musculus	CACGCGGGAACCGAGUCCACC	2.38039	2.51282	3.41783	0.00313694	0.0674975	-2.00589
MIMAT0000593_st	MIMAT0000593	mmu-miR-344-3p	miRNA	Mus musculus	UGAUCUAGCCAAAGCCUGACUGU	2.35113	4.8378	4.54591	0.000261871	0.0118328	0.407672
MIMAT0017246_st	MIMAT0017246	mmu-miR-677-3p	miRNA	Mus musculus	GAAGCCAGAUGCCGUUCCUGAGAAGG	2.32866	5.26449	2.61248	0.0178195	0.216759	-3.65136
MIMAT0000131_st	MIMAT0000131	mmu-miR-99a-5p	miRNA	Mus musculus	AACCCGUAGAUCCGAUCUUGUG	2.30435	8.97481	7.11945	1.38276e-06	0.000273354	5.54716
MIMAT0004781_st	MIMAT0004781	mmu-miR-532-3p	miRNA	Mus musculus	CCUCCCACACCCAAGGCUUGCA	2.25143	4.50054	3.99124	0.000885116	0.0274473	-0.781469
MIMAT0004669_st	MIMAT0004669	mmu-miR-125b-1-3p	miRNA	Mus musculus	ACGGGUUAGGCUCUUGGGAGCU	2.24886	4.42192	3.7644	0.00146073	0.0385024	-1.26799
MIMAT0000128_st	MIMAT0000128	mmu-miR-30a-5p	miRNA	Mus musculus	UGUAAACAUCCUCGACUGGAAG	2.22191	5.61965	3.91836	0.00103962	0.030168	-0.937927
MIMAT0001090_st	MIMAT0001090	mmu-miR-409-3p	miRNA	Mus musculus	GAAUGUUGCUCGGUGAACCCCU	2.21716	4.72453	4.4526	0.000321036	0.0141033	0.208295
MIMAT0003782_st	MIMAT0003782	mmu-miR-676-3p	miRNA	Mus musculus	CCGUCCUGAGGUUGUUGAGCU	2.21479	4.28252	3.02865	0.00733792	0.120258	-2.81778
MI0018038_st	MI0018038	mmu-mir-5126	stem-loop	Mus musculus	GGGACCGGACGCCUCCUGCAGCUGCGGGAGCCCGUGGUUCCCCGGGCAACCGCGGGCGGGGCCGGGGGCGGGGCCCA	2.19868	3.34674	7.46873	7.25305e-07	0.000191178	6.175
MIMAT0000513_st	MIMAT0000513	mmu-miR-19b-3p	miRNA	Mus musculus	UGUGCAAAUCCAUGCAAAACUGA	2.1694	5.9504	4.30291	0.00044563	0.0169866	-0.112326
MIMAT0000529_st	MIMAT0000529	mmu-miR-20a-5p	miRNA	Mus musculus	UAAAGUGCUUAUAGUGCAGGUAG	2.16836	8.03167	3.28835	0.00416791	0.0808779	-2.27854
MIMAT0000144_st	MIMAT0000144	mmu-miR-132-3p	miRNA	Mus musculus	UAACAGUCUACAGCCAUGGUCG	2.139	9.53135	4.01558	0.000838831	0.0262695	-0.729199
MI0000761_st	MI0000761	mmu-mir-361	stem-loop	Mus musculus	GAAGCUUAUCAGAAUCUCCAGGGGUACUUAGUAUUUGAAAAGUCCCCCAGGUGUGAUUCUGAUUUGUUUC	2.12889	5.28272	2.81843	0.0115291	0.160342	-3.24445
MI0004634_st	MI0004634	mmu-mir-677	stem-loop	Mus musculus	GAGCCUUCAGUGAUGAUUAGCUUCUGACUUUCGUUCUUCUGAAUUUGCUGAAGCCAGAUGCCGUUCCUGAGAAGGGGA	2.10043	3.67815	4.3465	0.000404985	0.0160121	-0.0188699
MIMAT0003891_st	MIMAT0003891	mmu-miR-770-3p	miRNA	Mus musculus	CGUGGGCCUGACGUGGAGCUGG	2.08103	4.72999	3.23258	0.00470872	0.0881283	-2.39527
MIMAT0029812_st	MIMAT0029812	mmu-miR-7653-5p	miRNA	Mus musculus	UAAGGGGCGGACAGACAGACGG	-2.05868	5.51145	-5.61734	2.67462e-05	0.00302136	2.64658
MIMAT0004828_st	MIMAT0004828	mmu-miR-708-5p	miRNA	Mus musculus	AAGGAGCUUACAAUCUAGCUGGG	2.04846	5.84179	3.22585	0.0047785	0.0883883	-2.40933
MIMAT0027696_st	MIMAT0027696	mmu-miR-6898-5p	miRNA	Mus musculus	UGUAAGGGGAGAUGCAGGGAGC	2.04708	3.05772	3.34291	0.00369802	0.0754635	-2.1639
MIMAT0027910_st	MIMAT0027910	mmu-miR-7003-5p	miRNA	Mus musculus	UGUGGGGAGAAGCUGCGGCAG	-2.01731	4.73539	-4.82864	0.000141851	0.00822441	1.00852
MIMAT0000656_st	MIMAT0000656	mmu-miR-139-5p	miRNA	Mus musculus	UCUACAGUGCACGUGUCUCCAG	1.98545	4.25859	3.69307	0.00170998	0.0432692	-1.42057
MIMAT0029906_st	MIMAT0029906	mmu-miR-7688-5p	miRNA	Mus musculus	UAGCUGGGCAUGAUCUGAUGAGC	-1.96338	2.36518	-2.67982	0.0154691	0.198898	-3.51969
MIMAT0028082_st	MIMAT0028082	mmu-miR-7088-5p	miRNA	Mus musculus	GCAAGUGGUGGUGAGGAGGGGAAAC	1.95404	3.26609	4.77283	0.000160015	0.00903798	0.890357
MIMAT0001095_st	MIMAT0001095	mmu-miR-370-3p	miRNA	Mus musculus	GCCUGCUGGGGUGGAACCUGGU	1.94006	4.43315	3.25346	0.00449864	0.0852047	-2.35162
MIMAT0000532_st	MIMAT0000532	mmu-miR-23a-3p	miRNA	Mus musculus	AUCACAUUGCCAGGGAUUUCC	1.93266	8.48338	7.52045	6.60136e-07	0.000189819	6.26644
MIMAT0031427_st	MIMAT0031427	mmu-miR-3473g	miRNA	Mus musculus	CAAAAGUGAGGCUGGGGAGA	1.90864	2.59143	3.88595	0.00111676	0.0318228	-1.00748
MIMAT0003128_st	MIMAT0003128	mmu-miR-485-5p	miRNA	Mus musculus	AGAGGCUGGCCGUGAUGAAUUC	1.88979	3.68413	3.38599	0.00336426	0.070941	-2.07311
MIMAT0029839_st	MIMAT0029839	mmu-miR-7666-3p	miRNA	Mus musculus	GAUGCAGCGCACGGGCGAG	-1.88662	6.46227	-3.42673	0.00307612	0.0674975	-1.98707
MIMAT0003732_st	MIMAT0003732	mmu-miR-668-3p	miRNA	Mus musculus	UGUCACUCGGCUCGGCCCACUACC	1.88037	3.65079	4.02526	0.000821112	0.0262341	-0.708417
MIMAT0000375_st	MIMAT0000375	mmu-miR-297a-5p	miRNA	Mus musculus	AUGUAUGUGUGCAUGUGCAUGU	-1.87976	4.31185	-2.75477	0.0132016	0.176188	-3.37153
MIMAT0000546_st	MIMAT0000546	mmu-miR-103-3p	miRNA	Mus musculus	AGCAGCAUUGUACAGGGCUAUGA	1.87853	10.5964	5.0752	8.35977e-05	0.00644925	1.52742
MIMAT0029849_st	MIMAT0029849	mmu-miR-7671-3p	miRNA	Mus musculus	AAGCGGGCAGGCGGAGAACCAC	-1.87246	6.3457	-6.29439	6.77972e-06	0.00119135	3.99318
MIMAT0027914_st	MIMAT0027914	mmu-miR-7005-5p	miRNA	Mus musculus	CCUGGGGAUGGGAGGACCAGCA	1.8713	2.7831	4.23997	0.000511695	0.0181853	-0.247333
MIMAT0003130_st	MIMAT0003130	mmu-miR-486-5p	miRNA	Mus musculus	UCCUGUACUGAGCUGCCCCGAG	-1.871	6.23635	-4.37568	0.000379896	0.0152103	0.043646
MIMAT0014943_st	MIMAT0014943	mmu-miR-3107-5p	miRNA	Mus musculus	UCCUGUACUGAGCUGCCCCGAG	-1.871	6.23635	-4.37568	0.000379896	0.0152103	0.043646
MIMAT0005848_st	MIMAT0005848	mmu-miR-466j	miRNA	Mus musculus	UGUGUGCAUGUGCAUGUGUGUAA	-1.8351	5.48748	-2.28826	0.0346893	0.303259	-4.26334
MIMAT0000146_st	MIMAT0000146	mmu-miR-134-5p	miRNA	Mus musculus	UGUGACUGGUUGACCAGAGGGG	1.82552	4.71234	3.41106	0.00318393	0.0675891	-2.02019
MIMAT0014934_st	MIMAT0014934	mmu-miR-3102-5p.2-5p	miRNA	Mus musculus	GGUGGUGCAGGCAGGAGAGCC	-1.81698	5.89936	-5.59577	2.79687e-05	0.00305051	2.60269
MIMAT0027918_st	MIMAT0027918	mmu-miR-7007-5p	miRNA	Mus musculus	UCAGAAGAGGCAGUGGAGGAGAU	1.78125	2.0663	4.40201	0.000358605	0.0149246	0.100042
MIMAT0025585_st	MIMAT0025585	mmu-miR-6540-5p	miRNA	Mus musculus	CUAAGGCAGGCAGACUUCAGUG	1.76061	5.02464	2.44009	0.0254781	0.264242	-3.98162
MIMAT0027716_st	MIMAT0027716	mmu-miR-6908-5p	miRNA	Mus musculus	UUGCCUGUCAGGGAGAGCCCCA	-1.72738	4.70307	-3.97014	0.000927312	0.0284766	-0.826776
MIMAT0000150_st	MIMAT0000150	mmu-miR-138-5p	miRNA	Mus musculus	AGCUGGUGUUGUGAAUCAGGCCG	1.72609	4.93688	4.42194	0.000343297	0.014478	0.14271
MIMAT0017070_st	MIMAT0017070	mmu-miR-7a-2-3p	miRNA	Mus musculus	CAACAAGUCCCAGUCUGCCACA	1.72216	4.26199	3.7733	0.00143229	0.0380702	-1.24894
MIMAT0000555_st	MIMAT0000555	mmu-miR-324-5p	miRNA	Mus musculus	CGCAUCCCCUAGGGCAUUGGUGU	1.71086	4.18671	2.9754	0.00823257	0.128274	-2.9268
MIMAT0027712_st	MIMAT0027712	mmu-miR-6906-5p	miRNA	Mus musculus	AUGGAUGGGCAGACGGACAGACAG	-1.67525	4.20769	-2.66778	0.0158663	0.201547	-3.54332
MIMAT0028068_st	MIMAT0028068	mmu-miR-7081-5p	miRNA	Mus musculus	AGAGGAGGGUGCUCGGCCGGGGAUUA	-1.66816	6.08281	-4.63799	0.00021432	0.0107602	0.60394
MIMAT0003898_st	MIMAT0003898	mmu-miR-760-3p	miRNA	Mus musculus	CGGCUCUGGGUCUGUGGGGA	1.6631	4.57042	2.26501	0.0363466	0.310714	-4.30564
MIMAT0000597_st	MIMAT0000597	mmu-miR-346-5p	miRNA	Mus musculus	UGUCUGCCCGAGUGCCUGCCUCU	1.65416	3.98986	3.02248	0.00743647	0.120523	-2.83044
MIMAT0000528_st	MIMAT0000528	mmu-miR-18a-5p	miRNA	Mus musculus	UAAGGUGCAUCUAGUGCAGAUAG	1.65347	5.19524	3.55673	0.00231028	0.0548333	-1.71131
MIMAT0000609_st	MIMAT0000609	mmu-miR-351-5p	miRNA	Mus musculus	UCCCUGAGGAGCCCUUUGAGCCUG	1.64631	3.57092	2.87553	0.0102042	0.150121	-3.12958
MIMAT0017027_st	MIMAT0017027	mmu-miR-326-5p	miRNA	Mus musculus	GGGGGCAGGGCCUUUGUGAAGGCG	-1.64028	2.95743	-2.30054	0.0338419	0.302617	-4.2409
MIMAT0005844_st	MIMAT0005844	mmu-miR-466f	miRNA	Mus musculus	ACGUGUGUGUGCAUGUGCAUGU	-1.63673	4.35306	-1.76332	0.0951436	0.486578	-5.15416
MIMAT0028010_st	MIMAT0028010	mmu-miR-7053-5p	miRNA	Mus musculus	UGGGGAAAGGCAGGCUACUGG	-1.6252	3.21677	-3.49072	0.00267202	0.0608029	-1.85154
MIMAT0014939_st	MIMAT0014939	mmu-miR-3104-5p	miRNA	Mus musculus	UAGGGGGCAGGAGCCGGAGCCCUCU	-1.62423	6.06952	-4.56339	0.000252088	0.0115558	0.444955
MIMAT0027976_st	MIMAT0027976	mmu-miR-7036-5p	miRNA	Mus musculus	AGCGGGGUUCGGUGGGGAAGAGA	-1.62079	6.56687	-4.69777	0.000188243	0.0100604	0.731081
MIMAT0027974_st	MIMAT0027974	mmu-miR-7035-5p	miRNA	Mus musculus	GGCUGGGAGAGUGGCUCAGAA	1.61993	1.66663	3.37917	0.00341506	0.0713564	-2.08751
MIMAT0000569_st	MIMAT0000569	mmu-miR-330-3p	miRNA	Mus musculus	GCAAAGCACAGGGCCUGCAGAGA	1.61905	3.32389	3.10947	0.00615814	0.107023	-2.65123
MIMAT0000673_st	MIMAT0000673	mmu-miR-181b-5p	miRNA	Mus musculus	AACAUUCAUUGCUGUCGGUGGGU	1.61784	9.39116	3.887	0.00111419	0.0318228	-1.00523
MI0025033_st	MI0025033	mmu-mir-7684	stem-loop	Mus musculus	UCUGGGAAGCCUGGGCAGCAGUGGGGCAACCAUGGAGCUGCUGACUGGGGCUGGCCUGUG	1.60428	2.09973	4.69145	0.000190839	0.0100604	0.717654
MIMAT0020630_st	MIMAT0020630	mmu-miR-5122	miRNA	Mus musculus	CCGCGGGACCCGGGGCUGUG	-1.59089	5.65401	-4.38567	0.000371674	0.0152103	0.0650399
MIMAT0027908_st	MIMAT0027908	mmu-miR-6973b-5p	miRNA	Mus musculus	GUAGGUAUGGGGAGAGGACAGGGA	1.58961	2.65667	4.30279	0.000445744	0.0169866	-0.112575
MIMAT0028040_st	MIMAT0028040	mmu-miR-6769b-5p	miRNA	Mus musculus	CCUGGUGGGUGGGGAAGAGC	-1.58618	7.09714	-4.71833	0.00018004	0.00999065	0.774751
MIMAT0003502_st	MIMAT0003502	mmu-miR-712-5p	miRNA	Mus musculus	CUCCUUCACCCGGGCGGUACC	1.58042	2.82311	3.33468	0.00376539	0.0763458	-2.18122
MIMAT0003742_st	MIMAT0003742	mmu-miR-455-3p	miRNA	Mus musculus	GCAGUCCACGGGCAUAUACAC	-1.57419	7.12096	-4.10606	0.000687104	0.022877	-0.534861
MIMAT0027844_st	MIMAT0027844	mmu-miR-6971-5p	miRNA	Mus musculus	UGGGGGAGGGUGUAGAGGCU	1.57148	2.88324	3.14527	0.00569672	0.101727	-2.57706
MIMAT0017237_st	MIMAT0017237	mmu-miR-668-5p	miRNA	Mus musculus	GUAAGUGUGCCUCGGGUGAGCAUG	-1.56685	2.39447	-2.47315	0.023803	0.257839	-3.9191
MIMAT0004324_st	MIMAT0004324	mmu-miR-181d-5p	miRNA	Mus musculus	AACAUUCAUUGUUGUCGGUGGGU	1.5633	5.81886	1.72747	0.101534	0.498509	-5.20944
MIMAT0000141_st	MIMAT0000141	mmu-miR-130a-3p	miRNA	Mus musculus	CAGUGCAAUGUUAAAAGGGCAU	1.56251	5.78953	1.83704	0.0830964	0.456309	-5.03804
MIMAT0029836_st	MIMAT0029836	mmu-miR-7665-5p	miRNA	Mus musculus	AAGGGAAGGCAGGAGAAAGGCUG	1.54908	2.13286	2.70355	0.0147134	0.193106	-3.47294
MIMAT0025090_st	MIMAT0025090	mmu-miR-6347	miRNA	Mus musculus	CAGUGCGGCUGGCUGGAGAUGC	-1.54617	3.77476	-3.37731	0.00342908	0.0713564	-2.09144
MIMAT0003476_st	MIMAT0003476	mmu-miR-669b-5p	miRNA	Mus musculus	AGUUUUGUGUGCAUGUGCAUGU	-1.54571	3.23617	-1.77419	0.0932767	0.482082	-5.13725
MIMAT0000219_st	MIMAT0000219	mmu-miR-24-3p	miRNA	Mus musculus	UGGCUCAGUUCAGCAGGAACAG	1.5398	8.04647	3.8651	0.00116942	0.0327333	-1.05222
MIMAT0028076_st	MIMAT0028076	mmu-miR-7085-5p	miRNA	Mus musculus	CAGUGGGGGCAGGCCAGCAGGA	-1.53469	6.47337	-5.25322	5.72904e-05	0.0050336	1.89847
MIMAT0028016_st	MIMAT0028016	mmu-miR-7056-5p	miRNA	Mus musculus	UGUGGAGGAGGACAGAGAGGUU	1.52648	1.68486	5.38265	4.36235e-05	0.00405827	2.16613
MIMAT0003741_st	MIMAT0003741	mmu-miR-674-3p	miRNA	Mus musculus	CACAGCUCCCAUCUCAGAACAA	1.50851	3.78395	3.91939	0.00103727	0.030168	-0.935726
MIMAT0027744_st	MIMAT0027744	mmu-miR-6922-5p	miRNA	Mus musculus	UGUGGGAGGGGACUGUAGAGAGG	1.49836	2.00258	3.15277	0.00560439	0.101295	-2.56149
MIMAT0000527_st	MIMAT0000527	mmu-miR-16-5p	miRNA	Mus musculus	UAGCAGCACGUAAAUAUUGGCG	1.49259	9.67446	4.27561	0.000473152	0.0170066	-0.170865
MIMAT0025124_st	MIMAT0025124	mmu-miR-6378	miRNA	Mus musculus	UGGUUCACGGGAGGACACACGC	1.44758	2.04174	2.3014	0.0337839	0.302617	-4.23934
MIMAT0027698_st	MIMAT0027698	mmu-miR-6899-5p	miRNA	Mus musculus	AGCAGAACGCAGCGGGCAUGA	-1.44584	2.0319	-2.41913	0.0265967	0.270499	-4.02105
MIMAT0028129_st	MIMAT0028129	mmu-miR-7116-5p	miRNA	Mus musculus	UGAAGACAUCAGGAAAAAAAA	-1.42794	8.7028	-2.88314	0.0100392	0.148875	-3.11421
MIMAT0000157_st	MIMAT0000157	mmu-miR-145a-5p	miRNA	Mus musculus	GUCCAGUUUUCCCAGGAAUCCCU	1.42651	2.80779	2.25808	0.0368548	0.310895	-4.31821
MIMAT0028044_st	MIMAT0028044	mmu-miR-7069-5p	miRNA	Mus musculus	UUGGGGGCCUGGGAGGGUGACAC	-1.42283	5.68489	-4.01887	0.000832773	0.0262695	-0.722143
MIMAT0028444_st	MIMAT0028444	mmu-miR-7238-5p	miRNA	Mus musculus	AUGCGGAUGGGACGCGGC	-1.41413	4.73436	-5.2622	5.62141e-05	0.0050336	1.91709
MIMAT0017327_st	MIMAT0017327	mmu-miR-669f-5p	miRNA	Mus musculus	AGUUGUGUGUGCAUGUGCAUGUGU	-1.41314	5.73378	-2.0464	0.0559042	0.380269	-4.69138
MIMAT0027984_st	MIMAT0027984	mmu-miR-7040-5p	miRNA	Mus musculus	CAUACGGAGGGAGAUGGAGGCG	1.39478	3.0359	2.66963	0.0158048	0.201547	-3.5397
MIMAT0005859_st	MIMAT0005859	mmu-miR-1198-5p	miRNA	Mus musculus	UAUGUGUUCCUGGCUGGCUUGG	1.38746	4.14127	3.41457	0.0031595	0.0675236	-2.01278
MI0025028_x_st	MI0025028	mmu-mir-465d	stem-loop	Mus musculus	UAUUUAGAAUGGUACUGAUGUGAUGAAAUAAAAAAUUGAUCAGGGCCUUUCUGAGUAA	-1.38721	1.89402	-3.06472	0.00678645	0.114178	-2.74361
MIMAT0004750_st	MIMAT0004750	mmu-miR-425-5p	miRNA	Mus musculus	AAUGACACGAUCACUCCCGUUGA	1.38321	3.78507	3.03485	0.00724015	0.119544	-2.80505
MIMAT0000540_st	MIMAT0000540	mmu-miR-93-5p	miRNA	Mus musculus	CAAAGUGCUGUUCGUGCAGGUAG	1.37845	9.2824	4.87203	0.000129191	0.00811784	1.10023
MIMAT0003501_st	MIMAT0003501	mmu-miR-711	miRNA	Mus musculus	GGGACCCGGGGAGAGAUGUAAG	-1.35411	6.92412	-3.01815	0.00750652	0.120523	-2.83933
MIMAT0027742_st	MIMAT0027742	mmu-miR-6921-5p	miRNA	Mus musculus	UGAGGGGCAUGAGGUAGGAAGC	1.35404	3.44937	2.84389	0.0109192	0.156989	-3.19335
MIMAT0000649_st	MIMAT0000649	mmu-miR-17-5p	miRNA	Mus musculus	CAAAGUGCUUACAGUGCAGGUAG	1.34936	9.69666	3.95349	0.000962045	0.0289496	-0.862538
MIMAT0017000_st	MIMAT0017000	mmu-miR-195a-3p	miRNA	Mus musculus	CCAAUAUUGGCUGUGCUGCUCC	-1.34641	6.86022	-1.75134	0.0972389	0.491521	-5.17272
MIMAT0027862_st	MIMAT0027862	mmu-miR-6980-5p	miRNA	Mus musculus	GUGGGGGGGGAGGCUAGGUUAG	-1.33133	6.65354	-3.56375	0.00227481	0.0545094	-1.69639
MIMAT0000209_st	MIMAT0000209	mmu-miR-129-5p	miRNA	Mus musculus	CUUUUUGCGGUCUGGGCUUGC	1.32636	4.3707	2.62644	0.0173061	0.212167	-3.62419
MIMAT0031406_st	MIMAT0031406	mmu-miR-8102	miRNA	Mus musculus	UCACGCGGGGGAACGAGGAAGA	-1.31527	4.53165	-3.07376	0.00665466	0.113191	-2.72497
MIMAT0000533_st	MIMAT0000533	mmu-miR-26a-5p	miRNA	Mus musculus	UUCAAGUAAUCCAGGAUAGGCU	1.31426	11.0686	6.22953	7.71236e-06	0.0012839	3.86687
MIMAT0027806_st	MIMAT0027806	mmu-miR-6953-5p	miRNA	Mus musculus	AAGGGGCAGGGGCAGGGAUUCAAGUG	-1.31416	5.84235	-3.58188	0.00218564	0.0527724	-1.65779
MIMAT0000669_st	MIMAT0000669	mmu-miR-221-3p	miRNA	Mus musculus	AGCUACAUUGUCUGCUGGGUUUC	1.29555	3.25983	3.45971	0.00286085	0.0641763	-1.91728
MIMAT0007867_st	MIMAT0007867	mmu-miR-1895	miRNA	Mus musculus	CCCCCGAGGAGGACGAGGAGGA	1.29513	4.57496	2.72059	0.0141928	0.187413	-3.43928
MIMAT0000152_st	MIMAT0000152	mmu-miR-140-3p	miRNA	Mus musculus	UACCACAGGGUAGAACCACGG	1.28761	4.5144	2.28185	0.035139	0.30539	-4.27503
MIMAT0000383_st	MIMAT0000383	mmu-let-7d-5p	miRNA	Mus musculus	AGAGGUAGUAGGUUGCAUAGUU	1.28295	10.9823	5.74972	2.03571e-05	0.00260312	2.91461
MIMAT0000210_st	MIMAT0000210	mmu-miR-181a-5p	miRNA	Mus musculus	AACAUUCAACGCUGUCGGUGAGU	1.27833	10.4154	5.49876	3.42181e-05	0.00338225	2.40463
MIMAT0015219_st	MIMAT0015219	mmu-miR-3475-3p	miRNA	Mus musculus	UCUGGAGGCACAUGGUUUGAA	1.27544	3.10447	3.43065	0.00304971	0.0674561	-1.97878
MIMAT0014908_st	MIMAT0014908	mmu-miR-3093-3p	miRNA	Mus musculus	UGUGGACACCGUGGGAGGUUGG	1.2754	2.38328	4.02858	0.000815111	0.0262341	-0.701276
MIMAT0004861_st	MIMAT0004861	mmu-miR-877-5p	miRNA	Mus musculus	GUAGAGGAGAUGGCGCAGGG	-1.27436	4.78735	-3.13938	0.00577026	0.101963	-2.58928
MIMAT0031415_st	MIMAT0031415	mmu-miR-8109	miRNA	Mus musculus	GCGCCGCGUGCCGGCCGCGGG	-1.26725	3.52056	-1.76175	0.095416	0.486578	-5.1566
MIMAT0003182_st	MIMAT0003182	mmu-miR-494-3p	miRNA	Mus musculus	UGAAACAUACACGGGAAACCUC	1.25905	3.73665	2.19453	0.0418295	0.330989	-4.43243
MIMAT0028413_st	MIMAT0028413	mmu-miR-7222-3p	miRNA	Mus musculus	UCCAGGACAGUGGGCAGGAGCAG	1.24777	1.89098	2.45137	0.0248947	0.26252	-3.96035
MIMAT0000766_st	MIMAT0000766	mmu-miR-335-5p	miRNA	Mus musculus	UCAAGAGCAAUAACGAAAAAUGU	-1.2415	4.21096	-1.31217	0.206268	0.679122	-5.78701
MIMAT0004881_st	MIMAT0004881	mmu-miR-466f-5p	miRNA	Mus musculus	UACGUGUGUGUGCAUGUGCAUG	-1.23561	3.91091	-1.26476	0.222397	0.701207	-5.84492
MIMAT0000130_st	MIMAT0000130	mmu-miR-30b-5p	miRNA	Mus musculus	UGUAAACAUCCUACACUCAGCU	1.23206	4.29039	2.44035	0.0254644	0.264242	-3.98113
MIMAT0009394_st	MIMAT0009394	mmu-miR-1931	miRNA	Mus musculus	AUGCAAGGGCUGGUGCGAUGGC	-1.22258	6.00439	-5.03527	9.10355e-05	0.0066964	1.44374
MIMAT0014852_st	MIMAT0014852	mmu-miR-3072-5p	miRNA	Mus musculus	AGGGACCCCGAGGGAGGGCAGG	-1.21512	6.01598	-3.29527	0.0041052	0.0808779	-2.26403
MIMAT0000544_st	MIMAT0000544	mmu-miR-129-2-3p	miRNA	Mus musculus	AAGCCCUUACCCCAAAAAGCAU	1.21168	3.60811	2.58779	0.0187639	0.220465	-3.69929
MIMAT0027718_st	MIMAT0027718	mmu-miR-6909-5p	miRNA	Mus musculus	CAGGGGGGCUGGAAUGGGCACU	-1.2092	6.49819	-4.82487	0.000143011	0.00822441	1.00054
MIMAT0000129_st	MIMAT0000129	mmu-miR-30a-3p	miRNA	Mus musculus	CUUUCAGUCGGAUGUUUGCAGC	1.20662	3.53759	4.43746	0.000331837	0.0143781	0.175922
MIMAT0007878_st	MIMAT0007878	mmu-miR-1894-3p	miRNA	Mus musculus	GCAAGGGAGAGGGUGAAGGGAG	1.19419	4.56692	2.24114	0.0381252	0.3171	-4.34885
MIMAT0022930_st	MIMAT0022930	mmu-miR-698-5p	miRNA	Mus musculus	UGUGGGUGGGACAGGGAUGUU	1.18323	1.42971	3.9631	0.000941844	0.0286448	-0.8419
MIMAT0027734_st	MIMAT0027734	mmu-miR-6917-5p	miRNA	Mus musculus	UGUGGAAGGGGAGUUGUGCCG	1.17913	1.67122	2.64193	0.0167527	0.208617	-3.59395
MIMAT0000521_st	MIMAT0000521	mmu-let-7a-5p	miRNA	Mus musculus	UGAGGUAGUAGGUUGUAUAGUU	1.16983	10.8305	5.05343	8.75716e-05	0.00659498	1.48182
MIMAT0014801_st	MIMAT0014801	mmu-miR-1247-3p	miRNA	Mus musculus	CGGGAACGUCGAGACUGGAGC	1.16697	1.75212	1.48017	0.15645	0.606827	-5.56801
MIMAT0000531_st	MIMAT0000531	mmu-miR-22-3p	miRNA	Mus musculus	AAGCUGCCAGUUGAAGAACUGU	1.16173	3.98485	2.59155	0.018617	0.220465	-3.692
MIMAT0004625_st	MIMAT0004625	mmu-miR-16-1-3p	miRNA	Mus musculus	CCAGUAUUGACUGUGCUGCUGA	-1.15831	4.07675	-1.00431	0.328796	0.793579	-6.13047
MIMAT0025173_st	MIMAT0025173	mmu-miR-6418-5p	miRNA	Mus musculus	UCAGGGGAAGGGAAGAGAUGC	1.15698	1.26632	3.70907	0.00165062	0.0427944	-1.38637
MIMAT0016986_st	MIMAT0016986	mmu-miR-137-5p	miRNA	Mus musculus	ACGGGUAUUCUUGGGUGGAUAAU	1.15191	3.65619	2.6913	0.0150989	0.196534	-3.49708
MIMAT0007879_st	MIMAT0007879	mmu-miR-1893	miRNA	Mus musculus	GGCGCGGGCGCUGGACGCCUCG	-1.15069	3.26355	-2.33363	0.0316544	0.29461	-4.18013
MIMAT0029879_st	MIMAT0029879	mmu-miR-3620-3p	miRNA	Mus musculus	CUGCUCAGCCCCGCCCACCCCA	-1.13801	1.83986	-2.81269	0.0116712	0.161205	-3.25596
MIMAT0000652_st	MIMAT0000652	mmu-miR-25-3p	miRNA	Mus musculus	CAUUGCACUUGUCUCGGUCUGA	1.1371	6.82787	1.73889	0.0994604	0.496067	-5.19193
MIMAT0029843_st	MIMAT0029843	mmu-miR-7668-3p	miRNA	Mus musculus	CGGUGCAGGGGAUUCAGAGGAG	1.13584	1.42918	2.84739	0.0108378	0.156989	-3.1863
MIMAT0003168_st	MIMAT0003168	mmu-miR-543-3p	miRNA	Mus musculus	AAACAUUCGCGGUGCACUUCUU	1.13343	3.31118	3.07365	0.00665621	0.113191	-2.7252
MIMAT0000565_st	MIMAT0000565	mmu-miR-328-3p	miRNA	Mus musculus	CUGGCCCUCUCUGCCCUUCCGU	1.1305	3.38966	2.13562	0.0469854	0.355564	-4.53668
MIMAT0029822_st	MIMAT0029822	mmu-miR-7658-5p	miRNA	Mus musculus	UGUGGGCGUGGCGGUGCUGG	-1.12672	7.08817	-4.13491	0.000644785	0.0216963	-0.472893
MIMAT0027812_st	MIMAT0027812	mmu-miR-6956-5p	miRNA	Mus musculus	UGAGUGGGUGGGACUGGCCU	1.12463	1.855	3.77943	0.00141305	0.0378769	-1.23583
MIMAT0027960_st	MIMAT0027960	mmu-miR-7028-5p	miRNA	Mus musculus	UGGGCUGAGGCUUGGGUCAGGAG	1.1228	1.58687	3.0338	0.00725653	0.119544	-2.8072
MIMAT0009439_st	MIMAT0009439	mmu-miR-1966-5p	miRNA	Mus musculus	AAGGGAGCUGGCUCAGGAGAGAGUC	1.12041	1.22625	3.92648	0.00102115	0.030168	-0.920504
MIMAT0029883_st	MIMAT0029883	mmu-miR-7681-3p	miRNA	Mus musculus	AGAAAGGGCACUGACAGGAUAG	-1.11665	1.79297	-2.05112	0.0553967	0.377629	-4.6833
MIMAT0004582_st	MIMAT0004582	mmu-miR-106b-3p	miRNA	Mus musculus	CCGCACUGUGGGUACUUGCUGC	1.10782	3.93105	2.07056	0.0533491	0.369419	-4.64989
MIMAT0000246_st	MIMAT0000246	mmu-miR-122-5p	miRNA	Mus musculus	UGGAGUGUGACAAUGGUGUUUG	1.10483	2.09883	3.25431	0.00449025	0.0852047	-2.34984
MIMAT0004644_st	MIMAT0004644	mmu-miR-337-5p	miRNA	Mus musculus	GAACGGCGUCAUGCAGGAGUU	1.09829	3.52831	2.63892	0.0168587	0.209114	-3.59983
MIMAT0017278_st	MIMAT0017278	mmu-miR-92b-5p	miRNA	Mus musculus	AGGGACGGGACGUGGUGCAGUGUU	-1.09668	3.69106	-2.29736	0.03406	0.302617	-4.24673
MI0000223_x_st	MI0000223	mmu-mir-181a-2	stem-loop	Mus musculus	CCAUGGAACAUUCAACGCUGUCGGUGAGUUUGGGAUUCAAAAACAAAAAAACCACCGACCGUUGACUGUACCUUGG	1.07981	8.88148	4.21422	0.000541508	0.019031	-0.302612
MI0005500_s_st	MI0005500	mmu-mir-465c-1	stem-loop	Mus musculus	UGCAAUGCCCUAUUUAGAAUGGCGCUGAUCUGAUGAAUAAAAAAAAAAUGAUCAGGGCCUUUCUAAGUAGAGUAAGGCUUA	-1.07878	9.55646	-2.93083	0.00906219	0.139144	-3.01759
MI0005501_s_st	MI0005501	mmu-mir-465c-2	stem-loop	Mus musculus	UGCAAUGCCCUAUUUAGAAUGGCGCUGAUCUGAUGAAUAAAAAAAAAAUGAUCAGGGCCUUUCUAAGUAGAGUAAGGCUUA	-1.07878	9.55646	-2.93083	0.00906219	0.139144	-3.01759
MIMAT0000571_st	MIMAT0000571	mmu-miR-331-3p	miRNA	Mus musculus	GCCCCUGGGCCUAUCCUAGAA	1.06313	3.54184	2.36764	0.0295439	0.285928	-4.11721
MIMAT0003187_st	MIMAT0003187	mmu-miR-20b-5p	miRNA	Mus musculus	CAAAGUGCUCAUAGUGCAGGUAG	1.06004	4.23619	2.86033	0.0105419	0.15437	-3.16024
MIMAT0004546_st	MIMAT0004546	mmu-miR-202-5p	miRNA	Mus musculus	UUCCUAUGCAUAUACUUCUUU	-1.05198	1.62629	-2.53206	0.0210719	0.241487	-3.8067
MIMAT0027714_st	MIMAT0027714	mmu-miR-6907-5p	miRNA	Mus musculus	UUCUGGGACACAGGGAGGCUCG	1.04903	1.29632	3.09458	0.00636063	0.109341	-2.68201
MIMAT0017264_st	MIMAT0017264	mmu-miR-181d-3p	miRNA	Mus musculus	CCCACCGGGGGAUGAAUGUCA	-1.046	2.24975	-2.7374	0.0136967	0.182028	-3.406
MIMAT0000567_st	MIMAT0000567	mmu-miR-329-3p	miRNA	Mus musculus	AACACACCCAGCUAACCUUUUU	1.04497	4.03643	2.45313	0.0248045	0.26252	-3.95701
MIMAT0027808_st	MIMAT0027808	mmu-miR-6954-5p	miRNA	Mus musculus	UGGGGCAGUUCUGGGGGCAGAU	-1.042	5.16235	-2.27402	0.0356957	0.308112	-4.28927
MIMAT0004899_st	MIMAT0004899	mmu-miR-92b-3p	miRNA	Mus musculus	UAUUGCACUCGUCCCGGCCUCC	-1.02983	6.44463	-3.58325	0.00217903	0.0527724	-1.65487
MIMAT0000126_st	MIMAT0000126	mmu-miR-27b-3p	miRNA	Mus musculus	UUCACAGUGGCUAAGUUCUGC	1.02055	4.21528	2.76546	0.0129053	0.17505	-3.35027
MIMAT0003454_st	MIMAT0003454	mmu-miR-423-3p	miRNA	Mus musculus	AGCUCGGUCUGAGGCCCCUCAGU	1.01515	2.67851	2.29844	0.0339856	0.302617	-4.24475
MIMAT0009405_st	MIMAT0009405	mmu-miR-1941-5p	miRNA	Mus musculus	AGGGAGAUGCUGGUACAGAGGCUU	-1.01103	1.44109	-2.81726	0.011558	0.160342	-3.2468
MIMAT0025162_st	MIMAT0025162	mmu-miR-6409	miRNA	Mus musculus	UGCGGGUGAGGAUGUGUGCUCCU	-1.01092	1.68792	-2.50867	0.0221191	0.249821	-3.85149
MIMAT0014923_st	MIMAT0014923	mmu-miR-344e-5p	miRNA	Mus musculus	CAGGCUUCUGGCUAUAUUCC	-0.996387	1.23954	-2.16697	0.0441734	0.345842	-4.48141
MIMAT0022383_st	MIMAT0022383	mmu-miR-344h-5p	miRNA	Mus musculus	CAGGCUUCUGGCUAUAUUCC	-0.996387	1.23954	-2.16697	0.0441734	0.345842	-4.48141
MIMAT0027816_st	MIMAT0027816	mmu-miR-6958-5p	miRNA	Mus musculus	GUGGGAGAAGAGGCUGCUGUGG	0.995378	1.28794	2.59282	0.0185676	0.220465	-3.68954
MIMAT0009458_st	MIMAT0009458	mmu-miR-1981-5p	miRNA	Mus musculus	GUAAAGGCUGGGCUUAGACGUGGC	0.993762	3.37977	2.44567	0.0251879	0.263805	-3.9711
MIMAT0028046_st	MIMAT0028046	mmu-miR-7070-5p	miRNA	Mus musculus	GUGAGGGGAGCUGAGGCAGGA	0.993624	4.25518	2.2258	0.0393097	0.323793	-4.37646
MIMAT0031398_st	MIMAT0031398	mmu-miR-8096	miRNA	Mus musculus	GGGCACGGUAGCUGAAGAGU	-0.983809	1.40096	-1.61313	0.124446	0.552182	-5.38032
MI0004684_st	MI0004684	mmu-mir-700	stem-loop	Mus musculus	UUCACUGGGAGUAAGGCUCCUUCCUGUGCUUGCAGGGGAGAAAUACGAACUGCACGCGGGAACCGAGUCCACCCCCAGU	0.97816	1.32411	5.08059	8.26425e-05	0.00644925	1.5387
MIMAT0007871_st	MIMAT0007871	mmu-miR-1892	miRNA	Mus musculus	AUUUGGGGACGGGAGGGAGGAU	-0.968689	7.30167	-3.69707	0.00169496	0.0432351	-1.41203
MIMAT0020621_st	MIMAT0020621	mmu-miR-5113	miRNA	Mus musculus	ACAGAGGAGGAGAGAGAUCCUGU	0.966458	1.40022	3.64989	0.00188104	0.0464822	-1.51279
MIMAT0009412_st	MIMAT0009412	mmu-miR-1946a	miRNA	Mus musculus	AGCCGGGCAGUGGUGGCACACACUUUU	0.962385	2.07778	1.62403	0.122087	0.546969	-5.3644
MIMAT0003481_st	MIMAT0003481	mmu-miR-695	miRNA	Mus musculus	AGAUUGGGCAUAGGUGACUGAA	-0.960302	3.06315	-1.1178	0.278631	0.769574	-6.013
MIMAT0000122_st	MIMAT0000122	mmu-let-7i-5p	miRNA	Mus musculus	UGAGGUAGUAGUUUGUGCUGUU	0.952589	9.25693	2.0885	0.0515199	0.369305	-4.61887
MIMAT0000134_st	MIMAT0000134	mmu-miR-124-3p	miRNA	Mus musculus	UAAGGCACGCGGUGAAUGCC	0.948195	11.3597	4.59098	0.00023739	0.0115336	0.503788
MIMAT0031397_st	MIMAT0031397	mmu-miR-1291	miRNA	Mus musculus	AUGGCUCUUACUGAAGACUAGCAGUU	-0.947947	2.12118	-1.60389	0.126477	0.557345	-5.39376
MIMAT0027724_st	MIMAT0027724	mmu-miR-6912-5p	miRNA	Mus musculus	UACAGGGAGGGUGCUCAGGCAG	0.946627	1.65533	2.45239	0.0248423	0.26252	-3.95841
MIMAT0000221_st	MIMAT0000221	mmu-miR-191-5p	miRNA	Mus musculus	CAACGGAAUCCCAAAAGCAGCUG	0.936791	9.49326	4.33752	0.000413036	0.0161288	-0.0381086
MIMAT0000674_st	MIMAT0000674	mmu-miR-181c-5p	miRNA	Mus musculus	AACAUUCAACCUGUCGGUGAGU	0.933861	2.88357	3.19254	0.00513905	0.0939585	-2.4788
MIMAT0000670_st	MIMAT0000670	mmu-miR-222-3p	miRNA	Mus musculus	AGCUACAUCUGGCUACUGGGU	0.92555	3.12067	1.93039	0.0697814	0.425472	-4.88645
MI0022881_st	MI0022881	mmu-mir-7032	stem-loop	Mus musculus	CGUGGCCCAGGGUGGUCCCCGAGAGGGUGGUCCCCACAUGGGCAAACCAGGGGUCCAUCCUCUCGGUACCGCCCUGCAG	-0.921303	1.55813	-2.60887	0.0179547	0.216759	-3.65838
MIMAT0017002_st	MIMAT0017002	mmu-miR-204-3p	miRNA	Mus musculus	GCUGGGAAGGCAAAGGGACGU	0.921051	2.38954	2.38473	0.0285335	0.279416	-4.08541
MIMAT0015646_st	MIMAT0015646	mmu-miR-3474	miRNA	Mus musculus	CCCUGGGAGGAGACGUGGAUUC	0.91734	1.3699	4.16748	0.000600167	0.0208243	-0.402962
MIMAT0025092_st	MIMAT0025092	mmu-miR-6349	miRNA	Mus musculus	UGGAAUGUGGGAGGGGCAUGCG	-0.914949	6.07195	-3.20394	0.00501273	0.0921818	-2.45504
MIMAT0000142_st	MIMAT0000142	mmu-miR-9-5p	miRNA	Mus musculus	UCUUUGGUUAUCUAGCUGUAUGA	0.911789	4.30517	2.23889	0.0382967	0.3171	-4.3529
MIMAT0027746_st	MIMAT0027746	mmu-miR-6923-5p	miRNA	Mus musculus	GUGAGGGCAGGAGGAUUGGGGUGU	0.908235	3.41925	2.26968	0.0360085	0.309497	-4.29718
MI0013007_st	MI0013007	mmu-mir-2861	stem-loop	Mus musculus	CUCCUCUGCAGCUCCGGCUCCCCCUGGCCUCCCGGGAACUACAAGUCCCAGGGGGCCUGGCGGCGGGCGGAGACCGGAAGAG	-0.906079	2.17497	-2.21476	0.0401828	0.327572	-4.39627
MIMAT0017030_st	MIMAT0017030	mmu-miR-328-5p	miRNA	Mus musculus	GGGGGGCAGGAGGGGCUCAGGG	-0.902092	8.24939	-4.29542	0.000453013	0.0170066	-0.128378
MIMAT0000230_st	MIMAT0000230	mmu-miR-199a-3p	miRNA	Mus musculus	ACAGUAGUCUGCACAUUGGUUA	0.89899	2.24703	2.12605	0.0478758	0.355564	-4.55346
MIMAT0004667_st	MIMAT0004667	mmu-miR-199b-3p	miRNA	Mus musculus	ACAGUAGUCUGCACAUUGGUUA	0.89899	2.24703	2.12605	0.0478758	0.355564	-4.55346
MIMAT0027870_st	MIMAT0027870	mmu-miR-6984-5p	miRNA	Mus musculus	ACUGAAAGGCAAUGAAGGAGGAGC	0.896381	2.21907	1.47687	0.157325	0.607402	-5.57251
MIMAT0003511_st	MIMAT0003511	mmu-miR-450b-5p	miRNA	Mus musculus	UUUUGCAGUAUGUUCCUGAAUA	-0.894232	1.38454	-2.12865	0.0476326	0.355564	-4.54891
MIMAT0004636_st	MIMAT0004636	mmu-miR-93-3p	miRNA	Mus musculus	ACUGCUGAGCUAGCACUUCCCG	0.893083	2.96545	2.15773	0.0449857	0.348749	-4.49775
MIMAT0029885_st	MIMAT0029885	mmu-miR-7682-3p	miRNA	Mus musculus	CCUGUGGGUUGGGUUGGCUUU	0.88602	3.19761	1.23061	0.234613	0.714415	-5.88554
MIMAT0027904_st	MIMAT0027904	mmu-miR-7001-5p	miRNA	Mus musculus	AGGCAGGGUGUGAGCGUGAGCAU	-0.878257	3.00475	-2.01626	0.0592472	0.392048	-4.74274
MIMAT0024860_st	MIMAT0024860	mmu-miR-6239	miRNA	Mus musculus	UAGCGUUGGAUCACUCGGUG	0.874106	2.32249	1.16032	0.261367	0.752918	-5.96619
MIMAT0000387_st	MIMAT0000387	mmu-miR-130b-3p	miRNA	Mus musculus	CAGUGCAAUGAUGAAAGGGCAU	0.873755	5.85289	1.08345	0.293185	0.771835	-6.04972
MIMAT0027906_st	MIMAT0027906	mmu-miR-7002-5p	miRNA	Mus musculus	UUGGCUUCGGGGAGUACGUGG	-0.864166	4.00584	-1.77157	0.0937236	0.483601	-5.14133
MIMAT0027848_st	MIMAT0027848	mmu-miR-6973a-5p	miRNA	Mus musculus	UACGGUGGGAGGGGUGGAGUUG	0.863868	3.73866	1.46292	0.161063	0.614322	-5.59146
MIMAT0029902_st	MIMAT0029902	mmu-miR-7687-5p	miRNA	Mus musculus	AGGCGGGGAACCUGAGGCGCAGGCU	-0.856076	4.99701	-2.1977	0.041568	0.330989	-4.42679
MI0000173_st	MI0000173	mmu-mir-151	stem-loop	Mus musculus	CCUGCCCUCGAGGAGCUCACAGUCUAGUAUGUCUCCUCCCUACUAGACUGAGGCUCCUUGAGGACAGG	0.855504	2.51822	4.85488	0.000134051	0.00811784	1.064
MIMAT0020639_st	MIMAT0020639	mmu-miR-5128	miRNA	Mus musculus	CAAUUGGGGCUGGCGAGAUGGCU	-0.855219	9.66531	-4.14226	0.000634433	0.0215775	-0.457111
MIMAT0029809_st	MIMAT0029809	mmu-miR-7036b-3p	miRNA	Mus musculus	UUCCUGGUGGGCCUCGGGGUCC	-0.847933	4.29429	-1.98198	0.0632676	0.402394	-4.80057
MIMAT0027788_st	MIMAT0027788	mmu-miR-6944-5p	miRNA	Mus musculus	GUGAGAGCGGGGGGAGUGGCAAG	-0.846185	7.85953	-3.94967	0.000970175	0.0289496	-0.87072
MI0000241_st	MI0000241	mmu-mir-199a-1	stem-loop	Mus musculus	GCCAUCCCAGUGUUCAGACUACCUGUUCAGGAGGCUGGGACAUGUACAGUAGUCUGCACAUUGGUUAGGC	0.844313	1.59067	1.95908	0.0660884	0.411939	-4.83887
MIMAT0028008_st	MIMAT0028008	mmu-miR-7052-5p	miRNA	Mus musculus	UGUGGGAAGGUGGAGGCCUUU	0.844019	2.45695	1.60362	0.126537	0.557345	-5.39415
MI0000150_s_st	MI0000150	mmu-mir-124-3	stem-loop	Mus musculus	CUCUGCGUGUUCACAGCGGACCUUGAUUUAAUGUCUAUACAAUUAAGGCACGCGGUGAAUGCCAAGAG	0.834678	10.8867	4.27688	0.000471832	0.0170066	-0.168137
MI0000716_s_st	MI0000716	mmu-mir-124-1	stem-loop	Mus musculus	AGGCCUCUCUCUCCGUGUUCACAGCGGACCUUGAUUUAAAUGUCCAUACAAUUAAGGCACGCGGUGAAUGCCAAGAAUGGGGCUG	0.834678	10.8867	4.27688	0.000471832	0.0170066	-0.168137
MI0000717_s_st	MI0000717	mmu-mir-124-2	stem-loop	Mus musculus	AUCAAGAUCAGAGACUCUGCUCUCCGUGUUCACAGCGGACCUUGAUUUAAUGUCAUACAAUUAAGGCACGCGGUGAAUGCCAAGAGCGGAGCCUACGGCUGCACUUGAA	0.834678	10.8867	4.27688	0.000471832	0.0170066	-0.168137
MIMAT0000132_st	MIMAT0000132	mmu-miR-99b-5p	miRNA	Mus musculus	CACCCGUAGAACCGACCUUGCG	0.834175	9.56511	3.49638	0.00263891	0.0604846	-1.83953
MIMAT0022931_st	MIMAT0022931	mmu-miR-702-5p	miRNA	Mus musculus	GUGAGUGGGGUGGUUGGCAUG	0.830655	2.95444	1.52084	0.146007	0.592076	-5.51191
MIMAT0027864_st	MIMAT0027864	mmu-miR-6981-5p	miRNA	Mus musculus	GUGAGGAGAAGGAAGAGGCUGAAGGC	0.826231	1.79768	2.40448	0.0274058	0.276066	-4.04851
MIMAT0027858_st	MIMAT0027858	mmu-miR-6978-5p	miRNA	Mus musculus	AAGGGGUGAGAGAGAAGCUGGUG	0.820421	1.15507	5.11633	7.65859e-05	0.00637477	1.61342
MIMAT0014808_st	MIMAT0014808	mmu-miR-344d-3p	miRNA	Mus musculus	GAUAUAACCACUGCCAGACUGA	0.817393	2.3802	2.4807	0.0234352	0.255809	-3.90477
MIMAT0027928_st	MIMAT0027928	mmu-miR-7012-5p	miRNA	Mus musculus	AAGGAGAGGAGUUGGCAGGGACU	0.810495	1.67753	2.96746	0.00837486	0.129851	-2.94302
MI0014035_st	MI0014035	mmu-mir-3072	stem-loop	Mus musculus	GGGCUGUUGAGUGCGAGGGACCCCGAGGGAGGGCAGGCUGCCCCAGGCCCUGCCCCCUCCAGGAAGCCUUCUUGCUCCAGCCC	-0.806593	2.33068	-1.48725	0.154591	0.606721	-5.55834
MIMAT0027856_st	MIMAT0027856	mmu-miR-6977-5p	miRNA	Mus musculus	GUGAGGCGCUGUGGGCACGGCUUGG	-0.788868	2.3482	-1.53222	0.143189	0.585651	-5.49599
MIMAT0029890_st	MIMAT0029890	mmu-miR-7684-5p	miRNA	Mus musculus	UCUGGGAAGCCUGGGCAGCAG	0.784732	1.58871	3.22956	0.00473989	0.0881899	-2.40157
MIMAT0004884_st	MIMAT0004884	mmu-miR-466h-5p	miRNA	Mus musculus	UGUGUGCAUGUGCUUGUGUGUA	-0.774381	2.46398	-1.41493	0.174483	0.631453	-5.65554
MIMAT0000590_st	MIMAT0000590	mmu-miR-342-3p	miRNA	Mus musculus	UCUCACACAGAAAUCGCACCCGU	0.768512	10.5464	5.07971	8.27991e-05	0.00644925	1.53684
MIMAT0027922_st	MIMAT0027922	mmu-miR-7009-5p	miRNA	Mus musculus	UUGGGGUCAGGGGACCAGAGCU	0.764717	2.42739	1.72619	0.10177	0.498509	-5.21142
MIMAT0003495_st	MIMAT0003495	mmu-miR-705	miRNA	Mus musculus	GGUGGGAGGUGGGGUGGGCA	-0.762217	7.40535	-3.31427	0.00393777	0.0788301	-2.22413
MIMAT0009456_st	MIMAT0009456	mmu-miR-1839-5p	miRNA	Mus musculus	AAGGUAGAUAGAACAGGUCUUG	0.754818	4.04218	2.34389	0.0310035	0.291702	-4.1612
MIMAT0025580_st	MIMAT0025580	mmu-let-7k	miRNA	Mus musculus	UGAGGUAGGAGGUUGUGUG	0.753455	3.59602	1.81229	0.0869836	0.467545	-5.07739
MIMAT0015642_st	MIMAT0015642	mmu-miR-3471	miRNA	Mus musculus	UGAGAUCCAACUGUAAGGCAUU	-0.75184	1.223	-1.67285	0.111982	0.525772	-5.29213
MIMAT0028062_st	MIMAT0028062	mmu-miR-7078-5p	miRNA	Mus musculus	UGUGGGUGGUAGGAGACGCU	0.750693	1.44747	1.98266	0.0631857	0.402394	-4.79944
MIMAT0027720_st	MIMAT0027720	mmu-miR-6910-5p	miRNA	Mus musculus	UGGGGGUAGGGCACCAGUGGGCA	-0.748231	3.82141	-1.3059	0.208346	0.683609	-5.79476
MIMAT0001418_st	MIMAT0001418	mmu-miR-431-5p	miRNA	Mus musculus	UGUCUUGCAGGCCGUCAUGCA	0.736493	3.47536	2.32195	0.0324114	0.298015	-4.20164
MIMAT0003505_st	MIMAT0003505	mmu-miR-714	miRNA	Mus musculus	CGACGAGGGCCGGUCGGUCGC	-0.731652	7.07563	-1.8397	0.0826883	0.456309	-5.03379
MIMAT0020606_st	MIMAT0020606	mmu-miR-5099	miRNA	Mus musculus	UUAGAUCGAUGUGGUGCUCC	0.716664	4.08795	1.51649	0.147095	0.592691	-5.51796
MIMAT0005856_st	MIMAT0005856	mmu-miR-1195	miRNA	Mus musculus	UGAGUUCGAGGCCAGCCUGCUCA	-0.715527	6.68425	-1.98934	0.0623844	0.401061	-4.78821
MIMAT0022369_st	MIMAT0022369	mmu-miR-5621-5p	miRNA	Mus musculus	AGGAGGUCCUGGGGCCGCCCUGA	-0.712079	1.32141	-1.36137	0.190517	0.655435	-5.72505
MIMAT0031403_st	MIMAT0031403	mmu-miR-8100	miRNA	Mus musculus	AGGAGGAAAGGGAGCAAGCAGGU	0.704458	1.5273	2.40258	0.0275128	0.276264	-4.05208
MI0016963_st	MI0016963	mmu-mir-3960	stem-loop	Mus musculus	GCCACGGCUUCCUGCGCCCCCGAUCGGGGCCGCCAACAGCGCUGGCGGCGGCGGCGGAGGCGGGGGCAGUGGC	-0.704343	1.49761	-1.93306	0.0694296	0.425472	-4.88203
MIMAT0024859_st	MIMAT0024859	mmu-miR-6238	miRNA	Mus musculus	UUAUUAGUCAGUGGAGGAAAUG	0.696934	0.982883	1.65432	0.115731	0.535954	-5.31975
MIMAT0014901_st	MIMAT0014901	mmu-miR-3090-5p	miRNA	Mus musculus	GUCUGGGUGGGGCCUGAGAUC	-0.689443	5.53293	-1.78277	0.0918254	0.475358	-5.12384
MIMAT0017019_st	MIMAT0017019	mmu-miR-23a-5p	miRNA	Mus musculus	GGGGUUCCUGGGGAUGGGAUUU	-0.68634	2.05244	-1.13415	0.271896	0.764743	-5.99518
MIMAT0003470_st	MIMAT0003470	mmu-miR-691	miRNA	Mus musculus	AUUCCUGAAGAGAGGCAGAAAA	-0.684828	1.73713	-1.34012	0.197197	0.662843	-5.75203
MIMAT0028090_st	MIMAT0028090	mmu-miR-7092-5p	miRNA	Mus musculus	AAAGGCAAACUCACAGAAUCAUU	-0.682892	1.75003	-1.13035	0.273451	0.764743	-5.99934
MIMAT0014870_st	MIMAT0014870	mmu-miR-3081-5p	miRNA	Mus musculus	GACUGGAGCUUGGAGCGGUGAGC	-0.679754	1.96558	-1.93043	0.0697755	0.425472	-4.88637
MI0002400_x_st	MI0002400	mmu-mir-465a	stem-loop	Mus musculus	GCCCUAUUUAGAAUGGCACUGAUGUGAUAAAAUAAAAAAUUGAUCAGGGCCUUUCUAAGUAGAGUAAGGCUUAC	-0.677553	1.93936	-1.14031	0.26939	0.760787	-5.98841
MIMAT0016987_st	MIMAT0016987	mmu-miR-138-2-3p	miRNA	Mus musculus	GCUAUUUCACGACACCAGGGU	0.676127	2.20405	2.43687	0.0256472	0.264242	-3.9877
MIMAT0016988_st	MIMAT0016988	mmu-miR-144-5p	miRNA	Mus musculus	GGAUAUCAUCAUAUACUGUAAGU	-0.675019	1.1839	-2.11026	0.0493787	0.360303	-4.58106
MIMAT0004656_st	MIMAT0004656	mmu-miR-345-3p	miRNA	Mus musculus	CCUGAACUAGGGGUCUGGAGAC	0.671092	3.08768	2.36737	0.0295601	0.285928	-4.11771
MIMAT0003151_st	MIMAT0003151	mmu-miR-378a-3p	miRNA	Mus musculus	ACUGGACUUGGAGUCAGAAGG	0.66168	2.70435	3.54655	0.00236273	0.0549508	-1.73297
MIMAT0014929_st	MIMAT0014929	mmu-miR-344g-5p	miRNA	Mus musculus	AGUCAGGCUCCUGGCAGGAGU	0.656369	1.05953	2.50703	0.022194	0.249821	-3.85461
MIMAT0004662_st	MIMAT0004662	mmu-miR-139-3p	miRNA	Mus musculus	UGGAGACGCGGCCCUGUUGGAG	-0.65552	2.40496	-1.42878	0.17052	0.627158	-5.63722
MIMAT0000522_st	MIMAT0000522	mmu-let-7b-5p	miRNA	Mus musculus	UGAGGUAGUAGGUUGUGUGGUU	0.653332	11.9241	4.42247	0.000342905	0.014478	0.143827
MIMAT0003483_st	MIMAT0003483	mmu-miR-696	miRNA	Mus musculus	GCGUGUGCUUGCUGUGGG	0.649332	1.68797	1.0712	0.298503	0.772639	-6.06257
MIMAT0029868_st	MIMAT0029868	mmu-miR-7677-5p	miRNA	Mus musculus	AGUGGUGAGCAGAAAGCAGCCGCGG	-0.647079	1.17016	-2.558	0.0199662	0.232181	-3.75684
MI0000733_st	MI0000733	mmu-mir-194-2	stem-loop	Mus musculus	GUGGCUCCCACCCUCUGUAACAGCAACUCCAUGUGGAAGUGCCCACUGGUUCCAGUGGGGCUGCUGUUAUCUGGGGUGGCGGCUAG	-0.637189	1.91995	-1.3079	0.207682	0.682138	-5.79229
MI0009952_st	MI0009952	mmu-mir-1956	stem-loop	Mus musculus	CUUCAGUCCAGGGCUGAGUCAGCGGAGCCCCGAGUGGCUUCCCUGGCUGGCACCUGGACGUAGGC	0.634608	1.06983	3.42008	0.00312143	0.0674975	-2.00113
MIMAT0014841_st	MIMAT0014841	mmu-miR-3067-3p	miRNA	Mus musculus	CCAAGCGGCUGCCCUGGGAGAGG	-0.629656	2.87117	-0.889123	0.385891	0.817388	-6.23818
MIMAT0000158_st	MIMAT0000158	mmu-miR-146a-5p	miRNA	Mus musculus	UGAGAACUGAAUUCCAUGGGUU	0.628819	3.31913	1.13171	0.272892	0.764743	-5.99785
MIMAT0028066_st	MIMAT0028066	mmu-miR-7080-5p	miRNA	Mus musculus	GUAGGAGCUGGAGGUGGGUUUGG	0.62642	1.42877	2.2954	0.0341941	0.302958	-4.2503
MIMAT0004581_st	MIMAT0004581	mmu-miR-34b-3p	miRNA	Mus musculus	AAUCACUAACUCCACUGCCAUC	0.624513	2.22548	1.28802	0.214365	0.69284	-5.81672
MIMAT0027762_st	MIMAT0027762	mmu-miR-6931-5p	miRNA	Mus musculus	UGGGGUGGGGAGUGGGGGACU	-0.624476	8.63126	-2.84541	0.0108837	0.156989	-3.19028
MI0000241_x_st	MI0000241	mmu-mir-199a-1	stem-loop	Mus musculus	GCCAUCCCAGUGUUCAGACUACCUGUUCAGGAGGCUGGGACAUGUACAGUAGUCUGCACAUUGGUUAGGC	0.616202	1.60443	1.38678	0.182771	0.641864	-5.69235
MIMAT0004782_st	MIMAT0004782	mmu-miR-483-5p	miRNA	Mus musculus	AAGACGGGAGAAGAGAAGGGAG	0.612769	1.72323	1.8841	0.0761269	0.439948	-4.96224
MIMAT0027795_st	MIMAT0027795	mmu-miR-6947-3p	miRNA	Mus musculus	GCAGCCUCUUUCCCUGGCAUCA	-0.606415	1.24689	-1.87124	0.0779783	0.442017	-4.98308
MIMAT0000162_st	MIMAT0000162	mmu-miR-152-3p	miRNA	Mus musculus	UCAGUGCAUGACAGAACUUGG	0.605074	2.96858	2.16144	0.0446579	0.347839	-4.49119
MIMAT0027782_st	MIMAT0027782	mmu-miR-6941-5p	miRNA	Mus musculus	CUGGGGGACUGACGGGUAGCU	0.603663	2.31256	1.41625	0.174104	0.631453	-5.65381
MI0021586_st	MI0021586	mmu-mir-6239	stem-loop	Mus musculus	UAAAGCGGUGAUGUUUCUGGCCCUGGGUGUUAGCGUUGGAUCACUCAGUGUUGUGGGUGCUAGCGUUGGAUCACUCGGUGCUGUGGCUUCCAUGGUUCCGAACAG	0.603522	0.970021	4.85789	0.000133185	0.00811784	1.07036
MIMAT0000661_st	MIMAT0000661	mmu-miR-214-3p	miRNA	Mus musculus	ACAGCAGGCACAGACAGGCAGU	0.603435	2.19502	1.08568	0.292224	0.771835	-6.04737
MIMAT0027838_st	MIMAT0027838	mmu-miR-6968-5p	miRNA	Mus musculus	AGGGGGCGAGGGGGCCCUGUGG	-0.601897	9.72894	-3.24075	0.0046254	0.0870842	-2.3782
MIMAT0027878_st	MIMAT0027878	mmu-miR-6988-5p	miRNA	Mus musculus	GGGGUGGAGAGCUGAGGCCCA	0.600054	1.75303	1.64706	0.117227	0.538038	-5.3305
MI0000725_x_st	MI0000725	mmu-mir-125b-1	stem-loop	Mus musculus	UGCGCUCCCCUCAGUCCCUGAGACCCUAACUUGUGAUGUUUACCGUUUAAAUCCACGGGUUAGGCUCUUGGGAGCUG	0.59595	5.78861	3.28948	0.00415756	0.0808779	-2.27616
MIMAT0004859_st	MIMAT0004859	mmu-miR-193b-3p	miRNA	Mus musculus	AACUGGCCCACAAAGUCCCGCU	0.590707	2.23493	2.32567	0.0321685	0.296644	-4.1948
MIMAT0004894_st	MIMAT0004894	mmu-miR-574-3p	miRNA	Mus musculus	CACGCUCAUGCACACACCCACA	0.584758	1.86713	1.91943	0.0712393	0.428384	-4.90449
MI0004120_st	MI0004120	mmu-mir-1247	stem-loop	Mus musculus	CGGCCGCCGGGCGCACCCGUCCCGUUCGUCCCCGGACGUUGCUCUCUGCCCCGGGAACGUCGAGACUGGAGCGCCCGAACUG	0.584271	0.997153	2.75865	0.0130931	0.175481	-3.3638
MIMAT0029830_st	MIMAT0029830	mmu-miR-7662-5p	miRNA	Mus musculus	AGGGCUGAGGCCUGGAUCCAGC	0.583054	1.61979	1.60211	0.12687	0.557345	-5.39633
MI0000693_st	MI0000693	mmu-mir-139	stem-loop	Mus musculus	GUGUAUUCUACAGUGCACGUGUCUCCAGUGUGGCUCGGAGGCUGGAGACGCGGCCCUGUUGGAGUAAC	0.580996	2.1357	2.12793	0.0477002	0.355564	-4.55018
MIMAT0000523_st	MIMAT0000523	mmu-let-7c-5p	miRNA	Mus musculus	UGAGGUAGUAGGUUGUAUGGUU	0.580511	12.7861	4.16331	0.000605703	0.0208243	-0.411917
MIMAT0009404_st	MIMAT0009404	mmu-miR-1940	miRNA	Mus musculus	AUGGAGGACUGAGAAGGUGGAGCAGUU	0.576446	1.5333	1.98772	0.0625784	0.401492	-4.79094
MIMAT0027940_st	MIMAT0027940	mmu-miR-7018-5p	miRNA	Mus musculus	GUGAGCAGACAGGGAGUGGUGGGG	0.5763	3.5135	1.04411	0.310521	0.784806	-6.09054
MI0009993_st	MI0009993	mmu-mir-1982	stem-loop	Mus musculus	GUUGGUAUUGCUUGGGAGGGUCCUGGGGAGGGGAGUUCUGGCACCCCAACCUCUCACCCUAUGUUCUCCCACAG	0.575487	1.13968	2.68585	0.0152736	0.197994	-3.50782
MIMAT0014810_st	MIMAT0014810	mmu-miR-1298-3p	miRNA	Mus musculus	CAUCUGGGCAACUGAUUGAACU	-0.575454	1.60795	-0.934245	0.362779	0.810652	-6.1974
MIMAT0027952_st	MIMAT0027952	mmu-miR-7024-5p	miRNA	Mus musculus	UUGGGGGAUGGGUUGCUUGGC	0.572765	1.3423	2.48376	0.0232877	0.255809	-3.89895
MIMAT0027936_st	MIMAT0027936	mmu-miR-7016-5p	miRNA	Mus musculus	CAGGGAGGGGAGCGAGAGUAG	-0.570586	4.27897	-1.11757	0.278728	0.769574	-6.01326
MIMAT0000556_st	MIMAT0000556	mmu-miR-324-3p	miRNA	Mus musculus	CCACUGCCCCAGGUGCUGCU	0.569069	2.7174	2.24634	0.0377305	0.315718	-4.33944
MIMAT0027972_st	MIMAT0027972	mmu-miR-7034-5p	miRNA	Mus musculus	UCCGGGAGGGAUGGAUGUGCU	0.567197	1.10015	2.58717	0.0187882	0.220465	-3.70049
MIMAT0003469_st	MIMAT0003469	mmu-miR-690	miRNA	Mus musculus	AAAGGCUAGGCUCACAACCAAA	0.565952	9.85195	1.60282	0.126712	0.557345	-5.3953
MIMAT0016998_st	MIMAT0016998	mmu-miR-190a-3p	miRNA	Mus musculus	ACUAUAUAUCAAGCAUAUUCCU	-0.56326	2.61978	-0.736954	0.470831	0.860342	-6.36196
MIMAT0028135_st	MIMAT0028135	mmu-miR-7119-5p	miRNA	Mus musculus	CUGGGGGAUUGGGUGCCUUCU	0.56274	1.0384	3.43556	0.00301693	0.0672011	-1.96839
MIMAT0005843_st	MIMAT0005843	mmu-miR-1188-5p	miRNA	Mus musculus	UGGUGUGAGGUUGGGCCAGGA	0.558808	1.39898	2.29956	0.033909	0.302617	-4.24269
MIMAT0017341_st	MIMAT0017341	mmu-miR-1934-3p	miRNA	Mus musculus	AGGAUGACGGUGGGGCUGGUGA	-0.550353	7.24135	-1.85578	0.0802558	0.450087	-5.008
MIMAT0028438_st	MIMAT0028438	mmu-miR-7235-5p	miRNA	Mus musculus	GGAGGGAGGGGUCUGGGC	-0.549245	7.33801	-2.27643	0.035524	0.307843	-4.2849
MIMAT0007864_st	MIMAT0007864	mmu-miR-1897-5p	miRNA	Mus musculus	CUUUGGAUGGAGAAAGAGGGGG	0.548688	1.33077	2.41328	0.0269172	0.27201	-4.03203
MI0004659_st	MI0004659	mmu-mir-691	stem-loop	Mus musculus	GCUGAUUUAUUUUUGCUUUCUUCCUUGGGUCUGCUUUGAAUAUUCCUGAAGAGAGGCAGAAAAUGUUAUAUUUAAUAU	-0.548308	1.14648	-1.46975	0.159223	0.610453	-5.5822
MIMAT0029841_st	MIMAT0029841	mmu-miR-7667-3p	miRNA	Mus musculus	AGGGACUGCAGAGAUGGCACUG	-0.547032	1.61459	-1.6083	0.125505	0.554754	-5.38735
MIMAT0003507_st	MIMAT0003507	mmu-miR-500-3p	miRNA	Mus musculus	AAUGCACCUGGGCAAGGGUUCA	0.545912	3.23095	1.88448	0.0760728	0.439948	-4.96162
MI0004702_st	MI0004702	mmu-mir-500	stem-loop	Mus musculus	CUCCUCUGCUCCCCCUCUCUAAUCCUUGCUAUCUGGGUGCUUAGUGCUAUCUCAAUGCAAUGCACCUGGGCAAGGGUUCAGAGAAGGUGAGC	-0.542064	1.04627	-2.88893	0.00991548	0.148044	-3.10252
MI0006295_st	MI0006295	mmu-mir-466j	stem-loop	Mus musculus	GUGUGUGUGUGUGUGCAUUCGUGUGUUUGUGCAUGUGUGUAUGUGUGCACAUUUAUGUGUGUGCAUGUGUAUGUAUGUGUGUGUGCAUGUGCAUGUGUGUAAUUGUGUAUAUAUGUGCAUAC	-0.541151	1.26314	-1.91695	0.071573	0.429574	-4.90857
MIMAT0031425_st	MIMAT0031425	mmu-miR-8119	miRNA	Mus musculus	GAGGAGAGGGAGCUAGGGUC	-0.538187	5.42089	-1.32344	0.202571	0.672332	-5.77297
MI0004215_st	MI0004215	mmu-mir-762	stem-loop	Mus musculus	GCCCGGCUCCGGGUCUCGGCCCGCACGGUCCGGCCGGCCAUGCUGGCGGGGCUGGGGCCGGGACAGAGCCCGUGGC	-0.537962	0.980863	-2.35678	0.0302032	0.289813	-4.13735
MIMAT0000748_st	MIMAT0000748	mmu-miR-383-5p	miRNA	Mus musculus	AGAUCAGAAGGUGACUGUGGCU	0.537283	3.41627	1.85341	0.0806109	0.451278	-5.01182
MI0026019_st	MI0026019	mmu-mir-8092	stem-loop	Mus musculus	GCAGCGCGGCGCUCGGCUUUCCGGCAGUACCCGGAUGGAGGGGUAAUGGCCGCCAUCUGGGACUCGCAGGCAAUGGGGACCACGGCA	-0.533352	0.945859	-1.58485	0.130747	0.565735	-5.42125
MIMAT0003475_st	MIMAT0003475	mmu-miR-146b-5p	miRNA	Mus musculus	UGAGAACUGAAUUCCAUAGGCU	-0.531311	2.47049	-1.83102	0.0840271	0.457449	-5.04764
MI0025034_st	MI0025034	mmu-mir-219c	stem-loop	Mus musculus	GGACGUCCAGACGCAACUCUCGGCCGGAGCCAGAGACUCGAGAAUUGCGUUUGGACAAUC	0.531152	0.759064	3.01887	0.00749491	0.120523	-2.83786
MI0006295_x_st	MI0006295	mmu-mir-466j	stem-loop	Mus musculus	GUGUGUGUGUGUGUGCAUUCGUGUGUUUGUGCAUGUGUGUAUGUGUGCACAUUUAUGUGUGUGCAUGUGUAUGUAUGUGUGUGUGCAUGUGCAUGUGUGUAAUUGUGUAUAUAUGUGCAUAC	-0.526714	1.45543	-1.87319	0.0776951	0.441202	-4.97992
MIMAT0009430_st	MIMAT0009430	mmu-miR-1957a	miRNA	Mus musculus	CAGUGGUAGAGCAUAUGAC	-0.526388	1.49696	-2.30146	0.0337792	0.302617	-4.23921
MIMAT0031412_st	MIMAT0031412	mmu-miR-8107	miRNA	Mus musculus	UGGAAACUAGUGGCUGGGACA	0.524845	1.25467	2.01076	0.0598768	0.39376	-4.75207
MIMAT0028042_st	MIMAT0028042	mmu-miR-7068-5p	miRNA	Mus musculus	GUGAGGCUCAGUAUGGGGUGG	0.524296	1.04378	1.92327	0.0707254	0.427403	-4.89818
MIMAT0027973_st	MIMAT0027973	mmu-miR-7034-3p	miRNA	Mus musculus	UUGGCCUUCCUUCCCUACCCUACA	-0.523696	0.912521	-2.65714	0.0162254	0.204465	-3.56418
MIMAT0017239_st	MIMAT0017239	mmu-miR-667-5p	miRNA	Mus musculus	CGGUGCUGGUGGAGCAGUGAGCACG	-0.52364	1.98644	-1.51716	0.146926	0.592691	-5.51702
MIMAT0004867_st	MIMAT0004867	mmu-miR-327	miRNA	Mus musculus	ACUUGAGGGGCAUGAGGAU	-0.522243	1.90929	-0.736946	0.470835	0.860342	-6.36197
MIMAT0004869_st	MIMAT0004869	mmu-miR-421-3p	miRNA	Mus musculus	AUCAACAGACAUUAAUUGGGCGC	0.521931	3.19903	2.30306	0.0336708	0.302617	-4.23629
MIMAT0029863_st	MIMAT0029863	mmu-miR-129b-3p	miRNA	Mus musculus	CAAGCCCAGACCGCAAAAAGAUU	-0.519729	1.54415	-0.810524	0.42843	0.83448	-6.3048
MI0018021_st	MI0018021	mmu-mir-5112	stem-loop	Mus musculus	GGCUGGGGUGUAGCUCAGCGGGAGAGCACCUGCUUCAUCCCCAGCUACAUUUCCAGUGCC	-0.51919	3.06244	-0.57535	0.572315	0.90869	-6.46942
MIMAT0028127_st	MIMAT0028127	mmu-miR-7115-5p	miRNA	Mus musculus	UCGGGGGUUGUGGUGCCGAAUUGU	0.518004	1.17166	1.84956	0.0811896	0.452915	-5.018
MIMAT0004745_st	MIMAT0004745	mmu-miR-384-5p	miRNA	Mus musculus	UGUAAACAAUUCCUAGGCAAUGU	0.517992	2.20144	1.32549	0.201904	0.671706	-5.77041
MIMAT0000225_st	MIMAT0000225	mmu-miR-195a-5p	miRNA	Mus musculus	UAGCAGCACAGAAAUAUUGGC	0.515868	4.6475	1.20481	0.244177	0.731345	-5.9156
MIMAT0028133_st	MIMAT0028133	mmu-miR-7118-5p	miRNA	Mus musculus	UGGGGAAGGCGGGAGAGGGAAC	-0.514397	8.49485	-2.11429	0.0489914	0.359536	-4.57403
MIMAT0025140_st	MIMAT0025140	mmu-miR-6391	miRNA	Mus musculus	UGAGGCACGGGAGGACAAUGU	0.514228	2.33305	0.760457	0.457017	0.853837	-6.34425
MIMAT0007877_st	MIMAT0007877	mmu-miR-1894-5p	miRNA	Mus musculus	CUCUCCCCUACCACCUGCCUCU	-0.508911	1.17113	-3.01282	0.00759357	0.121305	-2.85026
MIMAT0027926_st	MIMAT0027926	mmu-miR-7011-5p	miRNA	Mus musculus	AGGAGGAUGGGAGAGGGAGGUGU	0.504409	4.55961	0.716121	0.483281	0.868307	-6.37722
MIMAT0028000_st	MIMAT0028000	mmu-miR-7048-5p	miRNA	Mus musculus	CGGGGCUGAGAGGUGAGGAAGC	0.501013	3.08168	1.00555	0.328213	0.793579	-6.12924
MIMAT0028038_st	MIMAT0028038	mmu-miR-7067-5p	miRNA	Mus musculus	UGCAGGGGGUGGUUGCACACGGA	0.500173	1.62206	1.55554	0.137559	0.580348	-5.46311
MIMAT0000650_st	MIMAT0000650	mmu-miR-17-3p	miRNA	Mus musculus	ACUGCAGUGAGGGCACUUGUAG	0.498842	3.61486	1.82263	0.0853407	0.462214	-5.061
MIMAT0017353_st	MIMAT0017353	mmu-miR-664-5p	miRNA	Mus musculus	CUGGCUGGGGAAAAUGACUGG	0.497943	2.51956	0.85216	0.405536	0.820957	-6.27022
MIMAT0027892_st	MIMAT0027892	mmu-miR-6995-5p	miRNA	Mus musculus	CUGGGAGUAGAAGGGGGAAACCA	0.496654	1.27431	2.29357	0.0343207	0.30323	-4.25365
MIMAT0014924_st	MIMAT0014924	mmu-miR-344e-3p	miRNA	Mus musculus	GAUAUAACCAAAGCCUGACUAU	0.493377	0.943856	3.84848	0.00121315	0.0330791	-1.08786
MI0026026_st	MI0026026	mmu-mir-8098	stem-loop	Mus musculus	GCCGGCUUGCGGCUAGUGUGGCGGCGGUGUUGGUUUUGGAAGCCAGAGCGGGCACAUUCCCUGGACAGGCGGCAGGGCUAUGGUCGCUGGCUCCCAAAGGCCCGCUCCGCUUCGCAGCCCGAUCCUGAGCGCAAGCC	-0.492065	1.60941	-1.89331	0.0748244	0.438277	-4.94725
MIMAT0020607_st	MIMAT0020607	mmu-miR-5100	miRNA	Mus musculus	UCGAAUCCCAGCGGUGCCUCU	0.491476	6.89439	2.07407	0.0529867	0.369419	-4.64384
MI0005507_x_st	MI0005507	mmu-mir-466f-1	stem-loop	Mus musculus	CAUGUGUGUUUACGUGUGUGUGCAUGUGCAUGUGUGUAUAUGAAUAUACAUACACAUACACACACACAUACACACACAUGCAACACACACAUAU	-0.486034	3.77437	-1.02898	0.317379	0.790019	-6.10587
MIMAT0000666_st	MIMAT0000666	mmu-miR-320-3p	miRNA	Mus musculus	AAAAGCUGGGUUGAGAGGGCGA	0.485463	8.53544	1.56014	0.13647	0.579403	-5.45658
MIMAT0000136_st	MIMAT0000136	mmu-miR-125b-5p	miRNA	Mus musculus	UCCCUGAGACCCUAACUUGUGA	0.485032	12.3756	3.68205	0.00175212	0.0439838	-1.44413
MIMAT0027770_st	MIMAT0027770	mmu-miR-6935-5p	miRNA	Mus musculus	UGUGGGAGGCUCAGGGCCCCUG	0.484694	1.06566	2.6302	0.0171699	0.211317	-3.61684
MIMAT0027876_st	MIMAT0027876	mmu-miR-6987-5p	miRNA	Mus musculus	UGGGACAGGGUGACAGGGUGAG	0.482201	2.24772	0.871655	0.395095	0.817388	-6.25348
MIMAT0031394_st	MIMAT0031394	mmu-miR-8093	miRNA	Mus musculus	UUGGGGAGCAGAGCAUGAGUG	0.480809	1.1809	1.87889	0.0768713	0.439948	-4.97068
MIMAT0027880_st	MIMAT0027880	mmu-miR-6989-5p	miRNA	Mus musculus	UUGGGGACAGAGGCACAGGAUG	0.480672	1.24523	1.50511	0.149975	0.59445	-5.53374
MIMAT0000135_st	MIMAT0000135	mmu-miR-125a-5p	miRNA	Mus musculus	UCCCUGAGACCCUUUAACCUGUGA	0.480334	10.5639	3.04375	0.00710197	0.118855	-2.78677
MI0009930_st	MI0009930	mmu-mir-1941	stem-loop	Mus musculus	CAGCAGGGUGGGAGGGAGAUGCUGGUACAGAGGCUUGGGGUUUUGAGGGCAUCUUAGCAGUAUCUCCCAUCCACCCACCUGGG	-0.479287	1.38456	-1.4951	0.152548	0.602382	-5.54755
MIMAT0027968_st	MIMAT0027968	mmu-miR-7032-5p	miRNA	Mus musculus	CCCAGGGUGGUCCCCGAGAGGGUGGU	0.477498	1.54095	1.92192	0.0709052	0.427403	-4.90039
MIMAT0017069_st	MIMAT0017069	mmu-miR-128-2-5p	miRNA	Mus musculus	GGGGGCCGAUGCACUGUAAGAGA	0.476554	2.11234	1.80202	0.0886413	0.47003	-5.0936
MIMAT0020643_st	MIMAT0020643	mmu-miR-5132-5p	miRNA	Mus musculus	GCGUGGGGUGGUGGACUCAGG	0.475019	3.12625	0.832772	0.416097	0.827948	-6.28652
MIMAT0022367_st	MIMAT0022367	mmu-miR-5620-5p	miRNA	Mus musculus	ACGAGGCAGGGGCUUUGACUGUG	-0.473761	2.86194	-1.2338	0.23345	0.71368	-5.88178
MIMAT0027932_st	MIMAT0027932	mmu-miR-7014-5p	miRNA	Mus musculus	UUGGGUGCUGUGGAAGGGACAG	0.463668	1.38017	2.00647	0.060372	0.394303	-4.75933
MI0018012_st	MI0018012	mmu-mir-5104	stem-loop	Mus musculus	GCUCUUAAAUGUUGAGGCAUCUCUCUAGCUCCAGAGAGCACGGUUUUAUAACCAAUUGUUCUGUGCUAGUGAGGUGGCUCAGCAAGGAAGGGCA	0.462952	0.881352	3.47609	0.00275949	0.0623448	-1.88256
MIMAT0003129_st	MIMAT0003129	mmu-miR-485-3p	miRNA	Mus musculus	AGUCAUACACGGCUCUCCUCUC	0.462507	2.1105	1.22812	0.235521	0.715404	-5.88846
MIMAT0014800_st	MIMAT0014800	mmu-miR-1247-5p	miRNA	Mus musculus	ACCCGUCCCGUUCGUCCCCGGA	-0.461846	0.811238	-2.13702	0.0468569	0.355564	-4.53424
MIMAT0027868_st	MIMAT0027868	mmu-miR-6983-5p	miRNA	Mus musculus	UUGGAAGGGCAUACUGAUUCGG	-0.459567	2.52983	-0.521357	0.608596	0.914919	-6.49966
MIMAT0031405_st	MIMAT0031405	mmu-miR-8101	miRNA	Mus musculus	GGCGAGCGGAGCCGGAGGAGCC	-0.457948	9.91567	-3.01942	0.00748589	0.120523	-2.83672
MIMAT0017064_st	MIMAT0017064	mmu-miR-135a-2-3p	miRNA	Mus musculus	UGUAGGGAUGGAAGCCAUGAA	0.454568	3.42561	1.48871	0.154208	0.606721	-5.55633
MIMAT0000549_st	MIMAT0000549	mmu-miR-322-3p	miRNA	Mus musculus	AAACAUGAAGCGCUGCAACAC	0.450952	3.11291	1.92938	0.0699135	0.425472	-4.8881
MIMAT0028056_st	MIMAT0028056	mmu-miR-7075-5p	miRNA	Mus musculus	CGGGGAGGAGGACAUGGUUUU	0.448901	1.27756	1.66883	0.112786	0.525772	-5.29813
MIMAT0029799_st	MIMAT0029799	mmu-miR-7648-3p	miRNA	Mus musculus	AGGGCUGGGCCCGGGACGCGG	-0.448831	8.94787	-1.80157	0.0887158	0.47003	-5.09432
MIMAT0017052_st	MIMAT0017052	mmu-miR-210-5p	miRNA	Mus musculus	AGCCACUGCCCACCGCACACUG	0.447392	1.03563	3.00714	0.00768734	0.122186	-2.86189
MIMAT0029878_st	MIMAT0029878	mmu-miR-3620-5p	miRNA	Mus musculus	CUGUGGGCUGGGCUGGGAAGCA	-0.44713	8.26744	-2.20929	0.0406224	0.329346	-4.40608
MIMAT0020646_st	MIMAT0020646	mmu-miR-5135	miRNA	Mus musculus	AGGUCUAGGUGGCAAGGGCGUCCU	-0.446946	2.12265	-0.916215	0.371899	0.814624	-6.21391
MIMAT0004545_st	MIMAT0004545	mmu-miR-200b-5p	miRNA	Mus musculus	CAUCUUACUGGGCAGCAUUGGA	-0.446106	1.26527	-0.890942	0.384941	0.817388	-6.23657
MIMAT0017260_st	MIMAT0017260	mmu-miR-652-5p	miRNA	Mus musculus	CAACCCUAGGAGGGGGUGCCAUUC	0.445144	1.88649	1.17229	0.256655	0.750524	-5.95274
MIMAT0017271_st	MIMAT0017271	mmu-miR-193b-5p	miRNA	Mus musculus	CGGGGUUUUGAGGGCGAGAUGA	0.444246	1.10153	2.21687	0.0400144	0.327043	-4.39249
MIMAT0027747_st	MIMAT0027747	mmu-miR-6923-3p	miRNA	Mus musculus	ACACUCCCUCCUCCUCCCCAG	-0.441943	1.33852	-2.34431	0.0309769	0.291702	-4.16042
MIMAT0028030_st	MIMAT0028030	mmu-miR-7063-5p	miRNA	Mus musculus	AUGAGAGGUGCAGGCUGAGCACA	0.441853	1.15102	3.51532	0.00253107	0.0584363	-1.79933
MI0026049_st	MI0026049	mmu-mir-8117	stem-loop	Mus musculus	GGGAUUCCUGUGUGGGCCCUUGCAGGUGUUGGGCGAGACUCCGCUGGCAAGGUAGCCUGGGGCUCGUGUGGAACAGAAGGGGCUUGUGCCCCAGGUCAGGCCCGGGU	0.441058	1.2586	1.75094	0.0973096	0.491521	-5.17334
MIMAT0020620_st	MIMAT0020620	mmu-miR-5112	miRNA	Mus musculus	UAGCUCAGCGGGAGAGCAC	0.440047	8.14811	1.87777	0.0770333	0.439948	-4.97251
MI0009991_st	MI0009991	mmu-mir-1839	stem-loop	Mus musculus	GAAAAGGUAGAUAGAACAGGUCUUGUUUGCAAAAUAAAUUCAAGACCUACUUAUCUACCAACAGCCAUUGCCU	0.43988	1.38262	2.46946	0.0239849	0.258922	-3.92611
MIMAT0025588_st	MIMAT0025588	mmu-miR-6541	miRNA	Mus musculus	CACAGGCAAGGACUUCUCAAG	0.438824	0.877611	2.49264	0.0228643	0.253627	-3.88204
MIMAT0029860_st	MIMAT0029860	mmu-miR-7676-5p	miRNA	Mus musculus	AGGGCAGUAUGAUGGCCUCUGAU	-0.430682	1.1063	-1.31331	0.205891	0.679077	-5.78559
MI0026038_st	MI0026038	mmu-mir-8107	stem-loop	Mus musculus	AUGAUUCUUCAUGCCUGCCGCUGGGAAAACUGGAAACUAGUGGCUGGGACAGCAGGCAGACAGAACCUGACAUCUCAGCCCUCUGUUUCCCUCAGGUCCCCAGUUCGGCCAUGGAUA	0.430357	0.856835	3.73619	0.00155465	0.0406393	-1.32837
MIMAT0031401_st	MIMAT0031401	mmu-miR-8099	miRNA	Mus musculus	CCAAGGCGUGGGAAAGGUUGU	0.430027	1.12482	1.80508	0.0881453	0.469366	-5.08879
MIMAT0020641_st	MIMAT0020641	mmu-miR-5130	miRNA	Mus musculus	CUGGAGCGCGCGGGCGAGGCAGGC	-0.427573	9.87144	-2.0057	0.0604607	0.394303	-4.76062
MIMAT0003127_st	MIMAT0003127	mmu-miR-484	miRNA	Mus musculus	UCAGGCUCAGUCCCCUCCCGAU	0.42686	2.72896	1.07039	0.298861	0.772932	-6.06342
MIMAT0003731_st	MIMAT0003731	mmu-miR-671-5p	miRNA	Mus musculus	AGGAAGCCCUGGAGGGGCUGGAG	-0.425486	5.32694	-1.16543	0.25935	0.750524	-5.96046
MIMAT0028002_st	MIMAT0028002	mmu-miR-7049-5p	miRNA	Mus musculus	UCUGAAGGCAGUCAGGUAGGCGG	0.423598	1.20998	1.97933	0.0635887	0.402394	-4.80502
MI0009990_st	MI0009990	mmu-mir-1983	stem-loop	Mus musculus	CCUUUACAGAGAAAGCAUGCUCCAGUGGCGCAAUCGGUUAGCGCGCGGUACUUAUACAGCAGUAUAUGUGCGGGUGAUGCCGAGGUUGUGAGUUCGAGCCUCACCUGGAGCAUGUUUUCUUCCCUUUCCGCC	0.42225	1.33602	1.9111	0.0723664	0.431866	-4.91818
MIMAT0017059_st	MIMAT0017059	mmu-miR-211-3p	miRNA	Mus musculus	GCAAGGACAGCAAAGGGGGGC	-0.422004	8.39231	-1.33461	0.198961	0.665941	-5.75898
MIMAT0000539_st	MIMAT0000539	mmu-miR-92a-3p	miRNA	Mus musculus	UAUUGCACUUGUCCCGGCCUG	-0.421942	9.28647	-2.99041	0.00797017	0.125421	-2.89613
MIMAT0004187_st	MIMAT0004187	mmu-miR-744-5p	miRNA	Mus musculus	UGCGGGGCUAGGGCUAACAGCA	-0.421795	8.92729	-2.13643	0.0469105	0.355564	-4.53526
MIMAT0027964_st	MIMAT0027964	mmu-miR-7030-5p	miRNA	Mus musculus	UGGGGAGGUGGCUGUGCUAGUC	-0.421224	5.69083	-0.68979	0.499293	0.876994	-6.39592
MIMAT0029845_st	MIMAT0029845	mmu-miR-7669-3p	miRNA	Mus musculus	GAGCUGGGUGUGGUGGCACAUGC	-0.420699	3.27093	-0.509545	0.61668	0.918713	-6.50589
MI0021869_st	MI0021869	mmu-mir-6341	stem-loop	Mus musculus	UUUUCAACAUAUCCAAAAAUUGAAGGAGCCCAGUGCAAUGAUAUUGUCACUAUAUGGCUGAUAGGCUUCCUCAGGAGAUAGUAUAACACUGAGGGUCAACUGAAUUUUGUGUGUCUGGAGC	-0.419499	1.00282	-2.99801	0.00784052	0.123998	-2.88059
MIMAT0029838_st	MIMAT0029838	mmu-miR-7666-5p	miRNA	Mus musculus	GUAGCCCGGGCGGUGCUUCCCC	-0.41797	1.32615	-1.42975	0.170245	0.626874	-5.63593
MIMAT0005842_st	MIMAT0005842	mmu-miR-669h-3p	miRNA	Mus musculus	UAUGCAUAUACACACAUGCACA	-0.415943	1.06819	-1.09272	0.289202	0.771835	-6.03991
MIMAT0007873_st	MIMAT0007873	mmu-miR-1896	miRNA	Mus musculus	CUCUCUGAUGGUGGGUGAGGAG	0.415718	1.26333	1.6684	0.112872	0.525772	-5.29878
MIMAT0000648_st	MIMAT0000648	mmu-miR-10a-5p	miRNA	Mus musculus	UACCCUGUAGAUCCGAAUUUGUG	-0.414047	1.0227	-2.02325	0.0584561	0.390902	-4.73087
MI0026031_x_st	MI0026031	mmu-mir-8101	stem-loop	Mus musculus	CUCCGAAUGUUGUUGUUGGUGGCGGCGGCGAGCGGAGCCGGAGGAGCCGCCGCAAAGAUGGAGGAGCCGUCGAGGAGGCGCUGCCGCUGCUGUUGCCGCCGCUGCUGCCGC	0.413862	1.27677	2.12678	0.0478071	0.355564	-4.55218
MIMAT0009428_st	MIMAT0009428	mmu-miR-1956	miRNA	Mus musculus	AGUCCAGGGCUGAGUCAGCGGA	0.412738	2.00612	1.50533	0.149921	0.59445	-5.53345
MIMAT0020622_st	MIMAT0020622	mmu-miR-5114	miRNA	Mus musculus	ACUGGAGACGGAAGCUGCAAGA	0.41234	1.15054	1.26835	0.221142	0.700172	-5.84059
MI0014696_st	MI0014696	mmu-mir-3470a	stem-loop	Mus musculus	CCUGGACUCACUUUGUAGACCAGGCUGGCCUUAAAUUCACAGAGAUCAGCCUGCCUCUGCCUCCUGAGUGCUGGGAU	-0.411136	0.956133	-2.47916	0.0235095	0.255809	-3.90768
MIMAT0022385_st	MIMAT0022385	mmu-miR-5627-5p	miRNA	Mus musculus	AGAGGGUGCGCCGGGCCCUGCG	0.409719	1.49428	0.965441	0.347362	0.803341	-6.16813
MIMAT0004651_st	MIMAT0004651	mmu-miR-340-5p	miRNA	Mus musculus	UUAUAAAGCAAUGAGACUGAUU	-0.407665	1.85492	-1.2425	0.230302	0.71052	-5.8715
MIMAT0014933_st	MIMAT0014933	mmu-miR-3102-5p	miRNA	Mus musculus	GUGAGUGGCCAGGGUGGGGCUG	-0.407651	7.71594	-1.7389	0.0994586	0.496067	-5.19192
MI0000229_st	MI0000229	mmu-mir-187	stem-loop	Mus musculus	UCAGGCUACAACACAGGACCCGGGCGCUGCUCUGACCCCUCGUGUCUUGUGUUGCAGCCGG	0.407123	1.16339	2.52188	0.021522	0.243993	-3.82622
MIMAT0001632_st	MIMAT0001632	mmu-miR-451a	miRNA	Mus musculus	AAACCGUUACCAUUACUGAGUU	-0.40593	1.51133	-1.3859	0.183034	0.641864	-5.69349
MIMAT0028012_st	MIMAT0028012	mmu-miR-7054-5p	miRNA	Mus musculus	UAGGAAGGUGGUUGGGCUGAGUACU	0.402797	0.923825	3.3635	0.00353461	0.0730717	-2.12054
MI0002406_st	MI0002406	mmu-mir-471	stem-loop	Mus musculus	GUGCUUUACGUAGUAUAGUGCUUUUCACAUUAAACAAAAAGUGAAAGGUGCCAUACUAUGUAUAGGA	-0.402394	1.04192	-2.49376	0.0228119	0.253627	-3.87993
MI0009944_x_st	MI0009944	mmu-mir-669m-2	stem-loop	Mus musculus	AUAUUUGCAUGUGUGUAUAGUUUUGUGUGCAUGUGCAUGUGUGUAUAUGAAUAUACAUAUACAUCCACACAAACAUAUACAAGCAUGCACAGAUAUAC	-0.401664	1.03795	-2.19294	0.0419622	0.330989	-4.43528
MIMAT0017178_st	MIMAT0017178	mmu-miR-429-5p	miRNA	Mus musculus	GUCUUACCAGACAUGGUUAGA	-0.400963	0.727621	-2.31794	0.0326752	0.29957	-4.20901
MIMAT0028054_st	MIMAT0028054	mmu-miR-7074-5p	miRNA	Mus musculus	UGGGAAGAGGCUAGGGCUCCAGU	0.400344	0.932233	2.49171	0.0229084	0.253627	-3.88382
MIMAT0014872_st	MIMAT0014872	mmu-miR-3082-5p	miRNA	Mus musculus	GACAGAGUGUGUGUGUCUGUGU	0.400328	2.96561	0.839256	0.412545	0.825421	-6.2811
MIMAT0000741_st	MIMAT0000741	mmu-miR-377-3p	miRNA	Mus musculus	AUCACACAAAGGCAACUUUUGU	0.398554	1.32467	1.09695	0.287401	0.771689	-6.03541
MIMAT0028064_st	MIMAT0028064	mmu-miR-7079-5p	miRNA	Mus musculus	AGGGCUGAGGCAGUGAGUCCUG	0.397993	1.25137	1.46345	0.16092	0.614322	-5.59074
MIMAT0022986_st	MIMAT0022986	mmu-miR-3572-5p	miRNA	Mus musculus	UGGGGAACAGGGCAAGGUGGAC	0.397959	2.49052	0.568864	0.576614	0.909254	-6.47321
MIMAT0005840_st	MIMAT0005840	mmu-miR-669i	miRNA	Mus musculus	UGCAUAUACACACAUGCAUAC	-0.396508	1.21255	-1.51545	0.147356	0.592987	-5.51941
MI0005515_st	MI0005515	mmu-mir-504	stem-loop	Mus musculus	UCCUGUUGGGAGACCCUGGUCUGCACUCUAUCUGUAAACUUACUGAAGGGAGAGCAGGGCAGGGUUUCCCAUACAGAGG	0.394278	1.13066	1.97986	0.0635249	0.402394	-4.80414
MIMAT0028070_st	MIMAT0028070	mmu-miR-7082-5p	miRNA	Mus musculus	UACGGGCAGGAGGAGGGGAGG	-0.39281	7.15108	-1.15451	0.26368	0.754081	-5.97268
MIMAT0000558_st	MIMAT0000558	mmu-miR-325-5p	miRNA	Mus musculus	CCUAGUAGGUGCUCAGUAAGUGU	0.392303	3.39064	2.83872	0.0110405	0.157714	-3.20374
MI0024994_st	MI0024994	mmu-mir-7654	stem-loop	Mus musculus	GGAGUCGCGCUCCCGCUCGCGCUCCACCAACGCGGCGGCAUCCCGGCGCGAGCGGGAGCGCGCCUCGUCC	0.391283	1.53028	1.31197	0.206335	0.679122	-5.78725
MIMAT0005855_st	MIMAT0005855	mmu-miR-467h	miRNA	Mus musculus	AUAAGUGUGUGCAUGUAUAUGU	-0.390735	1.58761	-0.803867	0.432165	0.836952	-6.31018
MI0022868_st	MI0022868	mmu-mir-7019	stem-loop	Mus musculus	AGGGGAUCUGGGAGGGGCUGUCAGGAGUACAGGCCGACUGCACCGCUCACCUUGGCCGCCUCUCUGCAG	-0.389783	0.978149	-3.04117	0.00714167	0.11889	-2.79206
MI0014111_x_st	MI0014111	mmu-mir-3113	stem-loop	Mus musculus	GGCCCUGGCCCGGGUCCUGGCCCUGGUCCGGGUCCUGGCCCUGGUCCUGGCCCUGGUCCUGGUCCUGGCCCUGGCC	-0.38891	1.18512	-2.43858	0.0255573	0.264242	-3.98447
MIMAT0029891_st	MIMAT0029891	mmu-miR-7684-3p	miRNA	Mus musculus	UGCUGACUGGGGCUGGCCUGUG	0.387794	2.00283	0.65507	0.520866	0.88196	-6.41956
MIMAT0029853_st	MIMAT0029853	mmu-miR-7673-3p	miRNA	Mus musculus	UUCCUUACCUCACCGUCAAAGGA	-0.387761	0.788744	-3.36049	0.00355805	0.0730787	-2.12688
MIMAT0017072_st	MIMAT0017072	mmu-miR-217-3p	miRNA	Mus musculus	CAUCAGUUCCUAAUGCAUUGCCU	0.387664	0.912898	2.8031	0.0119121	0.163818	-3.27515
MIMAT0017342_st	MIMAT0017342	mmu-miR-1943-3p	miRNA	Mus musculus	CAGGUGCCAGCUCCUCCCUUC	-0.386336	0.777104	-2.67222	0.0157188	0.20129	-3.53462
MIMAT0014961_st	MIMAT0014961	mmu-miR-344d-2-5p	miRNA	Mus musculus	AGUCUGGUUGCUGGCUAUAUUCCA	-0.386055	1.15359	-2.38631	0.0284418	0.279416	-4.08247
MIMAT0027891_st	MIMAT0027891	mmu-miR-6994-3p	miRNA	Mus musculus	AACGAUCUUCUCCGUCUUUGC	-0.383691	0.686201	-3.26129	0.00442216	0.0847716	-2.33522
MIMAT0029894_st	MIMAT0029894	mmu-miR-126b-5p	miRNA	Mus musculus	AUUAUUACUCACGGUACGAGUU	-0.383638	0.804236	-3.54803	0.002355	0.0549508	-1.72981
MIMAT0003492_st	MIMAT0003492	mmu-miR-702-3p	miRNA	Mus musculus	UGCCCACCCUUUACCCCGCUCC	-0.382648	1.26914	-1.75827	0.0960224	0.48778	-5.162
MIMAT0028450_st	MIMAT0028450	mmu-miR-7241-5p	miRNA	Mus musculus	ACUUGCAUGAGUUAAUACCCACC	-0.382527	0.837454	-3.66631	0.00181408	0.0451807	-1.47775
MI0004636_st	MI0004636	mmu-mir-497	stem-loop	Mus musculus	CCUGCCCCCGCCCCAGCAGCACACUGUGGUUUGUACGGCACUGUGGCCACGUCCAAACCACACUGUGGUGUUAGAGCGAGGGUA	-0.382271	0.946008	-3.29744	0.00408574	0.0808779	-2.25947
MI0000697_st	MI0000697	mmu-mir-181a-1	stem-loop	Mus musculus	GGUUGCUUCAGUGAACAUUCAACGCUGUCGGUGAGUUUGGAAUUCAAAUAAAAACCAUCGACCGUUGAUUGUACCCUAUAGCUAACC	-0.381319	0.853526	-3.14302	0.00572476	0.101727	-2.58174
MI0018007_st	MI0018007	mmu-mir-5099	stem-loop	Mus musculus	AGAAUUCAGUUAGAAAUUACAUUGAUUUAAGAAGUGGUAAUGGGCUUAGAUCGAUGUGGUGCUCCUGAGUUCUC	-0.381072	1.02467	-2.85238	0.0107228	0.156296	-3.17626
MIMAT0020644_st	MIMAT0020644	mmu-miR-5133	miRNA	Mus musculus	GCUGGAGCUGCGGCAGCGCAG	0.379961	1.26531	1.53278	0.143053	0.585651	-5.49522
MIMAT0017238_st	MIMAT0017238	mmu-miR-665-5p	miRNA	Mus musculus	AGGGGCCUCUGCCUCUAUCCAGGAUU	-0.379875	2.49607	-0.896222	0.382191	0.817388	-6.23189
MIMAT0017325_st	MIMAT0017325	mmu-miR-466i-5p	miRNA	Mus musculus	UGUGUGUGUGUGUGUGUGUG	-0.379788	2.48575	-0.925502	0.367183	0.8116	-6.20544
MI0006303_st	MI0006303	mmu-mir-1195	stem-loop	Mus musculus	UAGAGGCAGGCAGAUCUCUGUGAGUUCGAGGCCAGCCUGCUCAACAGAAUGAGUUCUAGGGCAGCCAGGAACACACAGAGAAACCCUGUCUCAAGAAG	0.379382	0.870264	3.1469	0.00567652	0.101727	-2.57367
MI0014048_st	MI0014048	mmu-mir-3085	stem-loop	Mus musculus	GUCCCAACUCUGGGAAGGUGCCAUUCCGAGGGCCAAGAGUCUGAAUAUGAGUCACUCUGGCUGCUAUGGCCCCCUCCCAGGGCUUGGGC	-0.375305	1.02426	-2.46547	0.0241824	0.260166	-3.93365
MIMAT0000366_st	MIMAT0000366	mmu-miR-290a-5p	miRNA	Mus musculus	ACUCAAACUAUGGGGGCACUUU	-0.37525	1.37899	-1.29073	0.213443	0.692431	-5.81341
MIMAT0029907_st	MIMAT0029907	mmu-miR-7688-3p	miRNA	Mus musculus	UCUGGCUUAUGCCUAGCUUUC	-0.374968	0.734424	-2.5266	0.0213121	0.2425	-3.81717
MIMAT0022837_st	MIMAT0022837	mmu-miR-299b-3p	miRNA	Mus musculus	UAUGUGGGACGGUAAACC	0.374569	0.919379	2.35461	0.0303363	0.289813	-4.14136
MIMAT0000651_st	MIMAT0000651	mmu-miR-19a-3p	miRNA	Mus musculus	UGUGCAAAUCUAUGCAAAACUGA	-0.374026	2.14512	-1.07324	0.297615	0.772639	-6.06044
MI0006291_st	MI0006291	mmu-mir-466f-4	stem-loop	Mus musculus	CAUCUGCAUCUGUGUGUCUACGUGUGUGUGCAUGUGCAUGUGUGUGUAUCUGUAUGUGAGUGUGUGCAUGCAUGUGUGUGCAUCUAUAUCUGUGUGUCUACUUGUGUGUGAAUGUGCAUAU	-0.373933	1.3337	-1.5476	0.139456	0.581927	-5.47436
MIMAT0027982_st	MIMAT0027982	mmu-miR-7039-5p	miRNA	Mus musculus	AGAGGGAUGGAGAGCAUCGCGU	0.372843	0.955672	2.55224	0.0202066	0.234115	-3.76792
MIMAT0027920_st	MIMAT0027920	mmu-miR-7008-5p	miRNA	Mus musculus	UGUGGGAGAUGCCAGGAGCCGUAC	-0.371652	1.32454	-1.27115	0.220166	0.698995	-5.83721
MI0004122_st	MI0004122	mmu-mir-301b	stem-loop	Mus musculus	UUUCCUGCUGGCUGCGGGUGCUCUGACUAGGUUGCACUACUGUGCUGUGAGAAGCAGUGCAAUGGUAUUGUCAAAGCAUCUGGGACCAGCCUCGAAG	-0.369223	0.851607	-3.32646	0.00383387	0.0772389	-2.1985
MI0025034_x_st	MI0025034	mmu-mir-219c	stem-loop	Mus musculus	GGACGUCCAGACGCAACUCUCGGCCGGAGCCAGAGACUCGAGAAUUGCGUUUGGACAAUC	0.368834	0.70506	2.82895	0.0112733	0.159792	-3.22336
MIMAT0020647_st	MIMAT0020647	mmu-miR-5136	miRNA	Mus musculus	AUAUGCGAGGGAACUACUGG	0.368469	1.16489	2.65489	0.0163024	0.204621	-3.56859
MIMAT0004661_st	MIMAT0004661	mmu-miR-28a-3p	miRNA	Mus musculus	CACUAGAUUGUGAGCUGCUGGA	0.367829	2.84357	1.72595	0.101814	0.498509	-5.21178
MIMAT0027966_st	MIMAT0027966	mmu-miR-7031-5p	miRNA	Mus musculus	CCUGAGAGGCCUGAAGGGUGGGA	0.366113	1.52312	1.47556	0.157673	0.607402	-5.5743
MIMAT0027822_st	MIMAT0027822	mmu-miR-6961-5p	miRNA	Mus musculus	UGACUGGGAAGGAAAUGGCC	0.36549	0.869978	3.42363	0.00309713	0.0674975	-1.99362
MIMAT0027996_st	MIMAT0027996	mmu-miR-7046-5p	miRNA	Mus musculus	UGUAGGGUGAGGCUGGGAGCCAGG	0.364432	4.67578	1.15391	0.263916	0.754081	-5.97334
MI0006300_st	MI0006300	mmu-mir-669e	stem-loop	Mus musculus	GCCUGGGAUUCAUGGGCUGUACCCUAUAUAUGGGCAGGUGUGUGUCUUGUGUGUGCAUGUUCAUUUGUGUAUAUGAAUAUGAAUAUACACACACUUACACACUCAUGCACACACACACA	-0.36346	1.01874	-1.78431	0.0915676	0.475358	-5.12143
MIMAT0025114_st	MIMAT0025114	mmu-miR-6370	miRNA	Mus musculus	GCAGGAACAGCAAAGGGGAAG	0.363115	0.981767	2.12592	0.0478881	0.355564	-4.55369
MI0025006_st	MI0025006	mmu-mir-7666	stem-loop	Mus musculus	GUAGCCCGGGCGGUGCUUCCCCGAGAGUCGCCGUGGGAUGCAGCGCACGGGCGAG	0.362391	1.06558	1.8379	0.0829638	0.456309	-5.03666
MIMAT0004746_st	MIMAT0004746	mmu-miR-409-5p	miRNA	Mus musculus	AGGUUACCCGAGCAACUUUGCAU	0.36234	2.70273	2.07594	0.052794	0.369419	-4.6406
MIMAT0009440_st	MIMAT0009440	mmu-miR-1967	miRNA	Mus musculus	UGAGGAUCCUGGGGAGAAGAUGC	0.362164	1.13738	1.47897	0.156769	0.606928	-5.56966
MIMAT0027994_st	MIMAT0027994	mmu-miR-7045-5p	miRNA	Mus musculus	AGCGGGUGGGGGAGGGGGACU	-0.362078	9.59201	-2.91607	0.00935436	0.142936	-3.04756
MIMAT0017016_st	MIMAT0017016	mmu-let-7e-3p	miRNA	Mus musculus	CUAUACGGCCUCCUAGCUUUCC	0.361991	0.819814	1.95851	0.0661603	0.411939	-4.83982
MIMAT0025110_st	MIMAT0025110	mmu-miR-6366	miRNA	Mus musculus	AGCUAAGGGGCCCGGGGAGCCA	-0.361824	9.31242	-2.08262	0.0521136	0.369419	-4.62907
MI0003533_x_st	MI0003533	mmu-mir-376c	stem-loop	Mus musculus	UUUGGUAUUUAAAAGGUGGAUAUUCCUUCUAUGUUUAUGCUUUUUGUGAUUAAACAUAGAGGAAAUUUCACGUUUUCAGUGUCAAA	-0.360056	0.888861	-3.2709	0.00433021	0.083515	-2.31511
MIMAT0028058_st	MIMAT0028058	mmu-miR-7076-5p	miRNA	Mus musculus	AGGGGAGGUGGUAUGGUCUCA	0.359546	1.29536	1.70898	0.104973	0.504919	-5.23765
MIMAT0025169_st	MIMAT0025169	mmu-miR-6415	miRNA	Mus musculus	GAGCUUUUGAGGGCCCCAUGCA	-0.358639	0.617684	-2.68237	0.015386	0.198636	-3.51466
MIMAT0000249_st	MIMAT0000249	mmu-miR-30e-3p	miRNA	Mus musculus	CUUUCAGUCGGAUGUUUACAGC	0.357963	2.33248	0.703412	0.490972	0.870082	-6.38633
MI0016997_st	MI0016997	mmu-mir-3473b	stem-loop	Mus musculus	CUGAGCCAUCUCUCCAGCCCAAGAUUAGGUUUUAAGGGCUGGAGAGAUGGCUCAG	0.357281	1.01263	1.45686	0.162711	0.616353	-5.59965
MIMAT0027832_st	MIMAT0027832	mmu-miR-3547-5p	miRNA	Mus musculus	GUGGGAAGAGGGGUGGGGCCCGGGA	-0.356122	9.91258	-2.21777	0.0399431	0.327043	-4.39088
MIMAT0027896_st	MIMAT0027896	mmu-miR-6997-5p	miRNA	Mus musculus	UAACAGGCUGGAGAGGUGCAGA	0.355303	1.07118	1.39318	0.180858	0.640375	-5.68403
MIMAT0004753_st	MIMAT0004753	mmu-miR-431-3p	miRNA	Mus musculus	CAGGUCGUCUUGCAGGGCUUCU	0.354964	1.55879	1.43379	0.169104	0.624857	-5.63056
MI0003716_st	MI0003716	mmu-mir-302b	stem-loop	Mus musculus	GUUCCCUUCAACUUUAACAUGGGAAUGCUUUCUGUCUCAUCGAAGAGUAAGUGCUUCCAUGUUUUAGUAGAAGU	0.354299	0.728424	3.18356	0.0052407	0.0952663	-2.49749
MI0022871_st	MI0022871	mmu-mir-7022	stem-loop	Mus musculus	ACCUGGCAAGGAAGGGCUCUGUUUAGCAUGCUGGCAAUACAAGCCUGACCUCUGCCCCCAG	-0.354009	1.00685	-1.34353	0.196116	0.661287	-5.74774
MI0008316_st	MI0008316	mmu-mir-1895	stem-loop	Mus musculus	CCCACACCUUUUCCUCUUCUUCUUGGCCGGGUUGGCUCCGCCAGCUCCCCCCGAGGAGGACGAGGAGGAGGAGGAAUGA	0.35354	0.730645	2.38111	0.0287447	0.280616	-4.09215
MI0008325_st	MI0008325	mmu-mir-1907	stem-loop	Mus musculus	CCCAGCCCCACUCCCCCUCGCUGUCUCUUGCUGGCUGAUUUUAAUUCUCUCCUACCGGGAGCAGCAGAGGAUCUGGAGGUGGCUGGACCC	0.352729	1.20506	2.21276	0.0403427	0.328031	-4.39985
MI0023716_st	MI0023716	mmu-mir-7221	stem-loop	Mus musculus	CGUCUCUUGGUCACAGGUGGGUUCUAGAGAGACUAGAGUGGAGGUCAGCCCUGACUGUGGGCUGGGGACUGG	0.352575	0.849723	2.59523	0.0184742	0.220465	-3.68485
MI0003532_st	MI0003532	mmu-mir-494	stem-loop	Mus musculus	UUGAUACUUGAAGGAGAGGUUGUCCGUGUUGUCUUCUCUUUAUUUAUGAUGAAACAUACACGGGAAACCUCUUUUUUAGUAUCAA	0.352428	0.990461	2.43742	0.0256182	0.264242	-3.98666
MI0009929_st	MI0009929	mmu-mir-1940	stem-loop	Mus musculus	AGCCAGGAUGCAGCCUGCUAUGGAGGACUGAGAAGGUGGAGCAGUUCUGUACCGUGCUGCCUUCCAUUGGUUAAGACCUCCAACAGUAAAGGGCUGGCCGGCCA	0.351819	0.977303	2.35178	0.0305114	0.289813	-4.14661
MI0010750_st	MI0010750	mmu-mir-2137	stem-loop	Mus musculus	GUAGUAUACCUCCUUCCUGCUGCCUUGUUGGCUUGCCGGCGGGAGCCCCAGGGAGUAGAGCAUUGC	0.351468	0.98785	1.58903	0.1298	0.564294	-5.41525
MIMAT0027722_st	MIMAT0027722	mmu-miR-6911-5p	miRNA	Mus musculus	UGGGCUGAGUGGGUCUGUGGCAU	0.350021	1.50176	1.37196	0.187257	0.650874	-5.71148
MI0004703_st	MI0004703	mmu-mir-501	stem-loop	Mus musculus	CUUCUGCUCUGCUCAUCCUCUCUAAUCCUUUGUCCCUGGGUGAAAAUGCUAUUUGUAUGCAAUGCACCCGGGCAAGGAUUUGGGGAAGGUGAGCCUGAUCUGCAUGGAG	0.349121	0.78191	2.59982	0.018298	0.220063	-3.67596
MIMAT0017083_st	MIMAT0017083	mmu-miR-133b-5p	miRNA	Mus musculus	GCUGGUCAAACGGAACCAAGUC	0.349075	0.643026	2.88859	0.00992268	0.148044	-3.10321
MIMAT0000658_st	MIMAT0000658	mmu-miR-210-3p	miRNA	Mus musculus	CUGUGCGUGUGACAGCGGCUGA	0.347804	2.51005	1.54218	0.140762	0.583201	-5.482
MIMAT0028004_st	MIMAT0028004	mmu-miR-7050-5p	miRNA	Mus musculus	ACAGGAGAAGGGGGUGAGAGA	0.347151	1.77983	0.922863	0.368519	0.812624	-6.20786
MIMAT0004618_st	MIMAT0004618	mmu-miR-196a-2-3p	miRNA	Mus musculus	UCGGCAACAAGAAACUGCCUGA	-0.346496	0.811429	-2.76361	0.0129561	0.17505	-3.35395
MIMAT0027927_st	MIMAT0027927	mmu-miR-7011-3p	miRNA	Mus musculus	UCUGCUUCCCUCCUCCUCUAG	-0.3463	0.760228	-2.89975	0.00968783	0.145917	-3.08062
MI0022910_st	MI0022910	mmu-mir-7061	stem-loop	Mus musculus	GAAUUUAUGGAAAUAGGAGGUGAUUUUGAGAGAAAGUUGACUGAAAUAUCCCUUUUAUUUCCUUUUAG	0.34612	1.03152	1.63777	0.119167	0.539101	-5.34421
MIMAT0014819_st	MIMAT0014819	mmu-miR-344d-1-5p	miRNA	Mus musculus	AGUCAGGCUGCUGGCUAUACACCA	-0.345568	1.18587	-1.4351	0.168738	0.624857	-5.62882
MIMAT0005438_st	MIMAT0005438	mmu-miR-30c-2-3p	miRNA	Mus musculus	CUGGGAGAAGGCUGUUUACUCU	0.34489	2.49126	1.13269	0.272491	0.764743	-5.99678
MIMAT0000551_st	MIMAT0000551	mmu-miR-323-3p	miRNA	Mus musculus	CACAUUACACGGUCGACCUCU	0.344477	2.29579	1.15706	0.262665	0.753909	-5.96984
MIMAT0001542_st	MIMAT0001542	mmu-miR-449a-5p	miRNA	Mus musculus	UGGCAGUGUAUUGUUAGCUGGU	0.344391	2.25141	0.648171	0.525215	0.884331	-6.42412
MI0022791_st	MI0022791	mmu-mir-6944	stem-loop	Mus musculus	GUGAGAGCGGGGGGAGUGGCAAGUGAGACGGAUGGGCGGGGCUGGCUCAGACUGCUAGCCCCGCCCAGCUCUCUAACUCUUCCCUUGUGCCCUCAG	0.343918	0.844666	2.91193	0.00943791	0.14352	-3.05595
MIMAT0029798_st	MIMAT0029798	mmu-miR-7648-5p	miRNA	Mus musculus	CCGCGUUCCGGGCUCGGCGC	0.343892	1.38721	1.35737	0.191762	0.655868	-5.73016
MIMAT0003508_st	MIMAT0003508	mmu-miR-501-5p	miRNA	Mus musculus	AAUCCUUUGUCCCUGGGUGAAA	0.343799	1.14677	1.39527	0.180238	0.639836	-5.68131
MIMAT0027767_st	MIMAT0027767	mmu-miR-6933-3p	miRNA	Mus musculus	AGGUGUUUCCUCUGCCGUCA	-0.342788	0.684214	-2.39626	0.02787	0.27757	-4.06388
MIMAT0000216_st	MIMAT0000216	mmu-miR-187-3p	miRNA	Mus musculus	UCGUGUCUUGUGUUGCAGCCGG	0.342397	3.66084	1.36469	0.189491	0.654323	-5.72081
MIMAT0028392_st	MIMAT0028392	mmu-miR-7212-5p	miRNA	Mus musculus	UCUGGGGGCUUGUGUGGUAGG	0.34163	1.00606	1.86242	0.0792702	0.446142	-4.99731
MI0026048_st	MI0026048	mmu-mir-8116	stem-loop	Mus musculus	GAGCCUGGUGUUGAGGGGAGAAGGAUCCGGGGCUAGUUGGCGUCAGCCAAAGGGCCUUAUAAUCGCCAACUAUUUCUGUAUCUUCUCUCUUUUCCCC	0.341491	0.748554	3.13507	0.00582468	0.102353	-2.59822
MI0014031_st	MI0014031	mmu-mir-3069	stem-loop	Mus musculus	CUUGGCAGUCAAGAUAUUGUUUAGCAGACGGAGCGGUUUCUGUUGGACACUAAGUACUGCCACAA	0.341195	0.998723	1.64429	0.117803	0.538347	-5.3346
MIMAT0025123_st	MIMAT0025123	mmu-let-7j	miRNA	Mus musculus	UGAGGUAUUAGUUUGUGCUGUUAU	0.339425	1.40348	1.2921	0.212978	0.692431	-5.81173
MI0022777_st	MI0022777	mmu-mir-6930	stem-loop	Mus musculus	UAGGGAAGGGGGUGCUUGAGAGGUUUGGGAGCCCUUAAGUGAUUUUCCUGGCCUCUCCAUACUCCCAG	-0.338456	0.97648	-2.30254	0.0337063	0.302617	-4.23725
MIMAT0022505_st	MIMAT0022505	mmu-miR-5710	miRNA	Mus musculus	UCUUGGGACAUAGUGUAAGGCA	-0.338348	1.04048	-1.48478	0.155237	0.606721	-5.56171
MIMAT0027852_st	MIMAT0027852	mmu-miR-6975-5p	miRNA	Mus musculus	GCUGGGGAGAAAGGGGUUUGGCA	0.338223	1.24936	1.68742	0.109108	0.51974	-5.27025
MIMAT0007868_st	MIMAT0007868	mmu-miR-1903	miRNA	Mus musculus	CCUUCUUCUUCUUCCUGAGACA	0.337621	0.936775	1.67552	0.11145	0.525772	-5.28813
MI0000177_st	MI0000177	mmu-mir-155	stem-loop	Mus musculus	CUGUUAAUGCUAAUUGUGAUAGGGGUUUUGGCCUCUGACUGACUCCUACCUGUUAGCAUUAACAG	0.336488	1.01804	2.28809	0.0347009	0.303259	-4.26365
MIMAT0000662_st	MIMAT0000662	mmu-miR-216a-5p	miRNA	Mus musculus	UAAUCUCAGCUGGCAACUGUGA	-0.33638	1.19981	-1.92165	0.0709411	0.427403	-4.90083
MIMAT0027732_st	MIMAT0027732	mmu-miR-6916-5p	miRNA	Mus musculus	CAGGAGGAUGGAGAUGAGUCA	0.335659	0.758179	3.29033	0.0041498	0.0808779	-2.27437
MI0004695_st	MI0004695	mmu-mir-711	stem-loop	Mus musculus	CAUGUUCCUAACUUUGAAUCUCUUCUUAGGGUGCUUCAGGCAAAGCUGGGGACCCGGGGAGAGAUGUAAGUCUGGGGAGAUG	0.335215	1.10106	1.90687	0.072944	0.432874	-4.9251
MIMAT0031408_st	MIMAT0031408	mmu-miR-8104	miRNA	Mus musculus	CAGGAUGAGGUGGAGUGCAGCG	0.335094	1.09172	1.58054	0.13173	0.56766	-5.42744
MIMAT0028398_st	MIMAT0028398	mmu-miR-7215-5p	miRNA	Mus musculus	GCUCUUUAUGUCCAAGCUGAGCUAC	-0.334514	0.853617	-2.01074	0.0598794	0.39376	-4.7521
MIMAT0005440_st	MIMAT0005440	mmu-miR-24-2-5p	miRNA	Mus musculus	GUGCCUACUGAGCUGAAACAGU	-0.334182	1.70559	-1.16095	0.261119	0.752918	-5.96548
MI0000697_x_st	MI0000697	mmu-mir-181a-1	stem-loop	Mus musculus	GGUUGCUUCAGUGAACAUUCAACGCUGUCGGUGAGUUUGGAAUUCAAAUAAAAACCAUCGACCGUUGAUUGUACCCUAUAGCUAACC	-0.334135	0.91087	-2.98745	0.00802126	0.1256	-2.90218
MIMAT0004635_st	MIMAT0004635	mmu-miR-92a-2-5p	miRNA	Mus musculus	AGGUGGGGAUUGGUGGCAUUAC	-0.333844	2.59607	-0.76335	0.455334	0.851699	-6.34204
MIMAT0027836_st	MIMAT0027836	mmu-miR-6967-5p	miRNA	Mus musculus	CAGGGAGGGAUAAAGACCAGU	0.333568	0.851929	2.28177	0.0351445	0.30539	-4.27517
MIMAT0009424_st	MIMAT0009424	mmu-miR-1953	miRNA	Mus musculus	UGGGAAAGUUCUCAGGCUUCUG	-0.330985	0.794822	-2.25725	0.0369161	0.310895	-4.31971
MIMAT0028441_st	MIMAT0028441	mmu-miR-7236-3p	miRNA	Mus musculus	UUGGACCGCACAGAUUUAGACC	-0.330135	0.855459	-2.23953	0.0382479	0.3171	-4.35175
MIMAT0004580_st	MIMAT0004580	mmu-miR-34c-3p	miRNA	Mus musculus	AAUCACUAACCACACAGCCAGG	0.330041	2.67514	0.900518	0.379964	0.817388	-6.22806
MIMAT0005853_st	MIMAT0005853	mmu-miR-669e-5p	miRNA	Mus musculus	UGUCUUGUGUGUGCAUGUUCAU	-0.329819	1.84219	-0.589393	0.563064	0.904506	-6.46109
MI0000163_st	MI0000163	mmu-mir-137	stem-loop	Mus musculus	CUUCGGUGACGGGUAUUCUUGGGUGGAUAAUACGGAUUACGUUGUUAUUGCUUAAGAAUACGCGUAGUCGAGG	0.327416	0.831949	2.25669	0.0369575	0.310895	-4.32072
MI0022834_st	MI0022834	mmu-mir-6986	stem-loop	Mus musculus	GGGUGAGGGGAGCUAGGUAGAAAGCCAGAGGCAUAUGUGGUUUUCACCUUCCUCCCAG	-0.325933	1.15392	-1.57826	0.132255	0.568351	-5.43073
MI0003492_st	MI0003492	mmu-mir-485	stem-loop	Mus musculus	ACUUGGAGAGAGGCUGGCCGUGAUGAAUUCGAUUCAUCUAAACGAGUCAUACACGGCUCUCCUCUCUUCUAGU	0.325168	0.931246	3.61733	0.0020212	0.0495586	-1.58226
MI0026032_st	MI0026032	mmu-mir-8102	stem-loop	Mus musculus	GGUACCGCCCGUCCCCGGGCGCUUGCAGCUGCCCCGCCCACUCCUCCUCUCCCGGCCUGAAGGGAACCCAGCCGGCUUCACGCGGGGGAACGAGGAAGACUGGGGAUGGACAGCCUCGAGGCACUCGGCAAGAAGGGCU	0.325006	0.736547	3.55424	0.002323	0.0548333	-1.71661
MIMAT0003465_st	MIMAT0003465	mmu-miR-719	miRNA	Mus musculus	AUCUCGGCUACAGAAAAAUGUU	0.323508	1.43892	0.566211	0.578377	0.910153	-6.47474
MIMAT0005448_st	MIMAT0005448	mmu-miR-467b-5p	miRNA	Mus musculus	GUAAGUGCCUGCAUGUAUAUG	0.323243	0.819907	1.55474	0.137751	0.580348	-5.46425
MI0023708_st	MI0023708	mmu-mir-7213	stem-loop	Mus musculus	ACUGGGUCUCUUGAGGUAGCCUGAAAGGAAGGGGGGCUACCUCAAGAGAGCCAGUCU	0.323167	0.83001	2.02991	0.0577116	0.388387	-4.71954
MIMAT0000654_st	MIMAT0000654	mmu-miR-32-5p	miRNA	Mus musculus	UAUUGCACAUUACUAAGUUGCA	-0.322626	1.9803	-0.493882	0.627477	0.919273	-6.51394
MI0009949_x_st	MI0009949	mmu-mir-1954	stem-loop	Mus musculus	GAGGUCAGCCAGAACUGCAGAGUGAGACCCUGUUGUUUGUUUGUUUGUUUGAGACGGGGUUUCUCUGUGUAGCCCUGGCUAUCCUA	-0.321152	0.889624	-1.948	0.0674932	0.418213	-4.85729
MI0000407_st	MI0000407	mmu-mir-106b	stem-loop	Mus musculus	CCUGCUGGGACUAAAGUGCUGACAGUGCAGAUAGUGGUCCUCUCUGUGCUACCGCACUGUGGGUACUUGCUGCUCCAGCAGG	0.319624	0.892001	2.52657	0.0213136	0.2425	-3.81724
MIMAT0027888_st	MIMAT0027888	mmu-miR-6993-5p	miRNA	Mus musculus	AGUGGGAGAAACGGGUGUCUGUC	0.319503	0.977295	1.71368	0.10409	0.504919	-5.23051
MIMAT0014802_st	MIMAT0014802	mmu-miR-1264-5p	miRNA	Mus musculus	AGGUCCUCAAUAAGUAUUUGUU	-0.319447	0.705703	-2.26055	0.0366732	0.310895	-4.31374
MIMAT0000520_st	MIMAT0000520	mmu-miR-208a-3p	miRNA	Mus musculus	AUAAGACGAGCAAAAAGCUUGU	-0.319315	0.914289	-1.95994	0.065981	0.411939	-4.83744
MI0000704_st	MI0000704	mmu-mir-320	stem-loop	Mus musculus	GCCUCGCCGCCCUCCGCCUUCUCUUCCCGGUUCUUCCCGGAGUCGGGAAAAGCUGGGUUGAGAGGGCGAAAAAGGAUGUGGG	-0.317368	6.13608	-2.19776	0.0415625	0.330989	-4.42667
MIMAT0004668_st	MIMAT0004668	mmu-miR-138-1-3p	miRNA	Mus musculus	CGGCUACUUCACAACACCAGGG	0.317349	1.67254	1.4507	0.164399	0.619779	-5.60794
MIMAT0000537_st	MIMAT0000537	mmu-miR-27a-3p	miRNA	Mus musculus	UUCACAGUGGCUAAGUUCCGC	0.317193	2.81768	0.873327	0.394208	0.817388	-6.25202
MIMAT0028024_st	MIMAT0028024	mmu-miR-7060-5p	miRNA	Mus musculus	GUGAGUGCUGGGUAGAAUGGGA	0.316791	0.864321	2.42521	0.0262676	0.268882	-4.00963
MIMAT0000248_st	MIMAT0000248	mmu-miR-30e-5p	miRNA	Mus musculus	UGUAAACAUCCUUGACUGGAAG	0.316685	3.33472	1.03684	0.313803	0.785215	-6.09793
MI0000640_st	MI0000640	mmu-mir-350	stem-loop	Mus musculus	AGAUGCCUUGCUCCUACAAGAGUAAAGUGCAUGCGCUUUGGGACAGUGAGGAAAAUAAUGUUCACAAAGCCCAUACACUUUCACCCUUUAGGAGAGUUG	-0.316036	0.854683	-2.07045	0.0533597	0.369419	-4.65007
MI0022866_st	MI0022866	mmu-mir-7017	stem-loop	Mus musculus	GUCCCAGAGGGUUGUGAGACUAGGGCUGUGCUUCCUGCCUAACCCUGCUCCUCUCCCUCCAG	-0.315764	1.91857	-0.698553	0.493931	0.872871	-6.38977
MIMAT0029811_st	MIMAT0029811	mmu-miR-7652-3p	miRNA	Mus musculus	UCUGGCUUUCCUGUGGCUUCU	-0.315636	0.711798	-2.64825	0.0165314	0.206676	-3.58158
MI0014107_st	MI0014107	mmu-mir-3110	stem-loop	Mus musculus	UGUGGGGCUGUGUUCUGCCUCCCCUGAAGGCUCUGUUGUCACUCUGGGCACUCCAUCGGAGGCAGACACUCAACCCCACA	-0.314703	0.870877	-1.89542	0.0745285	0.438167	-4.9438
MIMAT0000236_st	MIMAT0000236	mmu-miR-203-3p	miRNA	Mus musculus	GUGAAAUGUUUAGGACCACUAG	0.31326	2.57823	0.78591	0.442341	0.842846	-6.32449
MI0022744_st	MI0022744	mmu-mir-6897	stem-loop	Mus musculus	CUGGGGGCAGUGUCACACGCUGUUUUAUGACGUAAGUCUCACGGUCUGUGUUCUUCCCCCAG	0.313	0.817887	2.34269	0.0310792	0.291702	-4.16342
MIMAT0028048_st	MIMAT0028048	mmu-miR-7071-5p	miRNA	Mus musculus	CCCGGGAGCGAGGUGCUGCAGCG	0.311905	1.28828	0.914711	0.372667	0.814827	-6.21528
MIMAT0017044_st	MIMAT0017044	mmu-miR-135b-3p	miRNA	Mus musculus	AUGUAGGGCUAAAAGCCAUGGG	0.311338	1.11069	1.48687	0.15469	0.606721	-5.55886
MIMAT0000138_st	MIMAT0000138	mmu-miR-126a-3p	miRNA	Mus musculus	UCGUACCGUGAGUAAUAAUGCG	0.310958	3.56052	0.985438	0.337721	0.796872	-6.14892
MIMAT0024862_st	MIMAT0024862	mmu-miR-6241	miRNA	Mus musculus	CACGGCGGCUGGAAUUCCC	0.309973	1.00324	1.69203	0.108213	0.517035	-5.26331
MI0014085_st	MI0014085	mmu-mir-3092	stem-loop	Mus musculus	UAAGAGGCUGGACCUGAGGGGAAAAUGCCUUUCUCCCAGUUUCCUGAUCUUUGUGUCUGGGAAUGGGGCUGUUUCCCCUCCUGUCCUGCAAUCUUA	0.309902	1.04207	1.96601	0.0652235	0.408865	-4.82731
MIMAT0016990_st	MIMAT0016990	mmu-miR-149-3p	miRNA	Mus musculus	GAGGGAGGGACGGGGGCGGUGC	-0.309893	10.9895	-1.97916	0.0636096	0.402394	-4.80531
MIMAT0003185_st	MIMAT0003185	mmu-miR-369-5p	miRNA	Mus musculus	AGAUCGACCGUGUUAUAUUCGC	0.309739	2.83809	0.898911	0.380796	0.817388	-6.22949
MIMAT0027872_st	MIMAT0027872	mmu-miR-6985-5p	miRNA	Mus musculus	UACUGAGGGGUGGCUGCUAUGU	0.309139	1.21373	1.21087	0.241905	0.727622	-5.90859
MI0009918_st	MI0009918	mmu-mir-1929	stem-loop	Mus musculus	UUAGAACUGGGAGGUCUUCUAGGACUUUAUAGAGCAGAGGUUUGCAGCCUGUGACACUCAGCUCAUGGAGACCUAGGUGGCCUUGGGUUCUGA	-0.308314	0.832012	-2.23625	0.0384985	0.31794	-4.35765
MIMAT0003172_st	MIMAT0003172	mmu-miR-542-3p	miRNA	Mus musculus	UGUGACAGAUUGAUAACUGAAA	-0.306801	1.12504	-1.13729	0.270618	0.762212	-5.99174
MIMAT0005292_st	MIMAT0005292	mmu-miR-582-3p	miRNA	Mus musculus	UAACCUGUUGAACAACUGAAC	-0.306653	1.00687	-1.44647	0.165565	0.620889	-5.61362
MI0022354_st	MI0022354	mmu-mir-6538	stem-loop	Mus musculus	CCGUGCUGCCGGGCGGGGACCCCGCGGGCUCCGGGGCGGCGAUGGGGACUAUGCUCCGGGAUUCCGCUGGGUGACGGCCGCGUCCUCCUGGCCGCUUGCACUUGGGGAUC	0.305887	0.917582	2.19628	0.0416854	0.330989	-4.42933
MI0000164_x_st	MI0000164	mmu-mir-138-2	stem-loop	Mus musculus	CAGCUGGUGUUGUGAAUCAGGCCGACGAGCAGCGCAUCCUCUUACCCGGCUAUUUCACGACACCAGGGUUG	0.305827	1.05358	1.84472	0.0819222	0.454596	-5.02576
MIMAT0004238_st	MIMAT0004238	mmu-miR-743a-3p	miRNA	Mus musculus	GAAAGACACCAAGCUGAGUAGA	-0.305211	0.784839	-2.12852	0.0476448	0.355564	-4.54914
MIMAT0004853_st	MIMAT0004853	mmu-miR-874-3p	miRNA	Mus musculus	CUGCCCUGGCCCGAGGGACCGA	0.304712	2.0349	0.892404	0.384178	0.817388	-6.23528
MIMAT0017266_st	MIMAT0017266	mmu-miR-880-5p	miRNA	Mus musculus	UACUCAGAUUGAUAUGAGUCA	-0.304251	0.78946	-2.2203	0.0397422	0.326505	-4.38633
MI0000643_st	MI0000643	mmu-mir-351	stem-loop	Mus musculus	CAUGGCACCUCCGUUUCCCUGAGGAGCCCUUUGAGCCUGGAGUGAAAAAAAAAAACAGGUCAAGAGGCGCCUGGGAACUGGAGAAGAGUGUUAAACUUC	0.303387	1.11053	1.63048	0.120708	0.54233	-5.35493
MI0001160_st	MI0001160	mmu-mir-409	stem-loop	Mus musculus	UGGUACUCGGAGAGAGGUUACCCGAGCAACUUUGCAUCUGGAGGACGAAUGUUGCUCGGUGAACCCCUUUUCGGUAUCA	0.303363	0.918299	2.43385	0.0258066	0.26502	-3.99338
MI0000237_st	MI0000237	mmu-mir-195a	stem-loop	Mus musculus	ACACCCAACUCUCCUGGCUCUAGCAGCACAGAAAUAUUGGCAUGGGGAAGUGAGUCUGCCAAUAUUGGCUGUGCUGCUCCAGGCAGGGUGGUGA	-0.302091	1.12178	-1.73643	0.0999034	0.496067	-5.19571
MI0018011_st	MI0018011	mmu-mir-5103	stem-loop	Mus musculus	CUUCUGGUGGUCUUUGGGGACCCUAGGAUCUGGGCAUAACAUUUGGGGGCUCAUCCGGGAUCCCCUGAGGCCCCCAGGA	0.302054	1.31332	1.48222	0.15591	0.606721	-5.56521
MIMAT0004837_st	MIMAT0004837	mmu-miR-615-5p	miRNA	Mus musculus	GGGGGUCCCCGGUGCUCGGAUC	-0.302	1.13416	-1.33057	0.200261	0.668877	-5.76405
MIMAT0027786_st	MIMAT0027786	mmu-miR-6943-5p	miRNA	Mus musculus	UGGGGUGAGGUUGGAAGCUA	0.301918	1.04003	1.55207	0.138386	0.580955	-5.46803
MI0022795_st	MI0022795	mmu-mir-6948	stem-loop	Mus musculus	GGAUCAGUUCAGACAGGACUGUGACACACUUCUCUGCCUCUGUCCUUCCUGUCUGACCACAG	0.301856	0.760977	2.10588	0.0498033	0.361302	-4.58869
MIMAT0003734_st	MIMAT0003734	mmu-miR-667-3p	miRNA	Mus musculus	UGACACCUGCCACCCAGCCCAAG	-0.301836	2.51941	-0.835916	0.414372	0.826849	-6.2839
MI0008327_st	MI0008327	mmu-mir-1893	stem-loop	Mus musculus	CCAGAGCGGAGAGGUAUCUGCUGCGCCUGAGAUGAGUAAACUGUCGUUUCGGGCGCGGGCGCUGGACGCCUCGAAGCCGCUGC	0.301712	0.878929	1.79701	0.0894617	0.471564	-5.1015
MIMAT0028045_st	MIMAT0028045	mmu-miR-7069-3p	miRNA	Mus musculus	CCUGCCCUGCCAACCCCUACA	-0.301696	1.03716	-1.64239	0.118199	0.538634	-5.3374
MIMAT0027750_st	MIMAT0027750	mmu-miR-6925-5p	miRNA	Mus musculus	UGAGGAAGAGAAGGCUUGGACU	0.301332	0.871062	2.07561	0.0528285	0.369419	-4.64118
MIMAT0027999_st	MIMAT0027999	mmu-miR-7047-3p	miRNA	Mus musculus	UCACCCUCACCCUUCCUCCUUCC	-0.300675	1.00206	-2.27327	0.03575	0.308112	-4.29065
MIMAT0004525_st	MIMAT0004525	mmu-miR-99b-3p	miRNA	Mus musculus	CAAGCUCGUGUCUGUGGGUCCG	0.300487	2.19848	1.12521	0.275563	0.766909	-6.00495
MIMAT0027992_st	MIMAT0027992	mmu-miR-7044-5p	miRNA	Mus musculus	GUGUGGUGGUGGUGGCGGC	0.299567	7.99258	1.27712	0.218101	0.696118	-5.82999
MI0000172_st	MI0000172	mmu-mir-150	stem-loop	Mus musculus	CCCUGUCUCCCAACCCUUGUACCAGUGCUGUGCCUCAGACCCUGGUACAGGCCUGGGGGAUAGGG	-0.299564	1.11989	-0.950145	0.354865	0.805702	-6.18259
MIMAT0014839_st	MIMAT0014839	mmu-miR-3066-3p	miRNA	Mus musculus	CACUUAAUAGACCGCAACCUGC	-0.299322	0.831328	-1.93631	0.069004	0.425458	-4.87666
MIMAT0004627_st	MIMAT0004627	mmu-miR-20a-3p	miRNA	Mus musculus	ACUGCAUUACGAGCACUUAAAG	-0.298922	1.02916	-1.63549	0.119649	0.539101	-5.34758
MIMAT0000137_st	MIMAT0000137	mmu-miR-126a-5p	miRNA	Mus musculus	CAUUAUUACUUUUGGUACGCG	-0.298224	0.751652	-2.09302	0.0510684	0.367112	-4.61104
MIMAT0000149_st	MIMAT0000149	mmu-miR-137-3p	miRNA	Mus musculus	UUAUUGCUUAAGAAUACGCGUAG	0.298105	3.55634	1.13086	0.273244	0.764743	-5.99879
MI0019179_st	MI0019179	mmu-mir-3544	stem-loop	Mus musculus	AGAAAGGCAUCAUAUAGGAGCUGAAUGGCUGUGCAAUCAACUCCUGCAUGACGCCGUUCCC	-0.298056	1.12467	-2.0835	0.0520243	0.369419	-4.62754
MIMAT0004888_st	MIMAT0004888	mmu-miR-493-3p	miRNA	Mus musculus	UGAAGGUCCUACUGUGUGCCAGG	0.297976	1.22997	1.52969	0.143813	0.585651	-5.49954
MIMAT0004531_st	MIMAT0004531	mmu-miR-135a-1-3p	miRNA	Mus musculus	UAUAGGGAUUGGAGCCGUGGCG	0.297736	4.44429	0.463185	0.64889	0.921137	-6.529
MIMAT0005858_st	MIMAT0005858	mmu-miR-1197-3p	miRNA	Mus musculus	UAGGACACAUGGUCUACUUCU	-0.297608	0.884417	-1.89136	0.0750991	0.438553	-4.95043
MIMAT0022360_st	MIMAT0022360	mmu-miR-5616-3p	miRNA	Mus musculus	AACUUGUGAUGAGGUGAGACAG	0.297242	0.781967	2.08016	0.052363	0.369419	-4.63331
MIMAT0000165_st	MIMAT0000165	mmu-miR-155-5p	miRNA	Mus musculus	UUAAUGCUAAUUGUGAUAGGGGU	0.297232	1.41048	0.875384	0.393118	0.817388	-6.25023
MI0000166_x_st	MI0000166	mmu-mir-141	stem-loop	Mus musculus	GGGUCCAUCUUCCAGUGCAGUGUUGGAUGGUUGAAGUAUGAAGCUCCUAACACUGUCUGGUAAAGAUGGCCC	-0.296887	0.862234	-2.76181	0.0130056	0.17505	-3.35753
MIMAT0017279_st	MIMAT0017279	mmu-miR-873a-3p	miRNA	Mus musculus	GAGACUGACAAGUUCCCGGGA	0.294645	0.852695	1.70278	0.106147	0.509476	-5.24705
MIMAT0014925_st	MIMAT0014925	mmu-miR-344b-5p	miRNA	Mus musculus	AGUCAGGCUCCUGGCUAAAGUUC	-0.292885	0.844262	-1.29112	0.213312	0.692431	-5.81293
MIMAT0022371_st	MIMAT0022371	mmu-miR-5622-5p	miRNA	Mus musculus	UUCACCACACCCAGCUUAAAGA	-0.292029	1.02115	-1.25687	0.225174	0.703524	-5.85438
MIMAT0000164_st	MIMAT0000164	mmu-miR-154-5p	miRNA	Mus musculus	UAGGUUAUCCGUGUUGCCUUCG	0.290534	2.61467	1.54155	0.140914	0.583201	-5.48288
MIMAT0004528_st	MIMAT0004528	mmu-miR-125a-3p	miRNA	Mus musculus	ACAGGUGAGGUUCUUGGGAGCC	0.290067	3.05299	1.20884	0.242666	0.728921	-5.91095
MIMAT0017323_st	MIMAT0017323	mmu-miR-669k-5p	miRNA	Mus musculus	UGUGCAUGUGUGUAUAGUUGUGUGC	-0.289956	1.34794	-1.09137	0.28978	0.771835	-6.04134
MIMAT0017234_st	MIMAT0017234	mmu-miR-592-3p	miRNA	Mus musculus	UCAUCACGUGGUGACGCAACAU	0.289781	0.987917	1.57101	0.133928	0.574001	-5.44109
MI0022838_st	MI0022838	mmu-mir-6990	stem-loop	Mus musculus	GCUUGCCCAGGGUGAGUCAGGGCUCUCCUGUCAUCUGGGCCCCCUCCGGGCUCUGGGAGGCCGCCACUGGAGCCCUGCCUCUUCCUGGCAG	0.28888	0.747777	1.99628	0.0615617	0.399016	-4.77652
MIMAT0022357_st	MIMAT0022357	mmu-miR-1231-5p	miRNA	Mus musculus	UCUGGGCAGAGCUGCAGGAGAGA	0.288725	2.43157	0.451061	0.657437	0.924427	-6.53469
MI0005484_st	MI0005484	mmu-mir-193b	stem-loop	Mus musculus	GGCCCAGAAUCGGGGUUUUGAGGGCGAGAUGAGUUUGUGUUUUAUCCAACUGGCCCACAAAGUCCCGCUUUUGGGGUCA	0.288598	0.831743	2.30601	0.0334711	0.302617	-4.23089
MI0000817_st	MI0000817	mmu-mir-335	stem-loop	Mus musculus	UCUUUUGGGCGGGGGUCAAGAGCAAUAACGAAAAAUGUUUGUUUUUCGUAAACCGUUUUUCAUUAUUGCUCCUGACCCCCUCUCAUGGGUUAUAGCCA	-0.288484	2.14017	-1.18925	0.25009	0.74067	-5.93348
MI0005492_x_st	MI0005492	mmu-mir-297c	stem-loop	Mus musculus	CUGUGUGUAUAUGUAUGUGUGCAUGUACAUGUGUGUAUAUGAAUAUACAUAUACAUACACACAUACCCAUACAAACAUGCAUACAAACACACAAAAAU	-0.287895	1.22752	-1.97197	0.0644879	0.405517	-4.81736
MIMAT0028399_st	MIMAT0028399	mmu-miR-7215-3p	miRNA	Mus musculus	UGCUCUGAGAGGCAGAAAAGCGG	0.287549	0.892032	2.19418	0.0418589	0.330989	-4.43307
MIMAT0003373_st	MIMAT0003373	mmu-miR-302b-5p	miRNA	Mus musculus	ACUUUAACAUGGGAAUGCUUUCU	-0.287407	0.746383	-1.39636	0.179915	0.639404	-5.67989
MIMAT0017011_st	MIMAT0017011	mmu-miR-30d-3p	miRNA	Mus musculus	CUUUCAGUCAGAUGUUUGCUGC	-0.285871	0.69951	-1.81178	0.0870642	0.467545	-5.07819
MI0021942_st	MI0021942	mmu-mir-496b	stem-loop	Mus musculus	UUGGAAGCAGAUGGCCGAUAAUUACUGAAACAAUUCUGAUUUUGUACAAAAAAAUUCUCAACGAGGUUAGUUAAUGGUUAUCAUGAUUGCAACAUGGCCAAUUCCUUUCAUCU	0.285782	1.17102	0.815184	0.425828	0.83448	-6.30101
MIMAT0004617_st	MIMAT0004617	mmu-miR-148a-5p	miRNA	Mus musculus	AAAGUUCUGAGACACUCCGACU	-0.285252	0.686077	-2.69566	0.0149608	0.195541	-3.48851
MI0021862_st	MI0021862	mmu-mir-6335	stem-loop	Mus musculus	AUCUGCAUACACAGUGAUAUUCUGCAUGGACAGUGUAGGCAUUUCUAACAAGAACACUGAUGCUAAUUAACUGAGUGUAGAAUGAGUUACAUGAGGAC	0.285023	1.08151	1.5857	0.130553	0.565671	-5.42003
MI0014045_st	MI0014045	mmu-mir-3082	stem-loop	Mus musculus	GGACAGAGUGUGUGUGUCUGUGUGGAGACAGGAGUUGCCCACACAUGGCACUCAACUCUGCAGG	-0.284972	0.843207	-3.1069	0.00619263	0.107034	-2.65654
MIMAT0017349_st	MIMAT0017349	mmu-miR-1964-5p	miRNA	Mus musculus	AGCUGGAGCACAAAAGCCGGUG	-0.284824	0.8529	-2.19448	0.0418341	0.330989	-4.43253
MIMAT0027905_st	MIMAT0027905	mmu-miR-7001-3p	miRNA	Mus musculus	CGCUCACACUCCCUCUGCAG	0.284799	0.703444	2.83749	0.0110694	0.157714	-3.2062
MI0000164_st	MI0000164	mmu-mir-138-2	stem-loop	Mus musculus	CAGCUGGUGUUGUGAAUCAGGCCGACGAGCAGCGCAUCCUCUUACCCGGCUAUUUCACGACACCAGGGUUG	0.284742	0.993302	2.29178	0.0344441	0.303259	-4.25691
MI0005521_st	MI0005521	mmu-mir-92b	stem-loop	Mus musculus	GGUGGGCGGGAGGGACGGGACGUGGUGCAGUGUUGUUCUUUCCCCUGCCAAUAUUGCACUCGUCCCGGCCUCCGGCCCCCUCG	0.284527	1.26068	2.19702	0.0416235	0.330989	-4.42799
MIMAT0027773_st	MIMAT0027773	mmu-miR-6936-3p	miRNA	Mus musculus	CGGCGCGCGCGGUCGCUCACC	0.28428	0.958837	1.32392	0.202416	0.672332	-5.77238
MI0014087_st	MI0014087	mmu-mir-3094	stem-loop	Mus musculus	UUGUUGGGGACAUUUUUAAAGCAUGGAUUGGUUAUUGAUUUGUCCUUUAAAUUGUGUCCUCAAG	-0.284094	0.729181	-3.12515	0.00595168	0.104006	-2.61877
MI0010749_st	MI0010749	mmu-mir-2136	stem-loop	Mus musculus	CCGCGUAUCCAGUCAGGAGUCAGUUAGGAAGUUUUAAGUCUGAAUUAAUUCUGGGUGUUGACUGAGAUGUGGUGG	0.283878	0.742992	2.63114	0.0171362	0.211317	-3.61501
MIMAT0009431_st	MIMAT0009431	mmu-miR-1958	miRNA	Mus musculus	UAGGAAAGUGGAAGCAGUAAGU	-0.283788	0.876172	-2.36833	0.0295024	0.285928	-4.11592
MIMAT0004870_st	MIMAT0004870	mmu-miR-453	miRNA	Mus musculus	AGGUUGCCUCAUAGUGAGCUUGCA	0.283694	0.711937	2.61011	0.0179082	0.216759	-3.65597
MIMAT0003737_st	MIMAT0003737	mmu-miR-666-5p	miRNA	Mus musculus	AGCGGGCACAGCUGUGAGAGCC	0.283444	1.37777	1.67571	0.111413	0.525772	-5.28785
MIMAT0003462_st	MIMAT0003462	mmu-miR-684	miRNA	Mus musculus	AGUUUUCCCUUCAAGUCAA	0.283431	0.657725	2.77956	0.0125243	0.171491	-3.32217
MIMAT0027807_st	MIMAT0027807	mmu-miR-6953-3p	miRNA	Mus musculus	CUGACCCAGCCUCUAUGUCCCCAG	-0.283413	0.881255	-1.86908	0.0782928	0.443005	-4.98656
MI0000581_st	MI0000581	mmu-mir-93	stem-loop	Mus musculus	AGUCAUGGGGGCUCCAAAGUGCUGUUCGUGCAGGUAGUGUAAUUACCUGACCUACUGCUGAGCUAGCACUUCCCGAGCCCCCAGGACA	0.283391	1.05041	1.87483	0.0774576	0.44074	-4.97727
MIMAT0017273_st	MIMAT0017273	mmu-miR-421-5p	miRNA	Mus musculus	CUCAUUAAAUGUUUGUUGAAU	-0.283383	0.679809	-2.58637	0.0188193	0.220465	-3.70203
MIMAT0027700_st	MIMAT0027700	mmu-miR-6900-5p	miRNA	Mus musculus	UGCCAGGAGAAGCCUAGAGCCGUC	-0.282951	1.05062	-0.872272	0.394768	0.817388	-6.25294
MIMAT0000742_st	MIMAT0000742	mmu-miR-378a-5p	miRNA	Mus musculus	CUCCUGACUCCAGGUCCUGUGU	-0.282855	0.820685	-2.57086	0.0194383	0.226876	-3.73203
MIMAT0027801_st	MIMAT0027801	mmu-miR-6950-3p	miRNA	Mus musculus	CUCUGUCUUGAUCCUCUCCAG	-0.280772	0.651415	-2.30739	0.0333778	0.302617	-4.22835
MIMAT0017255_st	MIMAT0017255	mmu-miR-491-3p	miRNA	Mus musculus	CUUAUGCAAGAUUCCCUUCUAC	-0.280392	0.748127	-2.82014	0.0114871	0.160342	-3.24102
MIMAT0001342_st	MIMAT0001342	mmu-miR-425-3p	miRNA	Mus musculus	AUCGGGAAUGUCGUGUCCGCC	0.279794	0.91686	1.94641	0.0676968	0.418213	-4.85993
MI0022939_st	MI0022939	mmu-mir-7089	stem-loop	Mus musculus	CUGGGCCGUGGGACCUACAGACUCCUGGGUGUGGCUUAGCAGGUGCUCAGUGUCUGCUGUCUCCACAG	-0.279732	0.834365	-2.13079	0.0474329	0.355564	-4.54516
MI0022877_st	MI0022877	mmu-mir-7028	stem-loop	Mus musculus	UGGGCUGAGGCUUGGGUCAGGAGGUUUAGACUGAAAUGCAAACCUUCUCUUCCCCCUCGGCCAG	-0.279708	1.06343	-1.23044	0.234675	0.714415	-5.88574
MI0004689_st	MI0004689	mmu-mir-705	stem-loop	Mus musculus	AUGUCCCAGUAGUGGUGGGAGGUGGGGUGGGCACAGAGGGAAUGACUUCUUUCUCCUGCAGUCCUCCCUACCUCCCUAACAU	0.279104	0.709757	1.84579	0.0817589	0.454596	-5.02403
MI0016972_st	MI0016972	mmu-mir-3965	stem-loop	Mus musculus	GGGAAGUCAGAGAGCUGCAGCUGAGUGCACAGAAGGCUGCUGCUUAUCAGCCUGAUGUUCAAGGCUUGC	-0.278463	0.774325	-2.48173	0.0233856	0.255809	-3.90281
MI0001164_st	MI0001164	mmu-mir-412	stem-loop	Mus musculus	GGGUAUGGGACGGAUGGUCGACCAGCUGGAAAGUAAUUGUUUCUAAUGUACUUCACCUGGUCCACUAGCCGUCGGUGCCC	-0.277348	0.927946	-1.64954	0.116713	0.536575	-5.32682
MIMAT0003729_st	MIMAT0003729	mmu-miR-216b-5p	miRNA	Mus musculus	AAAUCUCUGCAGGCAAAUGUGA	-0.277141	1.28855	-0.894127	0.383281	0.817388	-6.23375
MIMAT0004825_st	MIMAT0004825	mmu-miR-423-5p	miRNA	Mus musculus	UGAGGGGCAGAGAGCGAGACUUU	-0.277141	4.27827	-0.407958	0.688209	0.927879	-6.55372
MIMAT0014926_st	MIMAT0014926	mmu-miR-344b-3p	miRNA	Mus musculus	CAUUUAGCCAAAGCCUGACUGU	-0.276694	1.05242	-1.19839	0.246606	0.733095	-5.92301
MI0000763_st	MI0000763	mmu-mir-362	stem-loop	Mus musculus	CUCGAAUCCUUGGAACCUAGGUGUGAAUGCUGCUUCAGUGCAACACACCUGUUCAAGGAUUCAAA	0.276496	1.13737	1.50925	0.148923	0.59445	-5.52802
MIMAT0007869_st	MIMAT0007869	mmu-miR-1899	miRNA	Mus musculus	AGCGAUGGCCGAAUCUGCUUCC	-0.276438	0.776514	-1.56466	0.13541	0.578003	-5.45016
MIMAT0017018_st	MIMAT0017018	mmu-miR-16-2-3p	miRNA	Mus musculus	ACCAAUAUUAUUGUGCUGCUUU	-0.276144	0.821923	-2.14999	0.0456772	0.352383	-4.51142
MIMAT0028023_st	MIMAT0028023	mmu-miR-7059-3p	miRNA	Mus musculus	UGUUUGCUGUUUGUCCUCCCAG	-0.276139	0.819157	-2.1162	0.0488084	0.359536	-4.57069
MIMAT0027939_st	MIMAT0027939	mmu-miR-7017-3p	miRNA	Mus musculus	ACCCUGCUCCUCUCCCUCCAG	-0.275455	0.795929	-2.06504	0.0539235	0.370719	-4.6594
MI0009960_st	MI0009960	mmu-mir-1963	stem-loop	Mus musculus	CUGGGACGAGAUCAUGAGGCCUUCCUGGCCACUGGGAAGGACUCGGCCCUUGUCCCGCA	-0.275367	0.911832	-2.20053	0.0413351	0.330989	-4.42174
MI0003533_st	MI0003533	mmu-mir-376c	stem-loop	Mus musculus	UUUGGUAUUUAAAAGGUGGAUAUUCCUUCUAUGUUUAUGCUUUUUGUGAUUAAACAUAGAGGAAAUUUCACGUUUUCAGUGUCAAA	-0.275204	0.912377	-1.91094	0.0723876	0.431866	-4.91843
MI0000143_st	MI0000143	mmu-mir-29b-1	stem-loop	Mus musculus	AGGAAGCUGGUUUCAUAUGGUGGUUUAGAUUUAAAUAGUGAUUGUCUAGCACCAUUUGAAAUCAGUGUUCU	0.275067	0.727677	1.8776	0.077057	0.439948	-4.97277
MI0019189_st	MI0019189	mmu-mir-5621	stem-loop	Mus musculus	AGGAGGUCCUGGGGCCGCCCUGAAGGCAGAACAUGAGAAUUCUGGGCCCUCCAGACCUCAUGC	-0.274152	0.926563	-1.83945	0.0827268	0.456309	-5.03419
MI0014046_st	MI0014046	mmu-mir-3083	stem-loop	Mus musculus	AGUAAAGGCUGGGAAUAUUUCAGAGAUAUAUAUGUAUAUCUCCGAAACAUUCCCAGCCUUUACU	-0.274064	0.758676	-1.99173	0.0621001	0.400046	-4.78419
MIMAT0027711_st	MIMAT0027711	mmu-miR-6905-3p	miRNA	Mus musculus	AAAUAACCUUAUCUGCCCGAU	-0.273886	0.731568	-2.5963	0.0184329	0.220465	-3.68278
MIMAT0027752_st	MIMAT0027752	mmu-miR-6926-5p	miRNA	Mus musculus	UCAGUGGGGUGAGGGAUGGUGA	0.273385	3.58999	0.563064	0.580472	0.910326	-6.47656
MI0004662_st	MI0004662	mmu-mir-693	stem-loop	Mus musculus	AGUUGUAGGCAUGCUCAUUACAGCCACAUCCGAAAGUUUUCCUGGCUAGGGCAGCUUUCAGAUGUGGCUGUAAUGAGCAUGCUCCCAGC	-0.273376	0.910431	-2.10643	0.0497495	0.361302	-4.58773
MIMAT0020618_st	MIMAT0020618	mmu-miR-5110	miRNA	Mus musculus	GGAGGAGGUAGAGGGUGGUGGAAUU	0.273231	2.06001	0.665841	0.514119	0.879568	-6.41235
MIMAT0026642_st	MIMAT0026642	mmu-miR-3475-5p	miRNA	Mus musculus	AAAUCAUGUACCCCCACAGAGG	-0.273184	0.903977	-1.53197	0.143252	0.585651	-5.49635
MIMAT0031396_st	MIMAT0031396	mmu-miR-8095	miRNA	Mus musculus	AAAGGAUUCUGCUGUCUGUCCC	0.272471	1.49881	0.799248	0.434768	0.837617	-6.31389
MIMAT0000657_st	MIMAT0000657	mmu-miR-200c-3p	miRNA	Mus musculus	UAAUACUGCCGGGUAAUGAUGGA	0.272453	0.985245	1.39735	0.179622	0.639404	-5.67859
MIMAT0017243_st	MIMAT0017243	mmu-miR-669a-3p	miRNA	Mus musculus	ACAUAACAUACACACACACGUAU	-0.272366	2.20616	-0.665017	0.514633	0.879568	-6.41291
MIMAT0017347_st	MIMAT0017347	mmu-miR-669o-3p	miRNA	Mus musculus	ACAUAACAUACACACACACGUAU	-0.272366	2.20616	-0.665017	0.514633	0.879568	-6.41291
MIMAT0005443_st	MIMAT0005443	mmu-miR-181a-2-3p	miRNA	Mus musculus	ACCGACCGUUGACUGUACCUUG	0.27225	1.0573	1.48348	0.155579	0.606721	-5.56349
MIMAT0025093_st	MIMAT0025093	mmu-miR-6350	miRNA	Mus musculus	UAGCAGGUGCAUUAUAAAUAU	-0.272205	0.862748	-2.10085	0.0502944	0.363199	-4.59744
MI0026041_st	MI0026041	mmu-mir-8109	stem-loop	Mus musculus	GAGCCCCGGCUCAUUUAAGCAGCGAGCGCAGCGCCGCGUGCCGGCCGCGGGGCCACUGCGCACGCGCAGCCCCGCCCUCCCGCGUGCCCCGCCCGCCACUCGCUUCCCGGGCCUCGC	0.272058	1.05848	1.87471	0.0774744	0.44074	-4.97746
MIMAT0028020_st	MIMAT0028020	mmu-miR-7058-5p	miRNA	Mus musculus	UAGAGGGGAGGUGACCGUGGAAGU	0.271949	1.96806	0.749977	0.463146	0.857876	-6.35221
MIMAT0009455_st	MIMAT0009455	mmu-miR-1983	miRNA	Mus musculus	CUCACCUGGAGCAUGUUUUCU	0.271792	3.04896	0.957107	0.351436	0.804722	-6.17604
MIMAT0025146_st	MIMAT0025146	mmu-miR-6395	miRNA	Mus musculus	CUGGCCCUCUCUGCCCUGUUUA	0.271744	0.82833	2.0234	0.05844	0.390902	-4.73062
MI0009917_st	MI0009917	mmu-mir-1928	stem-loop	Mus musculus	AGGAUAGAGCUUUGCGCAUUGUAGGCAAGUGCUCUACCACUGAGCUACAUUGCCAGCUCUAACCCCA	-0.271254	0.793936	-2.3294	0.0319266	0.295977	-4.18792
MIMAT0025156_st	MIMAT0025156	mmu-miR-6404	miRNA	Mus musculus	GUGGGAAGUGACAAGGGGUAG	0.270999	0.928982	2.11496	0.0489269	0.359536	-4.57286
MIMAT0029887_st	MIMAT0029887	mmu-miR-7683-3p	miRNA	Mus musculus	UGGAAAGGUGGAACACGGAAC	-0.270958	0.940234	-1.24026	0.231108	0.711084	-5.87415
MIMAT0003188_st	MIMAT0003188	mmu-miR-503-5p	miRNA	Mus musculus	UAGCAGCGGGAACAGUACUGCAG	0.270814	2.21709	1.32533	0.201958	0.671706	-5.77062
MIMAT0024861_st	MIMAT0024861	mmu-miR-6240	miRNA	Mus musculus	CCAAAGCAUCGCGAAGGCCCACGGCG	0.270641	9.8521	0.957517	0.351235	0.804722	-6.17565
MI0009943_x_st	MI0009943	mmu-mir-669m-1	stem-loop	Mus musculus	UGUAUGUGCAUGUGUGUAUAGUUUUGUGUGCAUGUGCAUGUGUGUAUAUGAAUAGACAUAUACAUCCACACAAACAUAUACAAGCAAGCACAGAUACA	-0.270021	1.04231	-1.4236	0.171995	0.628925	-5.64409
MI0000245_st	MI0000245	mmu-mir-202	stem-loop	Mus musculus	GUUCCUUUUUCCUAUGCAUAUACUUCUUUGUGGAUCUGGUCUAAAGAGGUAUAGCGCAUGGGAAGAUGGAGC	-0.269439	0.802837	-2.20757	0.0407616	0.329346	-4.40916
MIMAT0009400_st	MIMAT0009400	mmu-miR-1936	miRNA	Mus musculus	UAACUGACCUGCUGUGAACUGGC	0.269427	0.827643	2.06401	0.0540315	0.370719	-4.66117
MI0022811_st	MI0022811	mmu-mir-6964	stem-loop	Mus musculus	CCCCCUUGGGGUGUGAGACUGGAAACAUCACCAUUGUUCUUUCUUGUCUUCCACUCUAG	-0.269187	0.879646	-2.26132	0.0366168	0.310895	-4.31234
MI0018037_st	MI0018037	mmu-mir-3572	stem-loop	Mus musculus	GACCAGUUUGGGGAACAGGGCAAGGUGGACAGUAGCUGACAGCCUGUUUACACUUGUCCUUCUUUCCCCAGGCUAUAGUUCGGUUG	-0.269116	0.691451	-2.81744	0.0115536	0.160342	-3.24644
MIMAT0028096_st	MIMAT0028096	mmu-miR-7094b-2-5p	miRNA	Mus musculus	UCUGGAGAGGAUACAGGGUCUGA	0.268853	0.722014	1.891	0.0751489	0.438553	-4.95101
MI0000555_st	MI0000555	mmu-mir-208a	stem-loop	Mus musculus	UUCCUUUGACGGGUGAGCUUUUGGCCCGGGUUAUACCUGACACUCACGUAUAAGACGAGCAAAAAGCUUGUUGGUCAGAGGAG	-0.26866	0.894817	-2.3461	0.0308648	0.291702	-4.15711
MIMAT0017263_st	MIMAT0017263	mmu-miR-743a-5p	miRNA	Mus musculus	UAUUCAGAUUGGUGCCUGUCAU	-0.268613	1.01298	-1.54844	0.139253	0.581877	-5.47316
MI0006127_st	MI0006127	mmu-mir-582	stem-loop	Mus musculus	ACUCUUUGGAUACAGUUGUUCAACCAGUUACUAAUCUAACUAAUUGUAACCUGUUGAACAACUGAACCCAAAGGGUGCAAA	-0.268555	1.09733	-2.35214	0.030489	0.289813	-4.14594
MIMAT0027758_st	MIMAT0027758	mmu-miR-6929-5p	miRNA	Mus musculus	AGGGAGGAGCAGCAUCUGUGA	0.268271	1.05817	1.43721	0.168143	0.623893	-5.626
MI0024993_st	MI0024993	mmu-mir-7653	stem-loop	Mus musculus	UAAGGGGCGGACAGACAGACGGCAGGAAGGGUCAGCAUGCCCCUACUGUUCCACCCCGCCU	0.267999	0.947382	1.75024	0.0974339	0.491521	-5.17443
MIMAT0022361_st	MIMAT0022361	mmu-miR-5617-5p	miRNA	Mus musculus	GUAAGUGAGGGCAAGCCUUCUGG	0.267764	1.16711	0.860754	0.400911	0.817536	-6.26288
MI0021936_st	MI0021936	mmu-mir-6400	stem-loop	Mus musculus	CAAUGCGGCUGUGUCUUGCAGGAAGCUUACGUCUCCUUAGUGAGCAUGUGCUCACCUUGGGAGAUUCUUGCUGCUUGGUGCUCGCUGUGUUU	0.26645	0.749302	2.26306	0.0364893	0.310895	-4.30919
MIMAT0017068_st	MIMAT0017068	mmu-miR-181c-3p	miRNA	Mus musculus	ACCAUCGACCGUUGAGUGGACC	0.266429	2.68825	1.0822	0.293721	0.771835	-6.05103
MI0023720_st	MI0023720	mmu-mir-7225	stem-loop	Mus musculus	ACGUAGACUGUGUAGAAGCCCUCUUGGCACUGCUUCUAGACAGCCUCUGCAGCA	-0.265799	0.802126	-2.82717	0.0113163	0.159792	-3.22694
MI0004516_st	MI0004516	mmu-mir-763	stem-loop	Mus musculus	AAUGAUGGAGGUGCAGGCGUUUCCUGGGGAUUAAUGACCAGCUGGGAAGAACCAGUGGCCCUCGGCUCUGCCUCCCAGCCAGCCAUUAACUCCAAGGAAAUGUCUUUUGCUGAGGUCGUU	0.265575	0.802689	2.71968	0.0142204	0.187413	-3.44109
MIMAT0000233_st	MIMAT0000233	mmu-miR-200b-3p	miRNA	Mus musculus	UAAUACUGCCUGGUAAUGAUGA	0.265405	0.883447	1.65132	0.116346	0.536575	-5.32418
MIMAT0004616_st	MIMAT0004616	mmu-miR-30c-1-3p	miRNA	Mus musculus	CUGGGAGAGGGUUGUUUACUCC	0.264879	1.0505	1.97396	0.0642435	0.404785	-4.81402
MIMAT0017067_st	MIMAT0017067	mmu-miR-181b-1-3p	miRNA	Mus musculus	CUCACUGAACAAUGAAUGC	-0.26471	0.850759	-1.47149	0.158759	0.609871	-5.57984
MIMAT0003173_st	MIMAT0003173	mmu-miR-547-3p	miRNA	Mus musculus	CUUGGUACAUCUUUGAGUGAG	0.264624	0.670661	2.34087	0.031194	0.291914	-4.16678
MIMAT0017060_st	MIMAT0017060	mmu-miR-221-5p	miRNA	Mus musculus	ACCUGGCAUACAAUGUAGAUUUCUGU	0.264025	1.1601	1.27235	0.219752	0.698995	-5.83577
MI0014105_st	MI0014105	mmu-mir-3108	stem-loop	Mus musculus	CACAACCAGGGUCUCUAAAGCUAGACGUUCCGGAGAAUUUUUUUAUUUCGGCGUCUAGGUCUAGAGUCUCAAGGAAGUG	-0.263546	0.728391	-2.09354	0.0510171	0.367112	-4.61014
MI0022831_st	MI0022831	mmu-mir-6983	stem-loop	Mus musculus	AUGACUUGGAAGGGCAUACUGAUUCGGGAGACCCUAAAGCCUGAAUCAAAGUCUGUUGUUCCAG	-0.263455	1.21148	-1.24961	0.227754	0.705569	-5.86305
MIMAT0027986_st	MIMAT0027986	mmu-miR-7041-5p	miRNA	Mus musculus	AGAGGGAAUGGAGACUCAGUUGA	0.263409	0.746843	2.06617	0.0538052	0.370719	-4.65745
MI0018028_st	MI0018028	mmu-mir-5119	stem-loop	Mus musculus	CAGGGCUGGCCUAUGGGACAGAUACUAUAAGUCAUCUCAUCCUGGGGCUGGGUCUGC	0.262936	1.04041	1.40466	0.177472	0.636946	-5.66904
MI0000798_st	MI0000798	mmu-mir-381	stem-loop	Mus musculus	UACUUAAAGCGAGGUUGCCCUUUGUAUAUUCGGUUUAUUGACAUGGAAUAUACAAGGGCAAGCUCUCUGUGAGUA	0.262824	1.17723	2.53305	0.0210287	0.241487	-3.8048
MI0026043_st	MI0026043	mmu-mir-8111	stem-loop	Mus musculus	CCACCUACCUCUGCCUCAUGAGUGCUGGGAUUAAAGGCGUGCACCACCACGCCCGGCGAGAUACUAAUUUUUAUACACCGGGCAUGGUAGUGUACACCUUUGAUCAUAGCACUCAGAGAAACUGAGGCAGGUGGGCC	-0.262542	0.892712	-2.12962	0.0475421	0.355564	-4.54722
MI0004524_x_st	MI0004524	mmu-mir-344d-1	stem-loop	Mus musculus	AUCAGUCAGGCUGCUGGCUAUACACCAGGACUUAUCUGGUCCUGGAUAUAACCACUGCCAGACUGAAAG	-0.262473	0.774605	-2.61881	0.0175847	0.214751	-3.63903
MIMAT0027911_st	MIMAT0027911	mmu-miR-7003-3p	miRNA	Mus musculus	CCCCGGGUUUUCCCCACAG	-0.26235	0.851133	-2.07432	0.0529606	0.369419	-4.6434
MI0021889_st	MI0021889	mmu-mir-6361	stem-loop	Mus musculus	ACAUGGGGCUGAAUACUGUUGGGUGAGGAGCUCCUCUGACAAGGGCUGUACUUCCCACCACUUCCUGGAGAGCUGCCUGGCUCAGCAGUCACCCUGUGACU	0.262243	0.801932	2.12322	0.0481418	0.35661	-4.55842
MI0014060_x_st	MI0014060	mmu-mir-466b-4	stem-loop	Mus musculus	UGUGUGUAUGUGUUGAUGUGUGUGUACAUGUACAUGUGUGAAUAUGAUAUACAUAUACAUACACGCACACAUAAGACACAUAUGAGCACA	-0.261843	0.849677	-1.61301	0.124472	0.552182	-5.38049
MI0014067_x_st	MI0014067	mmu-mir-466b-6	stem-loop	Mus musculus	UGUGUGUAUGUGUUGAUGUGUGUGUACAUGUACAUGUGUGAAUAUGAUAUACAUAUACAUACACGCACACAUAAGACACAUAUGAGCACA	-0.261843	0.849677	-1.61301	0.124472	0.552182	-5.38049
MI0016976_st	MI0016976	mmu-mir-3967	stem-loop	Mus musculus	ACUGGCUGCACCUGACUCAGGCAGCAAGAAUUCUAUUGAGCUUGUCUGACUGAUGUUGGAGCACAAAU	-0.261094	0.832844	-2.0131	0.0596079	0.393611	-4.74809
MIMAT0025108_st	MIMAT0025108	mmu-miR-6364	miRNA	Mus musculus	UCGAUCCCCAGCACUCCUGUGA	-0.259676	0.751466	-1.64495	0.117666	0.538347	-5.33362
MI0014032_x_st	MI0014032	mmu-mir-3070a	stem-loop	Mus musculus	GUGCUGAGUGAGGCUGAGCCCCUGACCUUGAACCUGGGAUCCUAUCCAUGAUCUCCUGGUGCUACCGUCAGGGGUAGAUUCCUUGUCAU	-0.259543	0.64858	-1.90195	0.0736214	0.436076	-4.93315
MI0014063_x_st	MI0014063	mmu-mir-466b-5	stem-loop	Mus musculus	UGUGUAUGUGUUGAUGUGUGUGUACAUGUACAUGUGUGAAUAUGAUAUACAUAUACAUACACGCACACAUAAGACACAUAUGAGCACA	-0.259348	0.801251	-2.39255	0.0280817	0.27757	-4.07081
MI0014070_x_st	MI0014070	mmu-mir-466b-7	stem-loop	Mus musculus	UGUGUAUGUGUUGAUGUGUGUGUACAUGUACAUGUGUGAAUAUGAUAUACAUAUACAUACACGCACACAUAAGACACAUAUGAGCACA	-0.259348	0.801251	-2.39255	0.0280817	0.27757	-4.07081
MI0009959_st	MI0009959	mmu-mir-1962	stem-loop	Mus musculus	UGUGGCAUUUGCAAACUAUGUAGUCAGUCAGUGGUCCCAUCUGUCUGCCUCUCUCUCGUUCAGUUUCCAUGGAGAGGCUGGCACUGGGACACAUGACUGAUGGUAUGCUCCCCGCUGCAGU	-0.259215	0.864501	-1.5292	0.143932	0.585651	-5.50022
MI0018047_st	MI0018047	mmu-mir-5135	stem-loop	Mus musculus	GAGAGGACUCGGAGCCCAGCCACCUAGACUUUCCCAGGAGAAGCGCAGGUCUAGGUGGCAAGGGCGUCCUGGUCCUACU	0.259205	0.888859	1.60796	0.125578	0.554754	-5.38784
MIMAT0027824_st	MIMAT0027824	mmu-miR-6962-5p	miRNA	Mus musculus	AAGGACCUGGUGGGAGAUCU	0.259094	1.22696	1.28138	0.216636	0.69284	-5.82482
MIMAT0004820_st	MIMAT0004820	mmu-miR-744-3p	miRNA	Mus musculus	CUGUUGCCACUAACCUCAACCU	0.257624	0.791009	2.25245	0.037273	0.312717	-4.32841
MI0005479_st	MI0005479	mmu-mir-874	stem-loop	Mus musculus	UUAGCCCUGCGGCCCCACGCACCAGGGUAAGAGAGACUCACUUCCUGCCCUGGCCCGAGGGACCGACUGGCUGGGC	-0.257358	0.983626	-1.70946	0.104883	0.504919	-5.23693
MI0000143_x_st	MI0000143	mmu-mir-29b-1	stem-loop	Mus musculus	AGGAAGCUGGUUUCAUAUGGUGGUUUAGAUUUAAAUAGUGAUUGUCUAGCACCAUUUGAAAUCAGUGUUCU	0.257338	0.72413	1.71416	0.103999	0.504919	-5.22977
MIMAT0009460_st	MIMAT0009460	mmu-miR-1982-3p	miRNA	Mus musculus	UCUCACCCUAUGUUCUCCCACAG	-0.256703	0.9943	-1.2815	0.216593	0.69284	-5.82467
MI0019184_st	MI0019184	mmu-mir-5616	stem-loop	Mus musculus	UUUCCUCUCAUCACAAGUUGAGAAUACACAGACAGAUCAACUUGUGAUGAGGUGAGACAG	0.256483	0.819045	2.4487	0.0250316	0.26304	-3.96539
MIMAT0025584_st	MIMAT0025584	mmu-miR-6539	miRNA	Mus musculus	GCACAGUGAUGAACUCUGAGGGCU	0.256412	0.709004	2.288	0.0347075	0.303259	-4.26382
MIMAT0009408_st	MIMAT0009408	mmu-miR-1943-5p	miRNA	Mus musculus	AAGGGAGGAUCUGGGCACCUGGA	0.256333	1.14842	1.52892	0.144001	0.585651	-5.50061
MIMAT0014814_st	MIMAT0014814	mmu-miR-3058-3p	miRNA	Mus musculus	UUCCUGUCAGCCGUGGGUGCC	0.256108	0.928588	1.27074	0.22031	0.698995	-5.83771
MI0018023_st	MI0018023	mmu-mir-5114	stem-loop	Mus musculus	ACUGGAGACGGAAGCUGCAAGAGCGGCUGAGUGUGGGGUCUUGCAGUUCCUGUUCCAGAAG	0.255953	0.953936	1.46514	0.160463	0.613716	-5.58845
MI0021884_st	MI0021884	mmu-mir-6356	stem-loop	Mus musculus	CUCCCCAGAGUCCUAACAAUGACUUAUAUAAUGGCAGUUCAGCACUGAGACCUUAUGCAUGAAGAGGCAGCCUGUGUGUGACAGCAGGGCACUGUGCAGGAA	-0.255541	0.85611	-1.86811	0.0784345	0.443015	-4.98813
MI0022747_st	MI0022747	mmu-mir-6900	stem-loop	Mus musculus	UCAUGUGCCAGGAGAAGCCUAGAGCCGUCUGGACUCUGAUGGUGAUGGGCUCUCUUGUAG	-0.255251	0.915194	-1.63595	0.11955	0.539101	-5.34689
MI0022852_st	MI0022852	mmu-mir-7003	stem-loop	Mus musculus	UCAGGUGUGGGGAGAAGCUGCGGCAGCCGAGAGCUGCGUGUCAGAGGCCCCGGGUUUUCCCCACAG	0.254963	1.38691	1.67207	0.112137	0.525772	-5.29329
MIMAT0025083_st	MIMAT0025083	mmu-miR-6340	miRNA	Mus musculus	GUCAGCAGCAGCUUCGCUUUGGC	-0.254921	0.617765	-2.07134	0.0532684	0.369419	-4.64855
MIMAT0004897_st	MIMAT0004897	mmu-miR-654-5p	miRNA	Mus musculus	UGGUAAGCUGCAGAACAUGUGU	-0.254848	0.63728	-2.0609	0.0543578	0.372151	-4.66652
MI0022856_st	MI0022856	mmu-mir-7007	stem-loop	Mus musculus	CCACAUCAGAAGAGGCAGUGGAGGAGAUGGUACACAGCACAUUCUGAUCCCAUCCACGUUUCUUCUGUAG	0.253617	1.09058	1.55841	0.136881	0.580348	-5.45905
MI0022899_st	MI0022899	mmu-mir-7050	stem-loop	Mus musculus	AGAAGACAGGAGAAGGGGGUGAGAGACUCCCUCCUGAACUCUCAGCCUUUAUCUCCCCAG	-0.253566	0.82374	-2.05483	0.0550002	0.375736	-4.67694
MIMAT0005460_st	MIMAT0005460	mmu-miR-1224-5p	miRNA	Mus musculus	GUGAGGACUGGGGAGGUGGAG	-0.25332	9.27167	-0.914734	0.372655	0.814827	-6.21526
MI0021920_st	MI0021920	mmu-mir-6388	stem-loop	Mus musculus	CUGCAGAUGGCACAGUGAGGCCACAAAUCCCCAUAGAGAGAUGAGAAGGAUAUGGAGCAGACUGUGUUCUCUGUU	0.252876	0.879836	2.39256	0.0280816	0.27757	-4.07081
MI0021948_st	MI0021948	mmu-mir-6411	stem-loop	Mus musculus	AUCCUGGUUGCAUGUGGACUGUAGCAUGUGUAGUACAUAAUGAUCUUAUCAACAUCUGUAUCCUUGUGAAGAUUCAGGCAUGCUUCUUCUCUUCAAACUAGCCAGGAA	-0.252704	0.803534	-2.39377	0.0280119	0.27757	-4.06853
MIMAT0007876_st	MIMAT0007876	mmu-miR-1907	miRNA	Mus musculus	GAGCAGCAGAGGAUCUGGAGGU	0.252652	1.03889	1.84558	0.0817917	0.454596	-5.02438
MIMAT0019136_st	MIMAT0019136	mmu-miR-1306-5p	miRNA	Mus musculus	CACCACCUCCCCUGCAAACGUCC	-0.252522	1.21383	-1.73809	0.0996032	0.496067	-5.19315
MIMAT0027985_st	MIMAT0027985	mmu-miR-7040-3p	miRNA	Mus musculus	CGCCACCCUCUCUCUCACGUAG	0.252297	0.76108	1.92648	0.0702975	0.426394	-4.89288
MIMAT0005832_st	MIMAT0005832	mmu-miR-669g	miRNA	Mus musculus	UGCAUUGUAUGUGUUGACAUGAU	0.252079	0.662749	2.10965	0.0494377	0.360303	-4.58212
MIMAT0014871_st	MIMAT0014871	mmu-miR-3081-3p	miRNA	Mus musculus	UUGCGCUCCGAUCUCUGAGCUGG	0.251893	0.739571	1.43426	0.168974	0.624857	-5.62994
MIMAT0004758_st	MIMAT0004758	mmu-miR-463-3p	miRNA	Mus musculus	UGAUAGACACCAUAUAAGGUAG	-0.251151	0.722568	-1.89572	0.0744869	0.438167	-4.94332
MIMAT0014847_st	MIMAT0014847	mmu-miR-3070a-3p	miRNA	Mus musculus	UGGUGCUACCGUCAGGGGUAGA	0.250485	0.790437	1.75486	0.0966202	0.489759	-5.16729
MIMAT0027763_st	MIMAT0027763	mmu-miR-6931-3p	miRNA	Mus musculus	CCCAACCUCUUCAUACCCCAG	-0.250482	0.886161	-2.50196	0.0224281	0.25156	-3.86428
MIMAT0004664_st	MIMAT0004664	mmu-miR-214-5p	miRNA	Mus musculus	UGCCUGUCUACACUUGCUGUGC	0.250319	0.922299	1.58868	0.129879	0.564294	-5.41574
MI0004295_st	MI0004295	mmu-mir-670	stem-loop	Mus musculus	GGUUUGGAGGUGGGCCUGACAUCCCUGAGUGUAUGUGGUGAACCUGAACUUGCCCUGGGUUUCCUCAUAUCCAUUCAGGAGUGUCAGCUGCCUCUUCGCU	-0.249909	0.725965	-2.47865	0.0235347	0.255809	-3.90867
MI0022914_st	MI0022914	mmu-mir-7065	stem-loop	Mus musculus	CAUGGAGUGUAGCAGGUAAACCAGGAAUCUCUCUCAGGUCUUGGUUUUCCUGUUUGCACAG	-0.249633	0.778389	-2.04238	0.0563398	0.382409	-4.69826
MIMAT0017001_st	MIMAT0017001	mmu-miR-201-3p	miRNA	Mus musculus	UGAACAGUGCCUUUCUGUGUAGG	-0.249307	0.696296	-2.90231	0.00963484	0.145813	-3.07544
MIMAT0016997_st	MIMAT0016997	mmu-miR-187-5p	miRNA	Mus musculus	AGGCUACAACACAGGACCCGGG	0.24924	1.33618	1.25209	0.226871	0.703524	-5.8601
MIMAT0025158_st	MIMAT0025158	mmu-miR-496b	miRNA	Mus musculus	CAACAUGGCCAAUUCCUUUCAU	-0.249086	0.965532	-1.36679	0.188843	0.65423	-5.71812
MIMAT0017275_st	MIMAT0017275	mmu-miR-467c-3p	miRNA	Mus musculus	AUAUACAUACACACACCUAUAC	0.249016	0.827847	2.00633	0.0603882	0.394303	-4.75957
MI0021879_st	MI0021879	mmu-mir-6351	stem-loop	Mus musculus	UAGCGUUGCUCAGGGAGCACAUGUAGGAAAGCUGAAAUGGAGGACGGAACACUUUGGACUUUGCUCAGUUUGCUUUGCAGAGAUCCUCUGGGCAUGCUC	0.248724	0.83608	1.79616	0.0896016	0.471564	-5.10284
MIMAT0017340_st	MIMAT0017340	mmu-miR-1930-3p	miRNA	Mus musculus	GGUGCAGUUACUGUGGCUGUGG	-0.248099	1.88775	-0.641568	0.529396	0.885031	-6.42844
MI0025007_st	MI0025007	mmu-mir-7667	stem-loop	Mus musculus	GAGCCAUCUCUCUAGCCCCUGAUAUACUUUUAAUAUGCUUCAGGGACUGCAGAGAUGGCACUG	0.247691	0.876319	1.40432	0.177571	0.636946	-5.66948
MIMAT0017330_st	MIMAT0017330	mmu-miR-669e-3p	miRNA	Mus musculus	UGAAUAUACACACACUUACAC	-0.247295	0.98668	-1.76243	0.0952995	0.486578	-5.15556
MIMAT0025105_st	MIMAT0025105	mmu-miR-145b	miRNA	Mus musculus	GUCCAGUUUUCCCAGGAGACU	0.246693	0.621261	2.01935	0.0588965	0.391365	-4.7375
MIMAT0017331_st	MIMAT0017331	mmu-miR-1197-5p	miRNA	Mus musculus	CGGUUGACCAUGGUGUGUACG	-0.246475	0.656669	-1.88246	0.0763598	0.439948	-4.96489
MIMAT0028452_st	MIMAT0028452	mmu-miR-7242-5p	miRNA	Mus musculus	AUUGGGCUUGGGAGGUGCUUGU	0.246294	1.00295	1.23791	0.231959	0.712316	-5.87693
MIMAT0017262_st	MIMAT0017262	mmu-miR-741-5p	miRNA	Mus musculus	UACGUAGAUUGGUACCUAUCAUG	0.24624	0.682924	2.03657	0.0569754	0.385071	-4.70818
MIMAT0014930_st	MIMAT0014930	mmu-miR-344g-3p	miRNA	Mus musculus	CAGGCUCUAGCCAGGGGCUUGA	-0.245828	0.95374	-1.29557	0.211808	0.692095	-5.80748
MIMAT0017046_st	MIMAT0017046	mmu-miR-101b-5p	miRNA	Mus musculus	UCGGUUAUCAUGGUACCGAUGCU	0.245563	0.692905	1.5972	0.127963	0.559814	-5.40344
MI0022839_st	MI0022839	mmu-mir-6991	stem-loop	Mus musculus	AGCAGUGGAGAACAGGGACUGGGCCUGAUUGAUGGCACUCGCUCCAAGGCAGCCCUUUGUUCUUCUCCAG	-0.245423	0.937623	-1.81805	0.0860647	0.464544	-5.06826
MIMAT0014830_st	MIMAT0014830	mmu-miR-3062-5p	miRNA	Mus musculus	GGAGAAUGUAGUGUUACCGUGA	0.24529	0.92861	1.56558	0.135194	0.577861	-5.44884
MIMAT0025077_st	MIMAT0025077	mmu-miR-6335	miRNA	Mus musculus	CUGCAUACACAGUGAUAUUCUG	0.24499	0.759459	1.93114	0.0696815	0.425472	-4.88519
MI0006298_st	MI0006298	mmu-mir-1193	stem-loop	Mus musculus	CUGAAGGGACAAUGAUGCCCACUGUUCUCGGGGUAGCUGUGUGGAUGGUAGACCGGUGACGUACACUUCAUUUAUGCUGUAGGUCACCCGUUUUACUAUCCACCAACACCCAGACCAUCUG	-0.244936	0.872039	-2.08532	0.0518405	0.369305	-4.62439
MI0008317_st	MI0008317	mmu-mir-1903	stem-loop	Mus musculus	UUUUUUUCCUCCUUCUUCUUCUUCCUGAGACAUGGCCCGGGCAGUGGCUCCUGGAAGAGGAACAAGUGUGGGAAAAGGGA	0.244898	0.874084	1.91011	0.072501	0.431866	-4.9198
MI0021883_st	MI0021883	mmu-mir-6355	stem-loop	Mus musculus	AGCUAUGCUGUGACAUCACAAUGCUCCAAUGUGAUAUCACAACUCCAUAUUGUGCCAACACAGUGCUGUACUGUUUUAUUAUGAUGCUGAUUGUGCCAGCAUAGUG	-0.243223	0.856965	-2.8816	0.0100725	0.148875	-3.11733
MI0009961_st	MI0009961	mmu-mir-1964	stem-loop	Mus musculus	CUUUCUUGCGAAGCUGGAGCACAAAAGCCGGUGCCGGUGUGAUGCCUACACCGACUUCUGGGCUCCGGCUUUGGAAGGAAGGA	-0.243059	1.04765	-1.15894	0.261915	0.753773	-5.96773
MIMAT0025091_st	MIMAT0025091	mmu-miR-6348	miRNA	Mus musculus	UCAGCCUUUAUAAGGUGUGUGU	0.243042	0.754944	1.50724	0.149433	0.59445	-5.5308
MIMAT0020605_st	MIMAT0020605	mmu-miR-5098	miRNA	Mus musculus	GUUACAUGGUGAAGCCCAGUU	0.242926	0.875456	2.41342	0.0269097	0.27201	-4.03177
MIMAT0025095_st	MIMAT0025095	mmu-miR-6352	miRNA	Mus musculus	UUUGGGAAAAGGACCCCAGCUC	-0.242885	0.853626	-2.0201	0.0588114	0.391365	-4.73622
MI0006299_st	MI0006299	mmu-mir-1194	stem-loop	Mus musculus	ACACCUUCUGCUGGAGACAAUAUAAGGACAUUGGAAGAAGGGAGUCUAGCUCUUGCUCCUUUGCCUGCUUGCUGCGUGAGAAUGAGUAACUGCUAGAUCCUUGGACUUCCAUUCACAGCUG	-0.242399	2.17216	-0.590448	0.562373	0.904313	-6.46046
MIMAT0017277_st	MIMAT0017277	mmu-miR-504-3p	miRNA	Mus musculus	AGGGAGAGCAGGGCAGGGUUUC	0.242139	3.13325	0.44273	0.663337	0.924427	-6.53851
MIMAT0009423_st	MIMAT0009423	mmu-miR-1952	miRNA	Mus musculus	UCUCCACCCUCCUUCUG	-0.241336	0.704813	-2.00039	0.0610799	0.397522	-4.7696
MI0005551_st	MI0005551	mmu-mir-875	stem-loop	Mus musculus	UCUGUGGUACUAUACCUCAGUUUUAUCAGGUGUUCAUUAAAAUCACCUGAAAAUACUGAGGCUAUGUUUCACUGAGCA	-0.241181	1.09502	-1.8019	0.0886616	0.47003	-5.0938
MIMAT0016984_st	MIMAT0016984	mmu-miR-132-5p	miRNA	Mus musculus	AACCGUGGCUUUCGAUUGUUAC	0.240972	1.28904	1.36517	0.189342	0.654323	-5.72019
MI0000799_st	MI0000799	mmu-mir-382	stem-loop	Mus musculus	UACUUGAAGAGAAGUUGUUCGUGGUGGAUUCGCUUUACUUGUGACGAAUCAUUCACGGACAACACUUUUUUCAGUA	0.240718	0.794061	2.76945	0.0127963	0.174461	-3.34232
MI0009967_st	MI0009967	mmu-mir-1946b	stem-loop	Mus musculus	GGGAUUAAAGGCGUGCGCCACCACUGCCCAGCUUUCAGAGUGAAUUUGAGGCUAUCUGGCUAUAUGAGACUGCUUCACAGGGUAAGAAAAGGGGAAAGUGCCGGGCAGUGGUGGCACAUGCUUUUAAUCCCAG	0.240605	0.758713	1.64359	0.11795	0.538347	-5.33564
MI0014078_x_st	MI0014078	mmu-mir-466p	stem-loop	Mus musculus	UGUGUAUAUGUGUUUAUGUGUGUGUACAUGUACAUGUGUGAAUAUGAUGAUAUAUACAUACACGCACACAUAAGACACAUAUGAGCACA	-0.2405	0.762351	-1.76724	0.0944679	0.486314	-5.14808
MIMAT0000535_st	MIMAT0000535	mmu-miR-29a-3p	miRNA	Mus musculus	UAGCACCAUCUGAAAUCGGUUA	0.240179	2.58164	0.708929	0.487625	0.870082	-6.3824
MI0009967_x_st	MI0009967	mmu-mir-1946b	stem-loop	Mus musculus	GGGAUUAAAGGCGUGCGCCACCACUGCCCAGCUUUCAGAGUGAAUUUGAGGCUAUCUGGCUAUAUGAGACUGCUUCACAGGGUAAGAAAAGGGGAAAGUGCCGGGCAGUGGUGGCACAUGCUUUUAAUCCCAG	0.240137	0.899449	1.51706	0.146953	0.592691	-5.51717
MIMAT0027893_st	MIMAT0027893	mmu-miR-6995-3p	miRNA	Mus musculus	UGUGUCCCCUUCCUCUCACAG	-0.240134	0.680222	-2.45564	0.024677	0.26252	-3.95227
MI0004692_st	MI0004692	mmu-mir-708	stem-loop	Mus musculus	CUGUGUUUGAAAUGGGGACUGCCCUCAAGGAGCUUACAAUCUAGCUGGGGGUAGAUGACUUGCACUUGAACACAACUAGACUGUGAGCUUCUAGAGGGCAGGGGCCUUA	0.240032	0.901341	1.82481	0.0849978	0.461146	-5.05753
MIMAT0014915_st	MIMAT0014915	mmu-miR-3097-5p	miRNA	Mus musculus	CACAGGUGGGAAGUGUGUGUCCA	0.239957	1.01272	2.07087	0.0533167	0.369419	-4.64935
MI0000714_st	MI0000714	mmu-mir-199b	stem-loop	Mus musculus	CCAGAGGAUACCUCCACUCCGUCUACCCAGUGUUUAGACUACCUGUUCAGGACUCCCAAAUUGUACAGUAGUCUGCACAUUGGUUAGGCUGGGCUGGGUUAGACCCUCGG	-0.239431	1.00645	-1.98653	0.0627206	0.401589	-4.79294
MIMAT0014919_st	MIMAT0014919	mmu-miR-3100-5p	miRNA	Mus musculus	UUGGGAACGGGGUGUCUUUGGGA	0.239266	0.955108	1.11956	0.277902	0.769574	-6.0111
MIMAT0003459_st	MIMAT0003459	mmu-miR-682	miRNA	Mus musculus	CUGCAGUCACAGUGAAGUCUG	-0.238503	0.759652	-1.85061	0.0810318	0.452833	-5.01632
MIMAT0025106_st	MIMAT0025106	mmu-miR-6362	miRNA	Mus musculus	GUGGGCAUCUAGGCUAGUUCUG	-0.238099	0.988975	-1.44537	0.165871	0.620889	-5.6151
MIMAT0022989_st	MIMAT0022989	mmu-miR-5134-3p	miRNA	Mus musculus	ACGGGUGGCCCUCUUUCUGCAG	-0.238076	0.612719	-2.66176	0.0160687	0.203302	-3.55514
MIMAT0027805_st	MIMAT0027805	mmu-miR-6952-3p	miRNA	Mus musculus	UCUCUGACUCUGCCUCCCACAG	-0.238043	0.790504	-2.20688	0.0408168	0.329346	-4.41038
MI0021888_st	MI0021888	mmu-mir-6360	stem-loop	Mus musculus	GCAUCUGGGAGGGUGGUCAUAGGUUAACCUUAGUGUUGCUCAGGCAGCAGGAGAGUGUGCAUGUGUGCAGGGUAGGCCUGCAUCUGGGGGUCAUAGGUCAACUUUAGAAAGUGUUCCUCAGAAGCU	0.238011	0.808526	1.63659	0.119415	0.539101	-5.34595
MIMAT0017182_st	MIMAT0017182	mmu-miR-450a-1-3p	miRNA	Mus musculus	AUUGGGAACAUUUUGCAUAAAU	0.236711	0.904548	1.69899	0.106873	0.512181	-5.2528
MI0000156_x_st	MI0000156	mmu-mir-130a	stem-loop	Mus musculus	GAGCUCUUUUCACAUUGUGCUACUGUCUAACGUGUACCGAGCAGUGCAAUGUUAAAAGGGCAUC	0.236043	0.693763	2.36565	0.0296638	0.286057	-4.12091
MIMAT0004939_st	MIMAT0004939	mmu-miR-208b-3p	miRNA	Mus musculus	AUAAGACGAACAAAAGGUUUGU	-0.235811	0.891435	-1.87778	0.0770317	0.439948	-4.97249
MIMAT0025171_st	MIMAT0025171	mmu-miR-6416-3p	miRNA	Mus musculus	GCAAAGAGCAGCAAAAGGAAG	-0.235739	0.714431	-2.49119	0.0229331	0.253627	-3.88481
MIMAT0029898_st	MIMAT0029898	mmu-miR-7686-5p	miRNA	Mus musculus	CCUUCCACUGGACCUGGGGCUGGGC	-0.235685	8.29117	-0.7522	0.461842	0.856655	-6.35053
MI0014025_st	MI0014025	mmu-mir-3063	stem-loop	Mus musculus	GGCAUUUGGGCCUGGCUGGAGAUCAGGUUUGCACACUGUCUUGAGAACAAUGUUCCAGUGAGGAAUCCUGAUCUCUCGCCCCCAAUUGAGCC	0.235379	0.767621	1.899	0.07403	0.437676	-4.93796
MIMAT0025100_st	MIMAT0025100	mmu-miR-6357	miRNA	Mus musculus	UAGCACUGCUCAGGGCUUUCAGG	-0.234777	0.708776	-1.80672	0.0878797	0.469069	-5.0862
MIMAT0000224_st	MIMAT0000224	mmu-miR-194-5p	miRNA	Mus musculus	UGUAACAGCAACUCCAUGUGGA	0.234731	3.82223	1.40588	0.177115	0.636946	-5.66744
MI0000820_st	MI0000820	mmu-mir-133a-2	stem-loop	Mus musculus	AGAAGCCAAAUGCUUUGCUGAAGCUGGUAAAAUGGAACCAAAUCAGCUGUUGGAUGGAUUUGGUCCCCUUCAACCAGCUGUAGCUGCGCAUUGAUCACGCCGCA	-0.234313	0.70166	-2.35244	0.0304703	0.289813	-4.14538
MIMAT0017039_st	MIMAT0017039	mmu-miR-346-3p	miRNA	Mus musculus	AGGCAGGGGCUGGGCCUGCAGC	-0.234296	8.84304	-0.998942	0.331318	0.793579	-6.13575
MIMAT0003473_st	MIMAT0003473	mmu-miR-133a-5p	miRNA	Mus musculus	GCUGGUAAAAUGGAACCAAAU	-0.234233	0.723852	-1.83364	0.0836206	0.457449	-5.04346
MI0022804_st	MI0022804	mmu-mir-6957	stem-loop	Mus musculus	ACUGCCAGAAGAGAGACAGGAUCUAGGGAAAGGAUGAAUCUGGAUCUCUUGUUUUCUCUUCCAG	-0.233985	0.675342	-2.53381	0.0209958	0.241487	-3.80335
MI0022753_st	MI0022753	mmu-mir-6906	stem-loop	Mus musculus	GAUGGAUGGGCAGACGGACAGACAGCAGAGCCUACCUGAAUUCCGGUCUCCUCUCCAG	-0.233981	1.09847	-1.3438	0.19603	0.661287	-5.7474
MI0022818_st	MI0022818	mmu-mir-6970	stem-loop	Mus musculus	GUAAGUUCAGGGCUGGGAGCAGAGACUGGGCCUGUGCGAGGUCUCACGCCACCCACCCUGUGCUCAG	-0.233741	0.930958	-1.70863	0.105038	0.504919	-5.23818
MIMAT0012771_st	MIMAT0012771	mmu-miR-432	miRNA	Mus musculus	UCUUGGAGUAGAUCAGUGGGCAG	0.233652	0.855187	1.40208	0.178228	0.638432	-5.67242
MIMAT0027826_st	MIMAT0027826	mmu-miR-6963-5p	miRNA	Mus musculus	GGUGGGAUGGAUGGCAGAACCUGG	0.233614	1.13564	0.985998	0.337454	0.796872	-6.14838
MIMAT0003497_st	MIMAT0003497	mmu-miR-707	miRNA	Mus musculus	CAGUCAUGCCGCUUGCCUACG	-0.233515	0.770002	-1.6173	0.123539	0.550358	-5.37424
MIMAT0000133_st	MIMAT0000133	mmu-miR-101a-3p	miRNA	Mus musculus	UACAGUACUGUGAUAACUGAA	-0.23315	1.27974	-0.956388	0.351789	0.804722	-6.17672
MI0004679_st	MI0004679	mmu-mir-455	stem-loop	Mus musculus	CUCCCUGGUGUGAGCGUAUGUGCCUUUGGACUACAUCGUGAACGCAGCACCAUGCAGUCCACGGGCAUAUACACUUGCCUCA	0.232878	1.20897	1.46023	0.161792	0.614343	-5.59509
MIMAT0027898_st	MIMAT0027898	mmu-miR-6998-5p	miRNA	Mus musculus	CUGGGCAGAGGGCAAAGUGACU	0.232181	1.68487	0.604073	0.553478	0.900078	-6.45217
MIMAT0027785_st	MIMAT0027785	mmu-miR-6942-3p	miRNA	Mus musculus	UUAUGGUUCUCUCCACCUCUCA	-0.232052	0.74568	-1.41985	0.173067	0.63013	-5.64905
MI0021931_st	MI0021931	mmu-mir-6396	stem-loop	Mus musculus	ACAGGUGACUAGGGGCGAAGGAGCCAGUGCUUCAGACCUCAGAGGCCUCUCUGACUAGGGGGAGGUAUCCGGGCAGGAGAGGUACCAGGGGCCUUAGCUCCUAGUCCUGGA	0.231652	0.839932	2.1301	0.0474975	0.355564	-4.54638
MI0004227_st	MI0004227	mmu-mir-344d-3	stem-loop	Mus musculus	AGAUUUCAUCAGUCAGGCUAGUGGUUAUACUCCAGGACUUAUCUGGUCCUGGAUAUAACCACUGCCAGACUGAAUGGUGC	-0.231609	0.780058	-1.84051	0.0825633	0.456309	-5.03248
MIMAT0028011_st	MIMAT0028011	mmu-miR-7053-3p	miRNA	Mus musculus	CUCCUGUGUCUCCUUCCCCAG	-0.231555	0.810307	-1.59744	0.12791	0.559814	-5.4031
MIMAT0031423_st	MIMAT0031423	mmu-miR-8117	miRNA	Mus musculus	GCUCGUGUGGAACAGAAGGGG	0.231423	1.08805	1.41828	0.17352	0.63013	-5.65113
MIMAT0027970_st	MIMAT0027970	mmu-miR-7033-5p	miRNA	Mus musculus	UCUCCAGGAGUCUGAGGGGCAGG	0.230785	9.03196	0.644476	0.527552	0.884331	-6.42654
MI0022942_st	MI0022942	mmu-mir-7092	stem-loop	Mus musculus	UGUCUAAAGGCAAACUCACAGAAUCAUUUUCUGAAAAAAUAAAAUGUUCUUUGUUUUGUUUGCCUUAG	-0.230666	1.49721	-1.16799	0.258343	0.750524	-5.95759
MI0005478_st	MI0005478	mmu-mir-190b	stem-loop	Mus musculus	UGCUUCUGUGUGAUAUGUUUGAUAUUGGGUUGUUAAAUUAUGAACCAACUGAAUGUCAAGCAUACUCUCACAGCAGUAAG	-0.230623	1.1189	-0.708562	0.487847	0.870082	-6.38266
MI0021949_st	MI0021949	mmu-mir-6412	stem-loop	Mus musculus	CUAGUUAGCUUGAUGUGGUACUGCACUCCUAUAAUCCCAGGGUCUUGGAGGUCUAGGCAGGAUGAUUAGGAGUUCGAAACCAUCCUCAGCUACUAAU	-0.228951	0.750088	-2.1814	0.0429319	0.337795	-4.45582
MIMAT0000530_st	MIMAT0000530	mmu-miR-21a-5p	miRNA	Mus musculus	UAGCUUAUCAGACUGAUGUUGA	0.228586	1.6125	0.862538	0.399956	0.817536	-6.26135
MIMAT0027784_st	MIMAT0027784	mmu-miR-6942-5p	miRNA	Mus musculus	UAGGAGGAGGGGAACAUUUGC	0.228272	1.72633	0.593407	0.560434	0.902851	-6.45867
MIMAT0028440_st	MIMAT0028440	mmu-miR-7236-5p	miRNA	Mus musculus	CCUAAAACUGUGUGGUCCAAUGCC	0.228199	0.882442	1.55707	0.137196	0.580348	-5.46094
MI0026043_x_st	MI0026043	mmu-mir-8111	stem-loop	Mus musculus	CCACCUACCUCUGCCUCAUGAGUGCUGGGAUUAAAGGCGUGCACCACCACGCCCGGCGAGAUACUAAUUUUUAUACACCGGGCAUGGUAGUGUACACCUUUGAUCAUAGCACUCAGAGAAACUGAGGCAGGUGGGCC	-0.22818	0.886694	-1.83167	0.0839264	0.457449	-5.0466
MIMAT0022372_st	MIMAT0022372	mmu-miR-5622-3p	miRNA	Mus musculus	CUUAGCUGGGUAGUGGUGGUGC	0.227892	2.40442	0.5688	0.576656	0.909254	-6.47325
MI0018041_st	MI0018041	mmu-mir-5129	stem-loop	Mus musculus	UCACCUGAAUAUGUGGGGGCAUUGGUAUUUUCAAAGCAGCAUUUUGAAUGUGCCUGUGCAUCUCUUCCCACAGUGGUG	0.22781	1.20977	1.20423	0.244398	0.731345	-5.91628
MI0005516_st	MI0005516	mmu-mir-509	stem-loop	Mus musculus	GUGGUUCUUUACUCCAGAAUGUGGCAAUCAUGCAUAAUUAAAUGUGAUUGACAUUUCUGUAAUGGAGUAACACAU	-0.227804	0.797817	-1.67864	0.110832	0.525528	-5.28345
MI0000798_x_st	MI0000798	mmu-mir-381	stem-loop	Mus musculus	UACUUAAAGCGAGGUUGCCCUUUGUAUAUUCGGUUUAUUGACAUGGAAUAUACAAGGGCAAGCUCUCUGUGAGUA	0.2276	1.2034	2.14493	0.046134	0.355041	-4.52032
MIMAT0022699_st	MIMAT0022699	mmu-miR-468-5p	miRNA	Mus musculus	GACUGAUGUACUGAUAAGAAACUCAGU	-0.227458	0.813537	-1.79023	0.0905798	0.475131	-5.11215
MIMAT0003726_st	MIMAT0003726	mmu-miR-675-3p	miRNA	Mus musculus	CUGUAUGCCCUAACCGCUCAGU	0.226546	0.746349	1.5443	0.140251	0.582934	-5.47901
MIMAT0004547_st	MIMAT0004547	mmu-miR-203-5p	miRNA	Mus musculus	AGUGGUUCUUGACAGUUCAACA	-0.226546	0.770132	-1.83247	0.0838027	0.457449	-5.04533
MIMAT0017333_st	MIMAT0017333	mmu-miR-1199-3p	miRNA	Mus musculus	UGCGGCCGGUGCUCAGUCGGC	0.225902	0.82587	1.71094	0.104604	0.504919	-5.23467
MIMAT0028434_st	MIMAT0028434	mmu-miR-7233-5p	miRNA	Mus musculus	AGUUAGGGACAGAUAGAUG	-0.225848	0.65037	-1.91162	0.0722943	0.431866	-4.91731
MIMAT0009435_st	MIMAT0009435	mmu-miR-1962	miRNA	Mus musculus	AGAGGCUGGCACUGGGACACAU	-0.225723	2.40967	-0.454373	0.655097	0.923778	-6.53315
MIMAT0027790_st	MIMAT0027790	mmu-miR-6945-5p	miRNA	Mus musculus	UCCUGGGAGGGGCAGCCCCUGG	0.225385	2.83791	0.380641	0.708011	0.934657	-6.56481
MI0004693_st	MI0004693	mmu-mir-709	stem-loop	Mus musculus	UGUCCCGUUUCUCUGCUUCUACUCAGAAGUGCUCUGAGCAUAGAACUGUCCUGUUUGAGCAGCACUGGGGAGGCAGAGGCAGGAGGAU	-0.225348	0.765491	-2.38475	0.0285321	0.279416	-4.08536
MI0006278_st	MI0006278	mmu-mir-466l	stem-loop	Mus musculus	CUAUGUAUGUGCAUGUGUGUUUGUGUGUACAUGUACAUGUAUAUAUAUAUUGAUAUACAUAUAAAUACAUGCACACAUAUUCAUGCAUGCACACGCACACAUUAAUGGCACUCUUAGAUCC	-0.225238	0.942707	-2.0337	0.0572915	0.386382	-4.71308
MIMAT0029873_st	MIMAT0029873	mmu-miR-7679-3p	miRNA	Mus musculus	CAGGAUCCCAGGGUACCAACCAGC	-0.225122	0.764508	-1.6676	0.113034	0.525772	-5.29998
MIMAT0029827_st	MIMAT0029827	mmu-miR-7660-3p	miRNA	Mus musculus	AUCUGUAAGUGAUGGGCAAAGUA	-0.225089	1.36053	-0.623945	0.540642	0.888981	-6.43976
MI0022862_st	MI0022862	mmu-mir-7013	stem-loop	Mus musculus	UUCGGUAUGAAGAGGCCAGUGUUGUAGCUUGAGAUCCAGCCUAAGCCACACUUACUGUUGCCUCUUCCUCAG	-0.224546	0.84559	-1.68371	0.109834	0.521628	-5.27584
MIMAT0017251_st	MIMAT0017251	mmu-miR-669a-3-3p	miRNA	Mus musculus	ACAUAACAUACACACACAUGUAU	-0.22414	0.789899	-1.88084	0.0765917	0.439948	-4.96752
MIMAT0025144_st	MIMAT0025144	mmu-miR-6394	miRNA	Mus musculus	UCCCUGAGUGGGGCCAGGUCU	0.224	2.1088	0.490632	0.629729	0.920015	-6.51558
MI0022863_st	MI0022863	mmu-mir-7014	stem-loop	Mus musculus	AGGCUUUGGGUGCUGUGGAAGGGACAGAGACCCUGAGCUCUUCCUCUUUCAUACCAACCACAG	-0.223716	0.737618	-1.95696	0.0663556	0.412343	-4.8424
MI0021919_st	MI0021919	mmu-mir-6387	stem-loop	Mus musculus	AGAAUGACACUCCAGGUGGAAUGGCUUCCCUUGUGUAUCCGGUGGCCUCAGUGAGUCAGAGGUGUGCCCACAAUGCCGGAGGCUCCAUUGCAGUGGGUGUGUUACUCA	-0.223639	0.8531	-2.32823	0.0320026	0.295977	-4.19009
MIMAT0017006_st	MIMAT0017006	mmu-miR-143-5p	miRNA	Mus musculus	GGUGCAGUGCUGCAUCUCUGG	-0.223465	0.745163	-1.7283	0.101383	0.498509	-5.20818
MI0022927_st	MI0022927	mmu-mir-7077	stem-loop	Mus musculus	UAGGCCAAGGUCCCAUGGCAGGCUAUUCCCUGACACACCUUCCAUGGCUCCUGGCAG	-0.223417	1.08769	-1.78809	0.0909358	0.475277	-5.11551
MI0000585_st	MI0000585	mmu-mir-129-2	stem-loop	Mus musculus	UGCCUUUCGCGAAUCUUUUUGCGGUCUGGGCUUGCUGUACAUAACUCAAUAGCCGGAAGCCCUUACCCCAAAAAGCAUUCGCGGAGGGCG	0.223253	0.810024	1.72627	0.101755	0.498509	-5.21129
MIMAT0025175_st	MIMAT0025175	mmu-miR-6419	miRNA	Mus musculus	CAGCAGCAAUCUGACACAUGGA	-0.222558	0.81447	-1.34289	0.196316	0.661287	-5.74854
MIMAT0007875_st	MIMAT0007875	mmu-miR-1898	miRNA	Mus musculus	AGGUCAAGGUUCACAGGGGAUC	0.222506	0.945492	1.81056	0.0872604	0.467804	-5.08012
MIMAT0029801_st	MIMAT0029801	mmu-miR-7649-3p	miRNA	Mus musculus	UCUCUCCAGCACUGCUUGUUUCU	0.222456	0.65665	2.24129	0.0381137	0.3171	-4.34857
MIMAT0020629_st	MIMAT0020629	mmu-miR-5121	miRNA	Mus musculus	AGCUUGUGAUGAGACAUCUCC	-0.222138	1.55246	-0.744498	0.46637	0.858631	-6.35634
MI0022824_st	MI0022824	mmu-mir-6976	stem-loop	Mus musculus	UUCCCCAGGGAAGUUGAGAGGAAAAUUGUCGCUGACCUGCCCAUCUCCCUCCCAACUCCCCAG	-0.222066	0.757634	-2.0197	0.0588567	0.391365	-4.7369
MI0019185_st	MI0019185	mmu-mir-5617	stem-loop	Mus musculus	GUAAGUGAGGGCAAGCCUUCUGGGUUCCUACCAUCCCAGGCGGCCUCAGCUCUCACU	0.221927	0.988967	1.10136	0.285528	0.769927	-6.0307
MI0018031_st	MI0018031	mmu-mir-5122	stem-loop	Mus musculus	GUCCGCUACCGCGGGACCCGGGGCUGUGUCAGGUCUGGAAGUGGAGCUGGAGCUGACCGAAGGAGCUGCCGCUGGGCCGGGGUGGAACA	0.221768	1.05297	1.80634	0.0879412	0.469069	-5.0868
MIMAT0001421_st	MIMAT0001421	mmu-miR-434-5p	miRNA	Mus musculus	GCUCGACUCAUGGUUUGAACCA	0.221673	2.75219	0.526105	0.605362	0.91353	-6.49712
MIMAT0028036_st	MIMAT0028036	mmu-miR-7066-5p	miRNA	Mus musculus	UGGGUUGGGAAAUGAGUAGAGG	0.221568	0.959588	1.5775	0.13243	0.568351	-5.43182
MIMAT0014895_st	MIMAT0014895	mmu-miR-3087-5p	miRNA	Mus musculus	CAGGGCAGGGCAAGAGUUGAG	0.220942	1.51302	0.800386	0.434125	0.837617	-6.31298
MIMAT0003474_st	MIMAT0003474	mmu-miR-694	miRNA	Mus musculus	CUGAAAAUGUUGCCUGAAG	0.220744	0.767681	1.39695	0.179739	0.639404	-5.67911
MIMAT0000377_st	MIMAT0000377	mmu-miR-299a-5p	miRNA	Mus musculus	UGGUUUACCGUCCCACAUACAU	-0.220496	1.47765	-0.851474	0.405907	0.820957	-6.2708
MI0004203_st	MI0004203	mmu-mir-770	stem-loop	Mus musculus	GCCACCUUCUGUGCCCCCAGCACCACGUGUCUGGGCCACGUGAGCAACGCCACGUGGGCCUGACGUGGAGCUGGGGCCGCAGGGGUCUGAUGGC	0.220439	0.7272	1.3966	0.179844	0.639404	-5.67957
MI0023712_st	MI0023712	mmu-mir-7217	stem-loop	Mus musculus	AACUUGUAUCUUGUGAGACAGAAGGGCACGCCUACGGCCCUGAGAACCCACAAGCAAGAAGA	0.219441	1.13628	1.27193	0.219896	0.698995	-5.83627
MIMAT0000369_st	MIMAT0000369	mmu-miR-292-5p	miRNA	Mus musculus	ACUCAAACUGGGGGCUCUUUUG	0.219342	0.841232	2.1029	0.0500941	0.36258	-4.59388
MIMAT0022836_st	MIMAT0022836	mmu-miR-299b-5p	miRNA	Mus musculus	GGUUUACCGUCCCACAUACAU	-0.219306	1.16458	-1.18278	0.25258	0.744558	-5.94086
MIMAT0029808_st	MIMAT0029808	mmu-miR-7036b-5p	miRNA	Mus musculus	ACGCGGGGUUCUCUGUGGAAGC	0.219187	0.92921	0.976152	0.342175	0.797878	-6.15789
MIMAT0028404_st	MIMAT0028404	mmu-miR-7218-5p	miRNA	Mus musculus	UGCAGGGUUUAGUGUAGAGGG	-0.21898	0.651534	-1.51738	0.146871	0.592691	-5.51672
MIMAT0007872_st	MIMAT0007872	mmu-miR-1906	miRNA	Mus musculus	UGCAGCAGCCUGAGGCAGGGCU	0.218852	1.48537	0.983858	0.338476	0.797171	-6.15045
MIMAT0014955_st	MIMAT0014955	mmu-miR-3112-5p	miRNA	Mus musculus	ACAUAGAAAAGGCAGUCUGCA	0.218616	0.805374	1.89619	0.0744221	0.438167	-4.94256
MIMAT0025076_st	MIMAT0025076	mmu-miR-195b	miRNA	Mus musculus	UAGCAGCACAGAAAUAGUAGAA	-0.218587	0.789676	-1.828	0.0844986	0.459225	-5.05246
MIMAT0025133_st	MIMAT0025133	mmu-miR-6386	miRNA	Mus musculus	CAUGCCUUAGGGUGGGAUGCAAGU	0.218492	1.02171	1.47747	0.157166	0.607402	-5.5717
MIMAT0025112_st	MIMAT0025112	mmu-miR-6368	miRNA	Mus musculus	CUGGGAAGCAGUGGAGGGGAG	0.218378	4.19875	0.446271	0.660827	0.924427	-6.5369
MIMAT0027924_st	MIMAT0027924	mmu-miR-7010-5p	miRNA	Mus musculus	CGGAAAGGAUUGGGAAACUUGA	0.218236	0.926535	1.2414	0.2307	0.71052	-5.87281
MI0014044_st	MI0014044	mmu-mir-3081	stem-loop	Mus musculus	CUGGGCUGGGGCUCAGACUGGAGCUUGGAGCGGUGAGCUGGACUCGGGCUUGCGCUCCGAUCUCUGAGCUGGGCUCUUGCCCGG	-0.218148	0.887694	-1.92912	0.0699479	0.425472	-4.88853
MI0022757_st	MI0022757	mmu-mir-6910	stem-loop	Mus musculus	GCACCUGGGGGUAGGGCACCAGUGGGCAGAGUGUCCUGCUGCUCAUGGUUUCCACCCUUUGUCCAG	-0.218141	0.893919	-1.49862	0.151638	0.599672	-5.5427
MI0022846_st	MI0022846	mmu-mir-6998	stem-loop	Mus musculus	UGGGCCUGGGCAGAGGGCAAAGUGACUCGGUGACACGGGUGAGAGCUGCUCUGUGCCCACACAG	0.218099	0.858315	1.62164	0.122601	0.547723	-5.3679
MIMAT0009406_st	MIMAT0009406	mmu-miR-1941-3p	miRNA	Mus musculus	CAUCUUAGCAGUAUCUCCCAU	0.217972	0.731416	2.06614	0.0538082	0.370719	-4.6575
MI0004637_st	MI0004637	mmu-mir-423	stem-loop	Mus musculus	ACUUGUGAGGAAAUAAAGGAAGUUAGGCUGAGGGGCAGAGAGCGAGACUUUUCUAUUUUCCAAAAGCUCGGUCUGAGGCCCCUCAGUCUUGCUUCCUACCCCGCGCUUG	0.217757	1.34202	0.919681	0.370134	0.81301	-6.21076
MIMAT0022988_st	MIMAT0022988	mmu-miR-5132-3p	miRNA	Mus musculus	CUGAUGUUCCCCAUCCCGCAG	-0.21769	0.77215	-1.97454	0.0641722	0.404785	-4.81305
MI0000139_x_st	MI0000139	mmu-mir-1a-1	stem-loop	Mus musculus	GCUUGGGACACAUACUUCUUUAUAUGCCCAUAUGAACCUGCUAAGCUAUGGAAUGUAAAGAAGUAUGUAUUUCAGGC	0.217553	0.829602	1.8854	0.075941	0.439948	-4.96011
MI0024998_st	MI0024998	mmu-mir-7658	stem-loop	Mus musculus	UGUGGGCGUGGCGGUGCUGGAGCUGCUCAACUUCCCACCACCUUCCUCACCCACGCU	-0.217512	0.834365	-1.6312	0.120555	0.54233	-5.35388
MIMAT0002111_st	MIMAT0002111	mmu-miR-470-5p	miRNA	Mus musculus	UUCUUGGACUGGCACUGGUGAGU	0.216375	0.926928	1.65255	0.116094	0.536575	-5.32237
MI0005508_x_st	MI0005508	mmu-mir-466f-2	stem-loop	Mus musculus	AAUGUGUGUUUACGUGUGUGUGCAUGUGCAUGUGUGUAUAUGAAUAUAUGUAUACAUACACACACACAUACACACUCAUGUAACACACACACAC	-0.216369	0.91596	-1.54328	0.140497	0.583193	-5.48046
MIMAT0027937_st	MIMAT0027937	mmu-miR-7016-3p	miRNA	Mus musculus	ACCUGCCUCCUGCUCUCCCCAG	0.215973	1.02324	1.12786	0.274474	0.7649	-6.00207
MIMAT0029856_st	MIMAT0029856	mmu-miR-7674-5p	miRNA	Mus musculus	UGAGGUGUGGGCAGCAUGAGGACU	0.215567	1.3461	0.970048	0.345125	0.800223	-6.16374
MI0017931_st	MI0017931	mmu-mir-5046	stem-loop	Mus musculus	UCCUAGCUCCCGCCACUGUGACCCCCUUACCUUUAGGAGCUCCGAUCCGGGAGCCUGGU	-0.21517	1.20467	-0.935788	0.362006	0.810652	-6.19597
MI0022800_st	MI0022800	mmu-mir-6953	stem-loop	Mus musculus	AGGGUAAGGGGCAGGGGCAGGGAUUCAAGUGCCCUCAGGGGACACUGACCCAGCCUCUAUGUCCCCAG	0.214709	0.817693	1.58089	0.131651	0.56766	-5.42695
MIMAT0003457_st	MIMAT0003457	mmu-miR-680	miRNA	Mus musculus	GGGCAUCUGCUGACAUGGGGG	0.214518	1.81266	0.642053	0.529088	0.885031	-6.42813
MIMAT0009413_st	MIMAT0009413	mmu-miR-1947-5p	miRNA	Mus musculus	AGGACGAGCUAGCUGAGUGCUG	-0.213949	0.797475	-1.10837	0.282572	0.769843	-6.02318
MIMAT0014857_st	MIMAT0014857	mmu-miR-3074-1-3p	miRNA	Mus musculus	GAUAUCAGCUCAGUAGGCACCG	0.213726	1.3024	1.10962	0.282048	0.769843	-6.02184
MIMAT0029858_st	MIMAT0029858	mmu-miR-7675-5p	miRNA	Mus musculus	CUUACGAAAGAAUGAAGAGCAA	-0.213708	0.849122	-1.64063	0.118567	0.538832	-5.34
MI0022803_st	MI0022803	mmu-mir-6956	stem-loop	Mus musculus	GCAGGCAGUGAGUGGGUGGGACUGGCCUGGAGUCAGUCACCCUGACCGGCCUAUCCUCUCAG	0.21366	0.805063	1.60808	0.125552	0.554754	-5.38767
MIMAT0000559_st	MIMAT0000559	mmu-miR-326-3p	miRNA	Mus musculus	CCUCUGGGCCCUUCCUCCAGU	0.213122	1.42836	0.715875	0.48343	0.868307	-6.3774
MI0022867_st	MI0022867	mmu-mir-7018	stem-loop	Mus musculus	GUGAGCAGACAGGGAGUGGUGGGGGAAGUCUUCUCCUGGGCUCCCUGAGCCCACACGUAACCCUCACCCUGCUGCCGGCUUGCAG	-0.212997	0.800401	-1.80705	0.0878268	0.469069	-5.08568
MI0003522_st	MI0003522	mmu-mir-542	stem-loop	Mus musculus	GGAUCUCAGACGUCUCGGGGAUCAUCAUGUCACGAGAUACCACUGUGCCCUUGUGACAGAUUGAUAACUGAAAGGUCUGGGAGCC	0.212653	0.787031	2.07031	0.0533748	0.369419	-4.65032
MI0022912_st	MI0022912	mmu-mir-7063	stem-loop	Mus musculus	UCCCCAUGAGAGGUGCAGGCUGAGCACAAGGCAGCACAUGGGACAGAUGAGAUAGUGUGACUCCCCAUUUGUGCUCUCUGCCCCUCUUAAG	0.21239	0.848038	2.4629	0.024311	0.260663	-3.93853
MIMAT0027902_st	MIMAT0027902	mmu-miR-7000-5p	miRNA	Mus musculus	AGGGGACAGGUAUCUGGACAGA	0.212124	0.848738	1.99269	0.0619868	0.400046	-4.78258
MIMAT0003893_st	MIMAT0003893	mmu-miR-761	miRNA	Mus musculus	GCAGCAGGGUGAAACUGACACA	-0.212007	0.79283	-1.25928	0.224324	0.703524	-5.8515
MI0000156_st	MI0000156	mmu-mir-130a	stem-loop	Mus musculus	GAGCUCUUUUCACAUUGUGCUACUGUCUAACGUGUACCGAGCAGUGCAAUGUUAAAAGGGCAUC	0.211732	0.701388	2.45128	0.0248992	0.26252	-3.96051
MIMAT0000374_st	MIMAT0000374	mmu-miR-296-5p	miRNA	Mus musculus	AGGGCCCCCCCUCAAUCCUGU	0.211382	1.02682	1.28526	0.215307	0.69284	-5.8201
MI0003520_st	MI0003520	mmu-mir-539	stem-loop	Mus musculus	UACUUGAGGAGAAAUUAUCCUUGGUGUGUUGGCUCUUUUGGAUGAAUCAUACAAGGAUAAUUUCUUUUUGAGUA	-0.211224	0.720561	-1.79256	0.090195	0.473898	-5.1085
MI0000388_st	MI0000388	mmu-mir-290a	stem-loop	Mus musculus	CUCAUCUUGCGGUACUCAAACUAUGGGGGCACUUUUUUUUUUCUUUAAAAAGUGCCGCCUAGUUUUAAGCCCCGCCGGUUGAG	0.21122	1.16613	1.92594	0.0703692	0.426394	-4.89377
MI0014110_st	MI0014110	mmu-mir-1912	stem-loop	Mus musculus	UUAGUCUCUAGGAUGUGCUCAUUGCAUGGGCUGUGUAGAUUUUUAUUUAAUACACAGAACAUGCAGUGAGAACUUGAUAGAGAUUGG	0.211096	0.751643	2.15154	0.0455379	0.352167	-4.50868
MIMAT0014941_st	MIMAT0014941	mmu-miR-3105-5p	miRNA	Mus musculus	AGAGCAAGCCCGUAAGCAGCGU	0.211073	0.733022	1.42497	0.171604	0.628809	-5.64228
MIMAT0027697_st	MIMAT0027697	mmu-miR-6898-3p	miRNA	Mus musculus	AAGUCUCUUUGUACCUUCUCU	-0.211027	0.691895	-1.69799	0.107064	0.512318	-5.25431
MIMAT0012774_st	MIMAT0012774	mmu-miR-664-3p	miRNA	Mus musculus	UAUUCAUUUACUCCCCAGCCUA	-0.210528	0.873994	-2.1286	0.0476372	0.355564	-4.549
MIMAT0007863_st	MIMAT0007863	mmu-miR-1902	miRNA	Mus musculus	AGAGGUGCAGUAGGCAUGACUU	0.210397	1.14785	0.793105	0.438245	0.839507	-6.31879
MIMAT0005830_st	MIMAT0005830	mmu-miR-466l-3p	miRNA	Mus musculus	UAUAAAUACAUGCACACAUAUU	-0.209981	1.02302	-1.45094	0.164333	0.619779	-5.60762
MIMAT0025086_st	MIMAT0025086	mmu-miR-6343	miRNA	Mus musculus	UGUAAAGUAGGAGCUGACUGAC	0.209839	0.794995	1.50986	0.148767	0.59445	-5.52717
MI0000716_st	MI0000716	mmu-mir-124-1	stem-loop	Mus musculus	AGGCCUCUCUCUCCGUGUUCACAGCGGACCUUGAUUUAAAUGUCCAUACAAUUAAGGCACGCGGUGAAUGCCAAGAAUGGGGCUG	0.20957	0.722396	1.96556	0.0652788	0.408865	-4.82806
MI0000627_st	MI0000627	mmu-mir-342	stem-loop	Mus musculus	GAAAAUGGGCUCAAGGUGAGGGGUGCUAUCUGUGAUUGAGGGACAUGGUCAAUGGAAUUGUCUCACACAGAAAUCGCACCCGUCACCUUGGCCUGCUGA	0.209187	0.950508	1.38757	0.182533	0.641864	-5.69132
MIMAT0028403_st	MIMAT0028403	mmu-miR-7217-3p	miRNA	Mus musculus	UGAGAACCCACAAGCAAGAAGA	-0.208731	0.874948	-1.1579	0.26233	0.753773	-5.9689
MI0021894_st	MI0021894	mmu-mir-6365	stem-loop	Mus musculus	UCUGUUCUUGAGGGAUUCCGAUUCUAAUAGUAGAAGACCUGGGUUAGAAAUCUGGCUUAGCCUUUAAUAUAUUUGUUGGGGUUUGCUGCAUAAGAGACAGU	-0.20873	0.785394	-2.02692	0.0580447	0.389799	-4.72463
MIMAT0004539_st	MIMAT0004539	mmu-miR-183-3p	miRNA	Mus musculus	GUGAAUUACCGAAGGGCCAUAA	0.208632	1.41432	0.837231	0.413653	0.826062	-6.2828
MI0000176_st	MI0000176	mmu-mir-154	stem-loop	Mus musculus	GAAGAUAGGUUAUCCGUGUUGCCUUCGCUUUAUUCGUGACGAAUCAUACACGGUUGACCUAUUUUU	-0.208492	0.968658	-1.92927	0.0699285	0.425472	-4.88829
MIMAT0027694_st	MIMAT0027694	mmu-miR-6897-5p	miRNA	Mus musculus	UGGGGGCAGUGUCACACGCUGUU	0.208451	0.83668	1.53394	0.142768	0.585651	-5.49358
MIMAT0017267_st	MIMAT0017267	mmu-miR-190b-3p	miRNA	Mus musculus	ACUGAAUGUCAAGCAUACUCUCA	0.208422	1.06411	1.0167	0.323025	0.790755	-6.11818
MI0004418_st	MI0004418	mmu-mir-3058	stem-loop	Mus musculus	UCCAGCGUUGGAGUCAGCCACGGCUUACCUGGAAGAUUGAAUGUCUACUUGGCUUUCUUCCUGUCAGCCGUGGGUGCCUCUUGCUACUGGA	-0.208103	0.889685	-1.98361	0.063071	0.402394	-4.79784
MIMAT0007880_st	MIMAT0007880	mmu-miR-1901	miRNA	Mus musculus	CCGCUCGUACUCCCGGGGGUCC	0.208003	0.953416	1.41837	0.173494	0.63013	-5.65101
MIMAT0014860_st	MIMAT0014860	mmu-miR-3076-5p	miRNA	Mus musculus	CACAGGGGAAGCUCAGUGCCAGCC	-0.207649	1.05419	-0.994173	0.333569	0.79388	-6.14042
MI0006283_st	MI0006283	mmu-mir-1b	stem-loop	Mus musculus	UUCCUUUAGCUUCUUCUUGGCGGACAUUACCUACCCAAAAUACAUACUUCUUUACAUUCCAUAGCACUGAAUGUUCAUAUGGGUACAUAAAGAAGUAUGUGCUCUGAGUAGGCACUCCUGCG	-0.207614	0.87443	-1.0681	0.299864	0.772998	-6.0658
MIMAT0003189_st	MIMAT0003189	mmu-miR-291b-5p	miRNA	Mus musculus	GAUCAAAGUGGAGGCCCUCUCC	0.20743	0.953915	1.83891	0.0828094	0.456309	-5.03505
MIMAT0013803_st	MIMAT0013803	mmu-miR-2861	miRNA	Mus musculus	GGGGCCUGGCGGCGGGCGG	-0.207254	11.1989	-1.06892	0.299503	0.772998	-6.06495
MI0021591_st	MI0021591	mmu-mir-6244	stem-loop	Mus musculus	AGGCUCUGGAAGGUGAUCGACUCAUAGCAUGGGGGCGUGGAAUUAUCGGGUAAGGAGUACGUCUGCCGAUAGCCAUAUGCUUCCAGCCCAUAGCUUGGCCUACCCCAGCUUCCUAGG	-0.207028	0.87625	-2.16465	0.0443759	0.34657	-4.48551
MIMAT0003451_st	MIMAT0003451	mmu-miR-677-5p	miRNA	Mus musculus	UUCAGUGAUGAUUAGCUUCUGA	-0.206656	0.758307	-1.10735	0.283003	0.769843	-6.02428
MIMAT0014876_st	MIMAT0014876	mmu-miR-3084-5p	miRNA	Mus musculus	GUUGAAGGUUAAUUAGCAGAGU	-0.206599	0.748461	-1.86672	0.0786376	0.44337	-4.99037
MI0000394_st	MI0000394	mmu-mir-296	stem-loop	Mus musculus	GGGCCUUUCUGGAGGGCCCCCCCUCAAUCCUGUUGUGCUCGCUUCAGAGGGUUGGGUGGAGGCUCUCCUGAAGGUGUCC	-0.206499	0.773209	-1.56737	0.134776	0.576854	-5.44629
MIMAT0029861_st	MIMAT0029861	mmu-miR-7676-3p	miRNA	Mus musculus	UCCGGUGCUCACUCUGCCCACA	-0.206493	0.836054	-1.21061	0.242004	0.727622	-5.9089
MIMAT0015640_st	MIMAT0015640	mmu-miR-3470a	miRNA	Mus musculus	UCACUUUGUAGACCAGGCUGG	0.206235	1.24856	0.712016	0.485758	0.869421	-6.38018
MIMAT0028408_st	MIMAT0028408	mmu-miR-7220-5p	miRNA	Mus musculus	GGUGAGCUCUUGGUACCUUGGC	-0.206202	0.515084	-2.26575	0.0362927	0.310714	-4.3043
MIMAT0000526_st	MIMAT0000526	mmu-miR-15a-5p	miRNA	Mus musculus	UAGCAGCACAUAAUGGUUUGUG	0.206138	3.78638	0.812358	0.427404	0.83448	-6.30331
MIMAT0014957_st	MIMAT0014957	mmu-miR-1912-5p	miRNA	Mus musculus	UGCUCAUUGCAUGGGCUGUGUA	0.20603	0.681082	1.56131	0.136196	0.579403	-5.45492
MI0001525_st	MI0001525	mmu-mir-433	stem-loop	Mus musculus	UGCCCGGGGAGAAGUACGGUGAGCCUGUCAUUAUUCAGAGAGGCUAGAUCCUCUGUGUUGAGAAGGAUCAUGAUGGGCUCCUCGGUGUUCUCCAGGUAGCGGCACCACACCAUGAAGGCAGCCC	0.205932	0.963928	1.25414	0.226142	0.703524	-5.85765
MIMAT0027810_st	MIMAT0027810	mmu-miR-6955-5p	miRNA	Mus musculus	AGGGCCUCAGGACUCAGGAGGUGA	0.205538	0.848419	1.73083	0.100919	0.498509	-5.2043
MIMAT0000156_st	MIMAT0000156	mmu-miR-144-3p	miRNA	Mus musculus	UACAGUAUAGAUGAUGUACU	0.205273	0.704476	1.26677	0.221695	0.700953	-5.8425
MI0000566_st	MI0000566	mmu-mir-16-2	stem-loop	Mus musculus	CAUGCUUGUUCCACUCUAGCAGCACGUAAAUAUUGGCGUAGUGAAAUAAAUAUUAAACACCAAUAUUAUUGUGCUGCUUUAGUGUGACAGGGAUA	-0.204863	0.80846	-2.1603	0.0447583	0.347839	-4.49321
MIMAT0022353_st	MIMAT0022353	mmu-miR-3544-5p	miRNA	Mus musculus	AGAAAGGCAUCAUAUAGGAGCUG	-0.204862	1.12327	-1.11733	0.278828	0.769574	-6.01351
MIMAT0027980_st	MIMAT0027980	mmu-miR-7038-5p	miRNA	Mus musculus	UGUAGAAGGAAGGGCUGCUGUG	0.204813	1.00115	1.57818	0.132273	0.568351	-5.43084
MIMAT0027956_st	MIMAT0027956	mmu-miR-7026-5p	miRNA	Mus musculus	UUCUGAGACCAUGGGGUAUAU	0.204333	0.820377	1.49849	0.151672	0.599672	-5.54288
MIMAT0027923_st	MIMAT0027923	mmu-miR-7009-3p	miRNA	Mus musculus	UCUUUUCCCCUCUCCCUGCAG	-0.203908	0.863428	-1.34911	0.194349	0.659577	-5.74066
MI0022815_st	MI0022815	mmu-mir-6967	stem-loop	Mus musculus	AAAGGCAGGGAGGGAUAAAGACCAGUCACUAUGGAAACUCAUCUUUAUCUCUCCCCAG	0.203583	0.751651	1.73736	0.0997353	0.496067	-5.19428
MIMAT0027889_st	MIMAT0027889	mmu-miR-6993-3p	miRNA	Mus musculus	CUUGCGUUUGUUUCCUCACAG	0.202952	0.703398	1.3724	0.187124	0.650874	-5.71092
MIMAT0031404_st	MIMAT0031404	mmu-miR-497b	miRNA	Mus musculus	CACCACAGUGUGGUUUGGACGUGG	0.202877	0.688321	1.51175	0.148289	0.59445	-5.52455
MI0004611_st	MI0004611	mmu-mir-674	stem-loop	Mus musculus	GGCCUAGUCAUCACCCUGAGCCUUGCACUGAGAUGGGAGUGGUGUAAGGCUCAGGUAUGCACAGCUCCCAUCUCAGAACAAGGCUCGGGUGUGCUCAGCU	0.202407	1.09367	1.34377	0.196038	0.661287	-5.74743
MIMAT0027909_st	MIMAT0027909	mmu-miR-6973b-3p	miRNA	Mus musculus	UGCUCUCUUACCCUUCCUAG	0.202136	0.758927	2.33341	0.0316684	0.29461	-4.18053
MIMAT0029862_st	MIMAT0029862	mmu-miR-129b-5p	miRNA	Mus musculus	GCUUUUUGGGGUAAGGGCUUCC	0.202049	0.863033	1.78365	0.0916791	0.475358	-5.12247
MIMAT0016985_st	MIMAT0016985	mmu-miR-134-3p	miRNA	Mus musculus	CUGUGGGCCACCUAGUCACC	0.201914	1.26499	0.703474	0.490934	0.870082	-6.38629
MI0005518_st	MI0005518	mmu-mir-574	stem-loop	Mus musculus	UGCGGGCGUGUGAGUGUGUGUGUGUGAGUGUGUGUCGCUCCAAGUCCACGCUCAUGCACACACCCACACGCCCGCACG	0.201822	0.732445	1.4442	0.166195	0.620907	-5.61666
MIMAT0004789_st	MIMAT0004789	mmu-miR-450a-2-3p	miRNA	Mus musculus	AUUGGGGAUGCUUUGCAUUCAU	0.201579	0.82493	1.55256	0.138269	0.580955	-5.46734
MIMAT0005833_st	MIMAT0005833	mmu-miR-669d-5p	miRNA	Mus musculus	ACUUGUGUGUGCAUGUAUAUGU	0.201566	1.6972	0.444946	0.661765	0.924427	-6.5375
MI0022809_st	MI0022809	mmu-mir-6962	stem-loop	Mus musculus	CGGAAAAGGACCUGGUGGGAGAUCUCACAUCACUGUUGAUAUCUGCCCUUCCCUGUCCUAUAG	-0.201277	0.779578	-2.11525	0.0488995	0.359536	-4.57236
MI0005206_st	MI0005206	mmu-mir-742	stem-loop	Mus musculus	UGCUCUACUCACAUGGUUGCUAAUCACGUGAAGUGUAGGUGAAAGCCACCAUGCUGGGUAAAGUA	-0.200922	0.820221	-1.42242	0.172331	0.629424	-5.64565
MI0022857_st	MI0022857	mmu-mir-7008	stem-loop	Mus musculus	UGCUCUGUGGGAGAUGCCAGGAGCCGUACGACUAACUGACGUGUGCUUCUUGCCUCUUCUCAG	0.200783	0.972051	1.25237	0.226772	0.703524	-5.85977
MI0006286_st	MI0006286	mmu-mir-669j	stem-loop	Mus musculus	AGCAUGCGAUUCAUGUGAUGUCCACCAAGAAUGUGCAUGUGUGUAUAGUUGUGUACAUAUUCACUUUUGUAUAUGAAUAUGCAUAUACUCACAUGCAAACAUACUCCCACGAAUGGCCCGA	0.200545	0.895768	1.88396	0.0761461	0.439948	-4.96245
MIMAT0027821_st	MIMAT0027821	mmu-miR-6960-3p	miRNA	Mus musculus	AGCCAACCACCUCUCUCCUCAG	-0.200541	0.943634	-1.11004	0.281872	0.769843	-6.02139
MI0009927_st	MI0009927	mmu-mir-1938	stem-loop	Mus musculus	CUGGGGCGCGGUGGGACUUGUAGUUCGGUCUUCGCUUCGGACGCCCAAGUCUGCAUAGCGCGUGGUACGGCUGAACUGCAGUUCCCAUCAUGCCCUGGGA	0.200458	0.770594	1.31484	0.205386	0.678117	-5.78369
MIMAT0029796_st	MIMAT0029796	mmu-miR-7647-5p	miRNA	Mus musculus	AACUACCACCUCCUGGCCUUUU	-0.200349	0.981633	-1.30479	0.208716	0.684112	-5.79613
MI0019187_st	MI0019187	mmu-mir-5619	stem-loop	Mus musculus	AGUCACUAAUGGCAUUUUUGUUGGUUGUUACCAGAACAACGAAAAGCUCAUUGGUGAUUUC	-0.200104	0.838747	-1.33931	0.197457	0.663012	-5.75306
MIMAT0027692_st	MIMAT0027692	mmu-miR-6896-5p	miRNA	Mus musculus	UUUGUAGGCGACGAGAACCCGU	-0.199949	0.817223	-1.78854	0.0908613	0.475277	-5.11481
MIMAT0025143_st	MIMAT0025143	mmu-miR-6393	miRNA	Mus musculus	CUGCCCACGAAGCACACUGAGU	-0.199739	1.18503	-0.845179	0.409318	0.822981	-6.27613
MI0004688_st	MI0004688	mmu-mir-704	stem-loop	Mus musculus	GCUGGGAGCUAGAGGAUGUGGUCAGCUGCAAGGAUCUUCCUCAGACAUGUGCUCUGCUCCUAGGGAUUGUUGACUAC	-0.19972	0.783853	-1.73785	0.0996468	0.496067	-5.19352
MIMAT0028037_st	MIMAT0028037	mmu-miR-7066-3p	miRNA	Mus musculus	UCUACCCAUUGCCUGCCUCCCAG	-0.199109	1.10975	-0.893894	0.383402	0.817388	-6.23396
MIMAT0027717_st	MIMAT0027717	mmu-miR-6908-3p	miRNA	Mus musculus	ACACUCUCCCUUGUGCUGGCAG	-0.1991	0.764588	-1.78459	0.0915209	0.475358	-5.121
MIMAT0000612_st	MIMAT0000612	mmu-miR-135b-5p	miRNA	Mus musculus	UAUGGCUUUUCAUUCCUAUGUGA	-0.199074	0.711388	-1.16681	0.258807	0.750524	-5.95892
MI0000720_st	MI0000720	mmu-mir-9-1	stem-loop	Mus musculus	CGGGGUUGGUUGUUAUCUUUGGUUAUCUAGCUGUAUGAGUGGUGUGGAGUCUUCAUAAAGCUAGAUAACCGAAAGUAAAAAUAACCCCA	0.198999	0.965833	1.17418	0.255916	0.749503	-5.9506
MI0026022_st	MI0026022	mmu-mir-8095	stem-loop	Mus musculus	CGUAAUGGCUGUGGGCAUGCUGAGCUGAGGAGAAGAAAGGAUUCUGCUGUCUGUCCCAUGGUUAUUGGAGAUGAGAUGUAGGCCUGUGUCACCCCAGACAGUUCUACUUUGUAGCCCUGGUUGGUCAGG	0.198573	0.732632	1.88226	0.0763884	0.439948	-4.96521
MI0004673_st	MI0004673	mmu-mir-669c	stem-loop	Mus musculus	CCUCCAUGUAUGUGCAUGUGUGUAUAGUUGUGUGUGGAUGUGUGUAUUUGCAUAUAAAUAACAUACACACACACACACAAGUAAACACAAGUGCACAAACAGACACAGG	0.198567	0.857329	1.72264	0.102422	0.499941	-5.21683
MI0021937_st	MI0021937	mmu-mir-6401	stem-loop	Mus musculus	AUGCCUCAAACAUUUCCAUCUGAAAUGAUACCAUAACUGGGCACUGGCGAUUCUCAUCGGACAGCUGUUACACUCCAGUGGUGUCGGGUACAGGGAAUAUUUGAAGCAG	0.198151	0.926476	1.39832	0.179337	0.639404	-5.67734
MIMAT0003479_st	MIMAT0003479	mmu-miR-669c-5p	miRNA	Mus musculus	AUAGUUGUGUGUGGAUGUGUGU	0.198008	1.64813	0.841034	0.411575	0.825421	-6.27961
MIMAT0000588_st	MIMAT0000588	mmu-miR-341-3p	miRNA	Mus musculus	UCGGUCGAUCGGUCGGUCGGU	0.197882	0.928162	1.35454	0.192646	0.657323	-5.73377
MIMAT0003736_st	MIMAT0003736	mmu-miR-670-5p	miRNA	Mus musculus	AUCCCUGAGUGUAUGUGGUGAA	0.197869	1.50504	0.872307	0.394749	0.817388	-6.25291
MI0021910_st	MI0021910	mmu-mir-6379	stem-loop	Mus musculus	CCAGCAAACAGUUGGUUGAGUCAGGUCAAGGUCUAGCAGUGAAAGCUUUGGGAAAAUGUCUUCCCUGGAGUUUUACAGCUAGAUAAGUCAGGCACCCUCAGAUACUCUUUGGUGA	0.197841	0.706001	1.94705	0.0676149	0.418213	-4.85887
MIMAT0004691_st	MIMAT0004691	mmu-miR-382-3p	miRNA	Mus musculus	UCAUUCACGGACAACACUUUUU	0.197748	0.761337	1.54042	0.14119	0.583201	-5.48448
MIMAT0029910_st	MIMAT0029910	mmu-miR-7243-5p	miRNA	Mus musculus	UGCUGUCAGCUGUUCUGAGU	-0.19756	0.660327	-1.12915	0.273942	0.7649	-6.00065
MI0014095_st	MI0014095	mmu-mir-344b	stem-loop	Mus musculus	AUCAGUCAGGCUCCUGGCUAAAGUUCAGCUUUCAGCUGCAUUUAGCCAAAGCCUGACUGUAAG	-0.197534	0.74977	-1.67786	0.110987	0.525528	-5.28463
MI0005506_x_st	MI0005506	mmu-mir-466e	stem-loop	Mus musculus	GUGUAUGUGUUGAUGUGUGUGUACAUGUACAUAUGUGAAUAUGAUAUACAUAUACAUACACGCACACAUAAGACACAUAUGAGC	-0.19751	0.743265	-1.52607	0.144707	0.587558	-5.50461
MIMAT0020615_st	MIMAT0020615	mmu-miR-5107-5p	miRNA	Mus musculus	UGGGCAGAGGAGGCAGGGACA	0.197418	5.10519	0.582351	0.567693	0.908195	-6.46529
MI0004641_x_st	MI0004641	mmu-mir-680-2	stem-loop	Mus musculus	GGGCAUCUGCUGACAUGGGGGCCGAAGUCAGGCGCCAGGCAUCGGGCACUCUGGAUCUUAUCUCUGGAACAUUGAUCCUCCUUGACAGCCUUGGGGGUCAGGCUGGGCUC	-0.196815	0.892528	-2.08745	0.0516251	0.369305	-4.62069
MIMAT0027860_st	MIMAT0027860	mmu-miR-6979-5p	miRNA	Mus musculus	GGGGAGGCGCAGAGACUGAG	0.196756	1.43416	0.507781	0.617892	0.918713	-6.50681
MI0004155_x_st	MI0004155	mmu-mir-1843a	stem-loop	Mus musculus	GAAUAUGGAGGUCUCUGUCUGACUUAGAAUAGCUGGCUGAGUCUGAUCGUUCACCUCCAUACAAC	0.196737	1.23707	1.01565	0.323511	0.790755	-6.11923
MI0000974_st	MI0000974	mmu-mir-215	stem-loop	Mus musculus	AGCUCUCAGCAUCAACGGUGUACAGGAGAAUGACCUAUGAUUUGACAGACCGUGCAGCUGUGUAUGUCUGUCAUUCUGUAGGCCAAUAUUCUGUAUGUCACUGCUACUUAAA	-0.19646	0.866937	-1.44373	0.166326	0.620907	-5.61729
MIMAT0027946_st	MIMAT0027946	mmu-miR-7021-5p	miRNA	Mus musculus	AUAGGAGUUGAUUACAGAGCAA	-0.196377	1.07717	-1.03965	0.312532	0.784806	-6.09508
MI0026039_st	MI0026039	mmu-mir-8108	stem-loop	Mus musculus	ACUCAUGCAUGUGUUCUCUACAUUCUGCCGCUUUUCCCCUGAGGCAUAUCCAGAUAAGACCCUCUGGGGAGGAGCGUAGUUACAGAAAGAAAUGUAGGCUCUUAUUUUG	-0.196362	1.07752	-1.01886	0.322029	0.790755	-6.11603
MIMAT0005838_st	MIMAT0005838	mmu-miR-669j	miRNA	Mus musculus	UGCAUAUACUCACAUGCAAACA	-0.195896	1.05693	-0.872844	0.394464	0.817388	-6.25244
MIMAT0009444_st	MIMAT0009444	mmu-miR-1970	miRNA	Mus musculus	UGUGUCACUGGGGAUAGGCUUUG	0.195894	0.829042	1.46097	0.161592	0.614322	-5.5941
MI0000398_st	MI0000398	mmu-mir-298	stem-loop	Mus musculus	CCAGGCCUUUGGCAGAGGAGGGCUGUUCUUCCCUUGAGUUUUAUGACUGGGAGGAACUAGCCUUCUCUCAGCUUAGGAGUGG	0.195575	1.0186	0.979147	0.340734	0.797878	-6.155
MIMAT0027859_st	MIMAT0027859	mmu-miR-6978-3p	miRNA	Mus musculus	ACGGCUUCACUCUCACCCUGCAG	-0.195557	0.81105	-1.54482	0.140124	0.582934	-5.47827
MI0024714_st	MI0024714	mmu-mir-7578	stem-loop	Mus musculus	UCUUUAGUGAAGGAGAAAGGGGCUAGGUGGUGGGAUAGGUAACUGAGACUCAACGCCACAUGGCUCUGUCUUCUGCCUCAGA	0.194946	0.784063	1.41923	0.173246	0.63013	-5.64987
MIMAT0019339_st	MIMAT0019339	mmu-miR-28c	miRNA	Mus musculus	AGGAGCUCACAGUCUAUUGA	-0.19494	1.16236	-0.806949	0.430433	0.835795	-6.30769
MIMAT0020616_st	MIMAT0020616	mmu-miR-5108	miRNA	Mus musculus	GUAGAGCACUGGAUGGUUU	0.194726	0.73438	1.78736	0.0910585	0.475277	-5.11666
MIMAT0031419_st	MIMAT0031419	mmu-miR-8113	miRNA	Mus musculus	CAGGAGAGUCAGGGGCAAGUAG	0.194415	1.74024	0.66322	0.515756	0.879568	-6.41412
MIMAT0028428_st	MIMAT0028428	mmu-miR-7230-5p	miRNA	Mus musculus	AGACUGCUGUUUCUCUGAGUGGC	-0.194332	0.690653	-1.4085	0.176349	0.63675	-5.664
MIMAT0004684_st	MIMAT0004684	mmu-miR-362-3p	miRNA	Mus musculus	AACACACCUGUUCAAGGAUUCA	0.194269	1.34009	0.77311	0.449685	0.847081	-6.3345
MIMAT0031413_st	MIMAT0031413	mmu-miR-8108	miRNA	Mus musculus	UCUGGGGAGGAGCGUAGUUACA	0.194186	1.14773	0.932415	0.363698	0.810652	-6.19909
MI0022878_st	MI0022878	mmu-mir-7029	stem-loop	Mus musculus	GUAAGUCUGGACGCUCGGCUGCCAGCGCCCUGAGCUGUGGCUCUGUGUGUCCAGAUCAGCU	-0.194159	0.779354	-1.34672	0.195104	0.660883	-5.74369
MIMAT0017010_st	MIMAT0017010	mmu-miR-19b-2-5p	miRNA	Mus musculus	AGUUUUGCAGAUUUGCAGUUCAGC	-0.194098	0.778928	-1.44907	0.164848	0.62073	-5.61013
MI0026017_st	MI0026017	mmu-mir-8090	stem-loop	Mus musculus	GUAGCUCAGAGUUUUAAGUUUCACCCAUCGUACAGGGAAGUCCAGGCCUCCGCACUGGGCUCCUGAUGUGCAGUCAGAAGCGCAGUGGAGGUCUGUGUACUGCCCACGUCUCUUCCUGCUUUUAUAUAGUCUGUGA	0.194069	0.884273	1.33193	0.199821	0.668113	-5.76234
MI0014052_x_st	MI0014052	mmu-mir-466o	stem-loop	Mus musculus	UGUGUGUAUGUGUUGAUGUGUGUGUACAUGUACAUGUGUGAAUAUGAUAUACAUACAUGCACACAUAAGACACAUAUGAGCACA	-0.193852	0.852889	-1.73329	0.100472	0.497331	-5.20053
MIMAT0028389_st	MIMAT0028389	mmu-miR-7210-3p	miRNA	Mus musculus	UUAUAUGUAAGUAACAAUGUGGCU	0.193743	0.824419	1.72676	0.101665	0.498509	-5.21054
MIMAT0017053_st	MIMAT0017053	mmu-miR-212-5p	miRNA	Mus musculus	ACCUUGGCUCUAGACUGCUUACU	0.193676	2.33315	0.72675	0.476905	0.864832	-6.36949
MIMAT0027883_st	MIMAT0027883	mmu-miR-6990-3p	miRNA	Mus musculus	AGCCCUGCCUCUUCCUGGCAG	0.193482	0.857354	1.65987	0.114596	0.532258	-5.31149
MI0022915_st	MI0022915	mmu-mir-7066	stem-loop	Mus musculus	CCCUGUGGGUUGGGAAAUGAGUAGAGGCUGACCUCUGACCUCUACCCAUUGCCUGCCUCCCAG	-0.192822	0.949368	-1.14333	0.268168	0.758689	-5.98507
MI0000572_x_st	MI0000572	mmu-mir-24-2	stem-loop	Mus musculus	GCCUCUCUCCGGGCUCCGCCUCCCGUGCCUACUGAGCUGAAACAGUUGAUUCCAGUGCACUGGCUCAGUUCAGCAGGAACAGGAGUCCAGCCCCCUAGGAGCUGGCA	0.192768	0.762654	2.08556	0.0518162	0.369305	-4.62398
MI0022819_st	MI0022819	mmu-mir-6971	stem-loop	Mus musculus	UGGGGUGGGGGAGGGUGUAGAGGCUGGGCUGGCAGACUCAUCACAGCCUCUGCUUCUUCUCAG	-0.192566	1.10177	-1.28294	0.216098	0.69284	-5.82291
MI0023732_st	MI0023732	mmu-mir-7237	stem-loop	Mus musculus	AUGGUAGCUUGUGACAGGACUGGCCCUUGGGAGAGCAAAGCCAUCCUGUUGAGCUUACCGAGC	0.192505	0.814155	1.64637	0.117372	0.538038	-5.33153
MIMAT0027877_st	MIMAT0027877	mmu-miR-6987-3p	miRNA	Mus musculus	CACCCAUUUCUCCCUGCUUCCAG	-0.192318	0.875848	-1.42096	0.172748	0.63013	-5.64758
MIMAT0004876_st	MIMAT0004876	mmu-miR-466b-3p	miRNA	Mus musculus	AUACAUACACGCACACAUAAGA	-0.192294	1.08731	-0.859661	0.401498	0.817536	-6.26382
MIMAT0004878_st	MIMAT0004878	mmu-miR-466c-3p	miRNA	Mus musculus	AUACAUACACGCACACAUAAGA	-0.192294	1.08731	-0.859661	0.401498	0.817536	-6.26382
MIMAT0014892_st	MIMAT0014892	mmu-miR-466p-3p	miRNA	Mus musculus	AUACAUACACGCACACAUAAGA	-0.192294	1.08731	-0.859661	0.401498	0.817536	-6.26382
MI0004687_st	MI0004687	mmu-mir-703	stem-loop	Mus musculus	AGACUGGUUAAUGAUAACAAUGCAUCAUAAAACCUUCAGAAGGAAAGAAUGUUGUGGACCAUUUUUUUUUGUGUGUGGCAGUUUUAAGUUAUUAGUUUUCAAAAUCAGU	0.192284	0.883899	1.27069	0.220328	0.698995	-5.83777
MIMAT0027797_st	MIMAT0027797	mmu-miR-6948-3p	miRNA	Mus musculus	UGUCCUUCCUGUCUGACCACA	-0.192042	0.706167	-1.99287	0.0619655	0.400046	-4.78228
MI0006279_st	MI0006279	mmu-mir-669k	stem-loop	Mus musculus	UCUUAUGCCCACCAAAAAUGUGCAUGUGUGUAUAGUUGUGUGCAUAUUCACUUCUCUAUAUGAAUAUGCAUAUACACGCAUGCAAACACAUUCAUAGGAAUGGCCAGAGCUAUAUCUCAGUUAGGAG	-0.1916	0.686882	-1.76109	0.0955311	0.486578	-5.15763
MI0021886_st	MI0021886	mmu-mir-6358	stem-loop	Mus musculus	CCCAGUGUGGCAGUAUACAGCUAUAAUUCCACUGAGGUGAUAUACACCCAUAAUCCCAGUGUGGUGGCAUGUCCCUAUGUGAUGGUUUGUAUAUCCUUGGA	-0.191473	0.823504	-1.47514	0.157785	0.607402	-5.57487
MIMAT0014921_st	MIMAT0014921	mmu-miR-3101-5p	miRNA	Mus musculus	GGUACCAUUGACUAAAGCUAG	-0.191208	0.917132	-1.72411	0.102151	0.499389	-5.21459
MIMAT0027987_st	MIMAT0027987	mmu-miR-7041-3p	miRNA	Mus musculus	UGGUUCUCUUCUUCCCUCAG	-0.190637	0.743627	-1.47979	0.156551	0.606827	-5.56853
MIMAT0022365_st	MIMAT0022365	mmu-miR-5619-5p	miRNA	Mus musculus	AGUCACUAAUGGCAUUUUUGU	-0.190481	1.13472	-0.926246	0.366807	0.811336	-6.20476
MIMAT0003892_st	MIMAT0003892	mmu-miR-762	miRNA	Mus musculus	GGGGCUGGGGCCGGGACAGAGC	-0.190312	10.3792	-1.05312	0.306486	0.781157	-6.0813
MIMAT0027772_st	MIMAT0027772	mmu-miR-6936-5p	miRNA	Mus musculus	GUGAGCCACUGCCGUGCCCGC	0.190311	0.827302	1.62285	0.122341	0.547333	-5.36613
MI0000400_x_st	MI0000400	mmu-mir-300	stem-loop	Mus musculus	GCUACUUGAAGAGAGGUUAUCCUUUGUGUGUUUGCUUUACGCGAAAUGAAUAUGCAAGGGCAAGCUCUCUUCGAGGAGC	0.190021	1.10797	1.38587	0.183042	0.641864	-5.69352
MI0021908_st	MI0021908	mmu-let-7j	stem-loop	Mus musculus	AUUGGAGGCUAUUUCUGAUCAUGAUAAUUUCCUGAGGUAUUAGUUUGUGCUGUUAUAUGAAUCGAAUAAUAUCCCUUGCUCAGAUUAAAAGCCUGGAGUUAAAAAAAUCAAGUGCCUUGAAC	0.190006	0.945177	1.22419	0.236965	0.716985	-5.89307
MI0021893_st	MI0021893	mmu-mir-6364	stem-loop	Mus musculus	CUAUAGGGCUGGGGAAUAGCUUAGUCAGCAAAGAGCUUGUUUCACAAGCAUGAGGACAUGAGUUCGAUCCCCAGCACUCCUGUGAA	-0.189797	0.921262	-0.982393	0.339177	0.797864	-6.15187
MI0022774_st	MI0022774	mmu-mir-6927	stem-loop	Mus musculus	GUGAGGGGAUCCAGCCCAGGCUAGGGGGAAGAAUCCCUGCCCGUGGCCUGAGCUGGCUCCCCUGCAGCUCC	-0.189518	0.818903	-2.07527	0.0528629	0.369419	-4.64176
MI0021939_st	MI0021939	mmu-mir-6403	stem-loop	Mus musculus	AUUGUCCCAACCAGUCUGGCUCACCCACUGCCGCCUGUGCGGCCGCUGCCUCUGUCACCCCAUUAGCAACUUGGCAAAGGCGCUGUUUCCCAGUGGCAGAGCCCCUGAGCCAUCUGGGGGCGGGGCAGA	-0.189282	0.891033	-1.88679	0.075744	0.439948	-4.95786
MI0021867_st	MI0021867	mmu-mir-6339	stem-loop	Mus musculus	GGCAGUAGAUGUCUGAGGAUGCCUUUGUCCUCAGUGUUAGGCUGAGAAAGGAGCUGGCAGGGCACCAUCACUGCAGGCCUAAAGCUUGGGAAGCUGGUCUCCUACACACAUUUGUGU	0.189274	0.838186	1.53458	0.142613	0.585651	-5.49269
MI0026046_st	MI0026046	mmu-mir-8114	stem-loop	Mus musculus	CGAGCAGCCAGCGACCCUGCAGAGCGGAGAAUGGGAGUAGAGCAGAGUGUCUGAACAGCACGCUCACCCAUCUCCUCUCCGCCUCGCUCUCCUGACCUGUUCACCCAUCCA	0.189231	0.839274	1.16421	0.259831	0.751231	-5.96184
MIMAT0014904_st	MIMAT0014904	mmu-miR-3091-3p	miRNA	Mus musculus	CGGGCCUGACCAGUCUCAAGAC	0.189188	0.651641	2.00631	0.0603901	0.394303	-4.75959
MIMAT0027846_st	MIMAT0027846	mmu-miR-6972-5p	miRNA	Mus musculus	GCUGGAGGCACAGGGCAGAACAG	0.188621	1.54065	0.413521	0.684204	0.927331	-6.55137
MI0014040_st	MI0014040	mmu-mir-3077	stem-loop	Mus musculus	CUGCGGACGGGUGGGCGGGCAGGCCAAAUGGCGCGCCCGAGGCUGACUCCCUGCUUCUCCGCAG	-0.187919	0.753903	-1.16891	0.257981	0.750524	-5.95655
MIMAT0016999_st	MIMAT0016999	mmu-miR-194-1-3p	miRNA	Mus musculus	CCAGUGGAGCUGCUGUUACUUC	-0.187397	0.887605	-1.54841	0.13926	0.581877	-5.4732
MI0000162_st	MI0000162	mmu-mir-136	stem-loop	Mus musculus	GAGGACUCCAUUUGUUUUGAUGAUGGAUUCUUAAGCUCCAUCAUCGUCUCAAAUGAGUCUUC	-0.187285	0.718677	-1.89334	0.0748207	0.438277	-4.9472
MIMAT0027843_st	MIMAT0027843	mmu-miR-6970-3p	miRNA	Mus musculus	UCACGCCACCCACCCUGUGCU	-0.187233	1.11504	-1.07198	0.298164	0.772639	-6.06175
MI0006288_st	MI0006288	mmu-mir-669i	stem-loop	Mus musculus	AUGUGAUGCCCACCAAUAAUGUGCAUGUGUGUAUAGUUGUGUGCAUAUUCAUUUCUCUAUAUGACUAUGCAUAUACACACAUGCAUACAAACUCACAUACAGGAAUGACAGUCAUAUAUCCUUUUGA	-0.186926	0.907577	-1.63955	0.118793	0.539086	-5.34159
MIMAT0025178_st	MIMAT0025178	mmu-miR-451b	miRNA	Mus musculus	UGGGAGCAGCAAGAGAACCGU	0.186918	0.868217	1.59962	0.127423	0.559001	-5.39994
MI0000583_st	MI0000583	mmu-mir-96	stem-loop	Mus musculus	CCAGUACCAUCUGCUUGGCCGAUUUUGGCACUAGCACAUUUUUGCUUGUGUCUCUCCGCUGUGAGCAAUCAUGUGUAGUGCCAAUAUGGGAAAAGCGGGCUGCUGC	0.186712	0.822404	1.48395	0.155455	0.606721	-5.56285
MIMAT0009446_st	MIMAT0009446	mmu-miR-1971	miRNA	Mus musculus	GUAAAGGCUGGGCUGAGA	0.186558	1.13783	0.86636	0.397914	0.817388	-6.25806
MIMAT0022503_st	MIMAT0022503	mmu-miR-344i	miRNA	Mus musculus	AAGUCAGGCUCCUGGCUGGA	0.186226	0.783974	1.35786	0.191609	0.655868	-5.72954
MIMAT0000516_st	MIMAT0000516	mmu-miR-148a-3p	miRNA	Mus musculus	UCAGUGCACUACAGAACUUUGU	0.185717	1.3861	0.540091	0.595882	0.913054	-6.48949
MIMAT0029892_st	MIMAT0029892	mmu-miR-219c-5p	miRNA	Mus musculus	GGACGUCCAGACGCAACUCUCG	-0.185612	0.712609	-1.15437	0.263734	0.754081	-5.97283
MIMAT0031422_st	MIMAT0031422	mmu-miR-8116	miRNA	Mus musculus	AAGGAUCCGGGGCUAGUUGGC	0.18512	1.46818	0.627622	0.538285	0.888981	-6.43743
MI0024989_st	MI0024989	mmu-mir-7651	stem-loop	Mus musculus	AAGUGGAAAGCCAGCCUGAGAUGCAUUGUGAUAAUCUGUCUCAGUUUGGUUUUUUUCCCCUUGA	-0.185081	0.751832	-1.71166	0.104469	0.504919	-5.23358
MI0025035_st	MI0025035	mmu-mir-126b	stem-loop	Mus musculus	AUUAUUACUCACGGUACGAGUUUGAAGUGUCACAGCGCGUACCAAAAGUAAUAAUGUG	-0.185069	0.722443	-1.46118	0.161535	0.614322	-5.59381
MIMAT0004852_st	MIMAT0004852	mmu-miR-190b-5p	miRNA	Mus musculus	UGAUAUGUUUGAUAUUGGGUU	0.185043	0.831746	1.3887	0.182195	0.641864	-5.68986
MI0000152_x_st	MI0000152	mmu-mir-125b-2	stem-loop	Mus musculus	GCCUAGUCCCUGAGACCCUAACUUGUGAGGUAUUUUAGUAACAUCACAAGUCAGGUUCUUGGGACCUAGGC	0.184978	1.07091	0.928316	0.365761	0.810652	-6.20286
MI0009966_st	MI0009966	mmu-mir-1969	stem-loop	Mus musculus	AUAGUGCUAGAGGCUGAAGAUGGAGACUUUAACAUGGGUGCUCUUAAAAUCUGUUAACAUCCAUGCUGCCUCCAUUUCUGGUCUGUAGACAUCA	-0.184947	0.797485	-1.64165	0.118353	0.538634	-5.33849
MI0001649_st	MI0001649	mmu-mir-449a	stem-loop	Mus musculus	CUGUGUGUGAUGGCUUGGCAGUGUAUUGUUAGCUGGUUGAGUAUGUGAGCGGCACCAGCUAACAUGCGACUGCUCUCCUAUUGCACACACA	0.184443	0.814645	1.99725	0.0614475	0.399016	-4.77489
MI0021583_st	MI0021583	mmu-mir-6236	stem-loop	Mus musculus	ACAACUCACCUGCCGAAUCAACUAGCCCUGAAAAUGGAUGGCGCUGGAGCGUGGGGACCAUACCCAGCCGUCGCCGGCAGUCAGGGGUGGGGGUGGGGGUGGAGAAAGAAAAAAAAUCAAUAA	-0.1844	1.55564	-0.474977	0.640626	0.921137	-6.52333
MIMAT0009396_st	MIMAT0009396	mmu-miR-1933-5p	miRNA	Mus musculus	AGUCAUGGUGUUCGGUCUUAGUUU	-0.184389	0.728784	-1.79697	0.0894681	0.471564	-5.10157
MI0022356_st	MI0022356	mmu-mir-6540	stem-loop	Mus musculus	GGAAUAACUGGGCAAAGGCUCUCCUAAGGCAGGCAGACUUCAGUGUUGCCCAUUUCUCAGUUCUCUGAAGCUUGCUUACCUCCAAAGGGCCUUUGCCAUAGCCCUGUA	0.184024	0.868538	1.47104	0.158879	0.609871	-5.58045
MIMAT0022368_st	MIMAT0022368	mmu-miR-5620-3p	miRNA	Mus musculus	ACAGUCAUCCCCCUGCCUCAC	-0.184012	1.09	-0.692149	0.497846	0.875938	-6.39427
MI0001165_st	MI0001165	mmu-mir-370	stem-loop	Mus musculus	AGACGGAGAGACCAGGUCACGUCUCUGCAGUUACACAGCUCAUGAGUGCCUGCUGGGGUGGAACCUGGUUUGUCUGUCU	0.183954	0.779225	1.41548	0.174325	0.631453	-5.65482
MIMAT0000370_st	MIMAT0000370	mmu-miR-292-3p	miRNA	Mus musculus	AAAGUGCCGCCAGGUUUUGAGUGU	-0.183932	0.820051	-1.25594	0.225505	0.703524	-5.8555
MI0021864_st	MI0021864	mmu-mir-6336	stem-loop	Mus musculus	UUCCUUCUCAUGAAAGACACUUGUGUAAGCAUUUCUCGGAUUUAGUAAGAGAUCUUUUAUGUAUGAGUCUGAGUAUCUUUUAUAGGUCUGAUGGAAAAUGUAAAAUUGAGGGCUUACAUGGAUUAAGGAU	-0.183865	0.824203	-1.69059	0.108491	0.517582	-5.26548
MIMAT0014843_st	MIMAT0014843	mmu-miR-3068-3p	miRNA	Mus musculus	GGUGAAUUGCAGUACUCCAACA	0.183023	1.04162	0.957087	0.351446	0.804722	-6.17606
MI0004639_x_st	MI0004639	mmu-mir-495	stem-loop	Mus musculus	AAAGAAGUUGCCCAUGUUAUUUUUCGCUUUUAUUUGUGACGAAACAAACAUGGUGCACUUCUU	0.182994	1.11333	0.998784	0.331392	0.793579	-6.1359
MI0022895_st	MI0022895	mmu-mir-7046	stem-loop	Mus musculus	GUCUGUGUAGGGUGAGGCUGGGAGCCAGGCGAAAGAGCACAGCCUGAACCACCCAUCCCCCUACAG	-0.182941	0.920224	-1.14629	0.266975	0.75694	-5.9818
MIMAT0028130_st	MIMAT0028130	mmu-miR-7116-3p	miRNA	Mus musculus	UUUUUUUCCUUUGCCUUCUCAG	-0.18288	0.767444	-1.36006	0.190925	0.655695	-5.72673
MIMAT0029804_st	MIMAT0029804	mmu-miR-7651-5p	miRNA	Mus musculus	AAGUGGAAAGCCAGCCUGAGAU	-0.182372	0.95041	-1.19385	0.24833	0.736837	-5.92822
MI0021950_st	MI0021950	mmu-mir-6413	stem-loop	Mus musculus	CCAAGUGAAGCCCUUGCCUGUCCUUGCCUAAGUUUCUCUCAUUACACUAAGACUCUACUUGAGACACUGGAGAGAUGGCUCAGAAGAGCAGGUAGUACUUGCUCUUGA	0.182126	0.950871	1.00775	0.327185	0.793579	-6.12707
MI0005517_st	MI0005517	mmu-mir-568	stem-loop	Mus musculus	ACACUAUAUUAUGUAUAAAUGUAUACACACUUCUAUAUAUGUCCACAUAUAUGCGGUGUGUGUAUUAUACAGGUAUAGGUGUG	-0.182108	0.823663	-1.73441	0.10027	0.497106	-5.19882
MIMAT0014855_st	MIMAT0014855	mmu-miR-3073a-3p	miRNA	Mus musculus	UUGAUGUCCACUGUGACCAUAG	0.181855	0.618349	1.67392	0.11177	0.525772	-5.29053
MIMAT0020645_st	MIMAT0020645	mmu-miR-5134-5p	miRNA	Mus musculus	UUGGCAGAAAGGGCAGCUGUG	0.181749	0.922133	0.805816	0.431069	0.835972	-6.30861
MIMAT0029818_st	MIMAT0029818	mmu-miR-7656-5p	miRNA	Mus musculus	UGUGGGAUCAGAUAGCCUGUUA	-0.181072	0.655396	-1.43683	0.168252	0.623893	-5.62651
MIMAT0028448_st	MIMAT0028448	mmu-miR-7240-5p	miRNA	Mus musculus	UUGGAGAGGACCGCCGUCGGA	-0.180503	1.02968	-1.11408	0.28018	0.769843	-6.01702
MIMAT0028414_st	MIMAT0028414	mmu-miR-7223-5p	miRNA	Mus musculus	UAGCUUUGCUGAGGUGUCGG	-0.180463	0.707096	-1.49074	0.153679	0.606092	-5.55354
MIMAT0028079_st	MIMAT0028079	mmu-miR-7086-3p	miRNA	Mus musculus	UCCGUUCUGAUAUCUCCUCAG	0.180457	0.637631	2.30804	0.0333346	0.302617	-4.22718
MI0023721_st	MI0023721	mmu-mir-7226	stem-loop	Mus musculus	GCCAGGGAAGUUGAUUGUGUGAAGGGAGCAGGACUCCUGACACAGCCAUUCUCUGAGCAG	-0.180422	0.858367	-1.22088	0.238186	0.718884	-5.89694
MIMAT0029803_st	MIMAT0029803	mmu-miR-7650-3p	miRNA	Mus musculus	GUUUUGAUAUAUACAAGAAGGA	-0.180232	0.670996	-2.41984	0.0265582	0.270499	-4.01972
MIMAT0029851_st	MIMAT0029851	mmu-miR-7672-3p	miRNA	Mus musculus	UCGGCUGCCAGGUUCAUGUGG	-0.180155	0.684432	-1.82032	0.0857044	0.46339	-5.06465
MIMAT0004891_st	MIMAT0004891	mmu-miR-509-3p	miRNA	Mus musculus	UGAUUGACAUUUCUGUAAUGG	0.179868	0.762862	1.19162	0.249181	0.738668	-5.93077
MIMAT0015641_st	MIMAT0015641	mmu-miR-3470b	miRNA	Mus musculus	UCACUCUGUAGACCAGGCUGG	-0.179855	1.59105	-0.55415	0.586427	0.911484	-6.48164
MIMAT0017270_st	MIMAT0017270	mmu-miR-18b-3p	miRNA	Mus musculus	UACUGCCCUAAAUGCCCCUUCU	0.179828	0.928222	1.39162	0.181324	0.640813	-5.68606
MIMAT0029899_st	MIMAT0029899	mmu-miR-7686-3p	miRNA	Mus musculus	CUGCUCGGGGCACUGUAAGAGA	0.179726	1.40721	0.53685	0.598072	0.913054	-6.49128
MI0004660_x_st	MI0004660	mmu-mir-692-1	stem-loop	Mus musculus	AGGGUGGCAGGGCCACAACCAGCGCAGACUGGCGCGCCCCAGGGAUCUCUGGGUGAGUAUCUCUUUGAGCGCCUCACUCUCAAGCACAACUAGGAGGCCUCUGCCUUCC	0.179456	0.856616	1.3683	0.188379	0.653337	-5.71618
MIMAT0017008_st	MIMAT0017008	mmu-miR-301a-5p	miRNA	Mus musculus	GCUCUGACUUUAUUGCACUACU	-0.179393	0.89142	-1.37381	0.186692	0.650874	-5.7091
MI0022894_st	MI0022894	mmu-mir-7045	stem-loop	Mus musculus	GAAAGAGCGGGUGGGGGAGGGGGACUGCGCGUCACUCACUGUUCUCCCCCCUCCCCCGCACAG	-0.179292	0.781873	-1.51138	0.148382	0.59445	-5.52506
MI0000399_x_st	MI0000399	mmu-mir-299a	stem-loop	Mus musculus	AAGAAAUGGUUUACCGUCCCACAUACAUUUUGAGUAUGUAUGUGGGACGGUAAACCGCUUCUU	0.178955	0.945721	1.07824	0.295439	0.771835	-6.0552
MIMAT0017077_st	MIMAT0017077	mmu-miR-365-1-5p	miRNA	Mus musculus	AGGGACUUUUGGGGGCAGAUGUG	0.178735	1.7204	0.642645	0.528712	0.885031	-6.42774
MIMAT0003455_st	MIMAT0003455	mmu-miR-679-5p	miRNA	Mus musculus	GGACUGUGAGGUGACUCUUGGU	-0.178567	0.941136	-1.07635	0.296259	0.772237	-6.05718
MI0008324_st	MI0008324	mmu-mir-1898	stem-loop	Mus musculus	GUAUGAACAUAGGUCAAGGUUCACAGGGGAUCAAGAAAUAUUAUUCUUGUAUAAUCUGUUUACUUUGACCUAAAUACUAGCUU	-0.178242	0.781324	-1.7204	0.102838	0.501196	-5.22026
MI0023718_st	MI0023718	mmu-mir-7223	stem-loop	Mus musculus	UAGCUUUGCUGAGGUGUCGGGGUGUGUCAUACCCACACUGGUAACAUUCCCUGUCUCGAACAAGCUAGG	0.178177	0.931912	1.02827	0.317706	0.790019	-6.10659
MIMAT0027849_st	MIMAT0027849	mmu-miR-6973a-3p	miRNA	Mus musculus	CACUCUAACCCUACCUACCCAU	0.178145	0.921349	1.03652	0.313948	0.785215	-6.09826
MIMAT0028395_st	MIMAT0028395	mmu-miR-7213-3p	miRNA	Mus musculus	UACCUCAAGAGAGCCAGUCU	-0.177932	0.761621	-1.35723	0.191804	0.655868	-5.73034
MI0000725_st	MI0000725	mmu-mir-125b-1	stem-loop	Mus musculus	UGCGCUCCCCUCAGUCCCUGAGACCCUAACUUGUGAUGUUUACCGUUUAAAUCCACGGGUUAGGCUCUUGGGAGCUG	0.177835	0.910808	1.53618	0.14222	0.585651	-5.49043
MI0000592_st	MI0000592	mmu-mir-323	stem-loop	Mus musculus	UUGGUACUUGGAGAGAGGUGGUCCGUGGCGCGUUCGCUUCAUUUAUGGCGCACAUUACACGGUCGACCUCUUUGCGGUAUCUAAUC	0.177735	0.976474	1.56214	0.136	0.579403	-5.45374
MI0014050_x_st	MI0014050	mmu-mir-466m	stem-loop	Mus musculus	UGUGUGUGUUCUUGUGUGUGCAUGUGCAUGUGUGUAUAUGAAUAUACAUAUACAUACACACAUACACACGCACGUACACACACA	0.177496	0.960487	0.997996	0.331764	0.793579	-6.13668
MIMAT0017326_st	MIMAT0017326	mmu-miR-1b-3p	miRNA	Mus musculus	UGGGUACAUAAAGAAGUAUGUGC	0.17745	0.852511	2.01811	0.0590376	0.39148	-4.73961
MI0009949_st	MI0009949	mmu-mir-1954	stem-loop	Mus musculus	GAGGUCAGCCAGAACUGCAGAGUGAGACCCUGUUGUUUGUUUGUUUGUUUGAGACGGGGUUUCUCUGUGUAGCCCUGGCUAUCCUA	-0.177398	0.832061	-1.5546	0.137783	0.580348	-5.46445
MI0004640_st	MI0004640	mmu-mir-680-1	stem-loop	Mus musculus	AGAAGUGGGCAUCUGCUGACAUGGGGGCCGAAGUCAGGCGCCAGGAAGCGGGCACUUUGCAUCUUAUCUCCGGAACAUCGAUCCUCUUGACAGCCUUGGGUGUCAGGCU	-0.177376	0.966487	-0.927972	0.365935	0.810652	-6.20318
MIMAT0017080_st	MIMAT0017080	mmu-miR-379-3p	miRNA	Mus musculus	UAUGUAACAUGGUCCACUAACU	0.177375	1.05974	1.28831	0.214267	0.69284	-5.81637
MIMAT0004895_st	MIMAT0004895	mmu-miR-590-5p	miRNA	Mus musculus	GAGCUUAUUCAUAAAAGUGCAG	-0.177288	0.554897	-2.11084	0.0493225	0.360303	-4.58004
MI0022854_st	MI0022854	mmu-mir-7005	stem-loop	Mus musculus	AGGGGCCUGGGGAUGGGAGGACCAGCAGAGAAAUUUGGCUUUCCUGUGCCUGCUACCCAUCCCUUGCAG	-0.177028	0.904032	-1.35239	0.193319	0.658202	-5.7365
MI0021915_st	MI0021915	mmu-mir-6384	stem-loop	Mus musculus	CAGGGCAGCUUUCCUACUGUUUCCCUGUAAUCUCAGUGAGCCACGUGGGGAGAUGGAACUU	-0.176994	1.03403	-0.840053	0.41211	0.825421	-6.28044
MIMAT0022386_st	MIMAT0022386	mmu-miR-5627-3p	miRNA	Mus musculus	ACAGGGCUCUCCGGCGCCCCUCGU	-0.176903	0.830687	-1.17121	0.257077	0.750524	-5.95395
MI0022931_st	MI0022931	mmu-mir-7081	stem-loop	Mus musculus	AUUUCAGAGGAGGGUGCUCGGCCGGGGAUUAUAAAUCUGUGGUAAAGUAGUAUUCCCCUGGUAUCCUCCUCACAG	-0.176786	0.790131	-1.74066	0.0991411	0.496067	-5.1892
MIMAT0007866_st	MIMAT0007866	mmu-miR-1905	miRNA	Mus musculus	CACCAGUCCCACCACGCGGUAG	-0.176766	0.920036	-0.887738	0.386615	0.817388	-6.2394
MIMAT0000148_st	MIMAT0000148	mmu-miR-136-5p	miRNA	Mus musculus	ACUCCAUUUGUUUUGAUGAUGG	-0.176705	0.73705	-1.17823	0.254342	0.747722	-5.94602
MI0021961_st	MI0021961	mmu-mir-30f	stem-loop	Mus musculus	UGGCAGCCUGCCGCUGUAAACAUCCGACUGAAAGCUCCUCUCAACACCUUACAGCUUCCAGUCAAGGAUGUUUACAGUAGCAAAGACUGCCC	-0.175852	0.732914	-1.47489	0.157852	0.607402	-5.57522
MI0001524_st	MI0001524	mmu-mir-431	stem-loop	Mus musculus	CGUCCUGCGAGGUGUCUUGCAGGCCGUCAUGCAGGCCACACUGACGGUAACGUUGCAGGUCGUCUUGCAGGGCUUCUCGCAAGACGACAUC	0.175814	1.05478	1.10444	0.284229	0.769843	-6.02741
MIMAT0004845_st	MIMAT0004845	mmu-miR-881-5p	miRNA	Mus musculus	CAGAGAGAUAACAGUCACAUCU	-0.175618	0.695809	-2.14266	0.0463405	0.355564	-4.52432
MI0022840_st	MI0022840	mmu-mir-6992	stem-loop	Mus musculus	AUAUCUGCCUGUGAUGGUUUGGCUGAGUGGAAUUGGUUGUGUUGGAGGUUAUGGUAACAGCCUCUUUCCUGCCCUUUACCACAACCUUCUCACUGAUGAUCAUUUGCAG	-0.175486	0.841819	-1.4461	0.165669	0.620889	-5.61412
MIMAT0005837_st	MIMAT0005837	mmu-miR-1187	miRNA	Mus musculus	UAUGUGUGUGUGUAUGUGUGUAA	0.175398	2.87801	0.344375	0.734632	0.946628	-6.57837
MIMAT0009442_st	MIMAT0009442	mmu-miR-1969	miRNA	Mus musculus	AAGAUGGAGACUUUAACAUGGGU	0.17511	1.13714	1.09705	0.287358	0.771689	-6.0353
MI0004310_st	MI0004310	mmu-mir-764	stem-loop	Mus musculus	UCAACACAAUCUGAAUCUUGGAGGCAGGUGCUCACAUGUCCUCCUCCAUGCUUAUAAAUACAUGGAGGAGGCCAUAGUGGCAACUGUCACCAUGAUUGAUUUCGUUGG	0.17508	0.963614	1.19865	0.246506	0.733095	-5.92271
MI0000154_st	MI0000154	mmu-mir-127	stem-loop	Mus musculus	CCAGCCUGCUGAAGCUCAGAGGGCUCUGAUUCAGAAAGAUCAUCGGAUCCGUCUGAGCUUGGCUGGUCGG	0.174934	1.04911	1.4458	0.165751	0.620889	-5.61451
MIMAT0025148_st	MIMAT0025148	mmu-miR-21c	miRNA	Mus musculus	UAGCUUAUCAGACUGGUACAA	-0.174812	0.747175	-1.41189	0.175364	0.633915	-5.65954
MIMAT0028061_st	MIMAT0028061	mmu-miR-7077-3p	miRNA	Mus musculus	CCUUCCAUGGCUCCUGGCAG	-0.174636	0.728622	-1.67088	0.112375	0.525772	-5.29507
MIMAT0028057_st	MIMAT0028057	mmu-miR-7075-3p	miRNA	Mus musculus	CAACCAUGUCUUCUUUCCCAG	0.174589	0.65039	1.17818	0.254363	0.747722	-5.94608
MI0009914_st	MI0009914	mmu-mir-1927	stem-loop	Mus musculus	GUAUGUUUACCAUGUGCAUGUAGGUUCAGAUCCCUAGAAACCAGAGUUGCAAGUGGCUGUGAACUGACCUCUGGAUGUUAGGGACUGAACAUGCAUCCUCUCUCUACAA	0.174572	0.975328	1.17693	0.254845	0.747766	-5.94749
MIMAT0027820_st	MIMAT0027820	mmu-miR-6960-5p	miRNA	Mus musculus	CAGGAUGAGAAGAGUUUGGCUG	-0.174296	0.823747	-1.71211	0.104384	0.504919	-5.23289
MIMAT0017051_st	MIMAT0017051	mmu-miR-100-3p	miRNA	Mus musculus	ACAAGCUUGUGUCUAUAGGUAU	-0.174229	0.749896	-1.2549	0.225873	0.703524	-5.85674
MIMAT0004846_st	MIMAT0004846	mmu-miR-881-3p	miRNA	Mus musculus	AACUGUGUCUUUUCUGAAUAGA	-0.174067	0.864494	-1.08609	0.292048	0.771835	-6.04694
MIMAT0028072_st	MIMAT0028072	mmu-miR-7083-5p	miRNA	Mus musculus	UCGGGGCUGGACAAGCAGAGA	0.173872	2.51626	0.310061	0.760145	0.95486	-6.58996
MI0005512_x_st	MI0005512	mmu-mir-467c	stem-loop	Mus musculus	CCUUUGUGCAUAAGUGCGUGCAUGUAUAUGUGUGUAUAUUUUAUGCAUAUACAUACACACACCUAUACACACAUGCACACAGACAUGCGAGAAUGGC	-0.173797	0.963485	-1.17471	0.25571	0.749503	-5.95
MI0000144_st	MI0000144	mmu-mir-30a	stem-loop	Mus musculus	GCGACUGUAAACAUCCUCGACUGGAAGCUGUGAAGCCACAAAUGGGCUUUCAGUCGGAUGUUUGCAGCUGC	-0.173727	0.784375	-1.76237	0.0953083	0.486578	-5.15564
MI0000399_st	MI0000399	mmu-mir-299a	stem-loop	Mus musculus	AAGAAAUGGUUUACCGUCCCACAUACAUUUUGAGUAUGUAUGUGGGACGGUAAACCGCUUCUU	0.173525	0.725006	1.46136	0.161487	0.614322	-5.59358
MIMAT0016994_st	MIMAT0016994	mmu-miR-129-1-3p	miRNA	Mus musculus	AAGCCCUUACCCCAAAAAGUAU	0.173524	1.22006	0.54144	0.594971	0.913054	-6.48875
MI0025004_st	MI0025004	mmu-mir-7664	stem-loop	Mus musculus	CAGUUUACCUGUCUAUGAGAUGGAAGUACUUGGUAUCCUAUCUCUUAGGCUGGGUUAACUAAU	0.173504	0.741302	1.73702	0.0997971	0.496067	-5.19481
MIMAT0020635_st	MIMAT0020635	mmu-miR-5125	miRNA	Mus musculus	UCUGCCUGGGAUUUCCUUGU	0.172967	0.611591	1.68375	0.109826	0.521628	-5.27578
MI0003521_st	MI0003521	mmu-mir-541	stem-loop	Mus musculus	GCCAAAAUCAGAGAAGGGAUUCUGAUGUUGGUCACACUCCAAGAGUUUUAAAAUGAGUGGCGAACACAGAAUCCAUACUCUGCUUAUGGC	-0.172706	0.946244	-1.28692	0.214739	0.69284	-5.81807
MIMAT0003491_st	MIMAT0003491	mmu-miR-701-5p	miRNA	Mus musculus	UUAGCCGCUGAAAUAGAUGGA	0.172626	1.41153	0.597353	0.557856	0.902851	-6.45628
MI0018046_st	MI0018046	mmu-mir-5134	stem-loop	Mus musculus	UGAACAGACUUGGCAGAAAGGGCAGCUGUGAUGCUUGUCCUAGUUUUCACGGGUGGCCCUCUUUCUGCAGGUACAUUC	-0.171969	0.755581	-1.10833	0.282589	0.769843	-6.02322
MI0016981_st	MI0016981	mmu-mir-3971	stem-loop	Mus musculus	AUCUGGGCUUGGCAGGUGGAAUGGGAGGUGGCAGGGAGAAGGCAGUUUUCCCUCCCCACCCCUGUACCAGUGAAGCGGAAAGG	-0.171813	1.36109	-0.960438	0.349804	0.804722	-6.17289
MIMAT0027917_st	MIMAT0027917	mmu-miR-7006-3p	miRNA	Mus musculus	UUUCUGACCUGGAUCCCCAG	0.171346	0.771738	1.08376	0.293051	0.771835	-6.0494
MIMAT0017344_st	MIMAT0017344	mmu-miR-1948-5p	miRNA	Mus musculus	AUAUGAGUAUUCUGCCUAAAU	0.171042	0.697986	1.37065	0.187658	0.651552	-5.71317
MIMAT0009459_st	MIMAT0009459	mmu-miR-1982-5p	miRNA	Mus musculus	UUGGGAGGGUCCUGGGGAGG	0.170983	4.39998	0.412804	0.68472	0.927331	-6.55167
MIMAT0028131_st	MIMAT0028131	mmu-miR-7117-5p	miRNA	Mus musculus	UCUGGGGGCUCAGCUGAGGAUA	-0.170925	1.07957	-0.799445	0.434656	0.837617	-6.31373
MI0018030_st	MI0018030	mmu-mir-5121	stem-loop	Mus musculus	GGUGAGUUGGUGAUGUGGUGACAUGUAGGACAGGGUAGGCUCUGGCAGCUUGUGAUGAGACAUCUCCCACUCAU	-0.170837	0.790088	-1.20628	0.243624	0.730411	-5.91391
MI0000553_st	MI0000553	mmu-mir-196a-2	stem-loop	Mus musculus	AGCUGAUCUGUGGCUUAGGUAGUUUCAUGUUGUUGGGAUUGAGUUUUGAACUCGGCAACAAGAAACUGCCUGAGUUACAUCAGUC	-0.170828	0.744273	-1.85901	0.0797755	0.448188	-5.00281
MIMAT0014949_st	MIMAT0014949	mmu-miR-3109-5p	miRNA	Mus musculus	AAUGGAUGCGAUGGUUCCCAUGCU	-0.170742	0.817523	-1.16838	0.258187	0.750524	-5.95714
MI0025010_st	MI0025010	mmu-mir-7670	stem-loop	Mus musculus	AUUCAGAUGGGCAGAUUGGGAAGUAGUCUUUGCACAUGAUGCUGGCUUCCCUUUCUGAAUAUCUGUAGA	0.170661	0.888677	1.15242	0.264513	0.754629	-5.975
MI0001653_x_st	MI0001653	mmu-mir-450a-1	stem-loop	Mus musculus	GAGAGAUACUGAGCUGUUUUUGCGAUGUGUUCCUAAUAUGUGCUAUAAUUAUAUUGGGAACAUUUUGCAUAAAUAGCUUUGUGUCAAUACA	-0.17055	0.80701	-1.59065	0.129433	0.564294	-5.4129
MI0000706_st	MI0000706	mmu-mir-26a-2	stem-loop	Mus musculus	GGCUGCGGCUGGAUUCAAGUAAUCCAGGAUAGGCUGUGUCCGUCCAUGAGGCCUGUUCUUGAUUACUUGUUUCUGGAGGCAGCG	-0.17034	0.851352	-1.67434	0.111685	0.525772	-5.28989
MI0022943_st	MI0022943	mmu-mir-7093	stem-loop	Mus musculus	GUGGGCAGGAUGACAGAAGGAAAACCUAUCAGAUAGUUUGUUCAUAAUCCUUCUCUCUCAACAGCACUUAGUGUCCAUGUUUUCCAUCUGUCAUCCUGCAG	-0.169839	0.732283	-1.58365	0.13102	0.566143	-5.42298
MI0022796_st	MI0022796	mmu-mir-6949	stem-loop	Mus musculus	GGGAGAAAGUGGGUCUAGAAAGAGGUGAAAAGAGUAUUUACUAAAACUUCCCCUUUUUCUAUCCACAG	-0.169534	1.00861	-0.872953	0.394406	0.817388	-6.25235
MIMAT0027995_st	MIMAT0027995	mmu-miR-7045-3p	miRNA	Mus musculus	UCUCCCCCCUCCCCCGCACAG	-0.169188	2.1889	-0.2141	0.832922	0.971794	-6.61598
MI0021585_st	MI0021585	mmu-mir-6238	stem-loop	Mus musculus	CUGAACCCCUUAAGCACUCAAGUUAUUGCCCUCCUAUCUGACCUGAGUGAACUAGGCUAUUUCUAAAGACCUUUAUUAGUCAGUGGAGGAAAUGAAGGGAGCCAAGCCAGGUGUGAAAAUAUUCCCGAU	-0.169072	0.879067	-1.07149	0.298379	0.772639	-6.06227
MIMAT0027897_st	MIMAT0027897	mmu-miR-6997-3p	miRNA	Mus musculus	UCAAACCUUACCCUCCUGUUUCC	0.168959	0.799248	1.4073	0.1767	0.636946	-5.66558
MI0025031_st	MI0025031	mmu-mir-7683	stem-loop	Mus musculus	UUCCGUGUUUCGUCUGACCACUGGGAUUCUCAUAACUCACUGGAAAGGUGGAACACGGAAC	-0.168905	0.716951	-1.79639	0.0895629	0.471564	-5.10247
MI0004639_st	MI0004639	mmu-mir-495	stem-loop	Mus musculus	AAAGAAGUUGCCCAUGUUAUUUUUCGCUUUUAUUUGUGACGAAACAAACAUGGUGCACUUCUU	0.168819	0.979266	0.978337	0.341124	0.797878	-6.15578
MIMAT0017176_st	MIMAT0017176	mmu-miR-448-5p	miRNA	Mus musculus	GAACAUCCUGCAUAGUGCUGCC	0.168522	1.21853	0.737837	0.470307	0.860342	-6.36131
MI0003493_st	MI0003493	mmu-mir-486	stem-loop	Mus musculus	CAGCCAGCUCUGAUCUCGCCCUCCCUGAGGGGUCCUGUACUGAGCUGCCCCGAGGUCCUUCACUGUGCUCAGCUCGGGGCAGCUCAGUACAGGAUGCGUCAGGGUGGGAGACAACGGGGAACAAGCCA	0.168248	0.886844	1.20244	0.245073	0.73198	-5.91835
MIMAT0019354_st	MIMAT0019354	mmu-miR-28b	miRNA	Mus musculus	AGGAGCUCACAAUCUAUUUAG	-0.167865	0.823333	-1.38633	0.182904	0.641864	-5.69292
MI0000243_st	MI0000243	mmu-mir-200b	stem-loop	Mus musculus	GCCGUGGCCAUCUUACUGGGCAGCAUUGGAUAGUGUCUGAUCUCUAAUACUGCCUGGUAAUGAUGACGGC	-0.167837	1.14291	-1.23378	0.233457	0.71368	-5.88181
MI0025022_st	MI0025022	mmu-mir-7677	stem-loop	Mus musculus	AGUGGUGAGCAGAAAGCAGCCGCGGUGUGUGGCACCGUCGCUCACCGGCUGUGUCCUCUCACCUAGG	0.167795	0.720631	1.40418	0.177612	0.636946	-5.66967
MI0018008_st	MI0018008	mmu-mir-5100	stem-loop	Mus musculus	GUGGGAGGGAGGACUUGGGAACUGAAGAGCAGAGUUCGAAUCCCAGCGGUGCCUCUUCCCGACU	0.16776	1.18448	1.08564	0.292241	0.771835	-6.04741
MI0025037_st	MI0025037	mmu-mir-7686	stem-loop	Mus musculus	CCUUCCACUGGACCUGGGGCUGGGCGCUUUCCUGUCUGCUCGGGGCACUGUAAGAGA	-0.167743	0.974964	-0.681664	0.504296	0.877497	-6.40156
MIMAT0004896_st	MIMAT0004896	mmu-miR-590-3p	miRNA	Mus musculus	UAAUUUUAUGUAUAAGCUAGU	0.167469	0.798322	1.08573	0.292201	0.771835	-6.04731
MI0022882_st	MI0022882	mmu-mir-7033	stem-loop	Mus musculus	UUUAGUCUCCAGGAGUCUGAGGGGCAGGGUCGUCUCCAGCAUCUUGGGCUUGGCCUAACCUGCCUCCAUUCUCUUGGGCAG	-0.167038	1.00703	-1.00062	0.330528	0.793579	-6.1341
MIMAT0022382_st	MIMAT0022382	mmu-miR-5626-3p	miRNA	Mus musculus	CAGCAGUUGAGUGAUGUGACAC	-0.166887	0.825249	-0.794808	0.437279	0.83876	-6.31744
MI0023734_st	MI0023734	mmu-mir-7239	stem-loop	Mus musculus	GCCAUCCUGACAAAGCCCUUUUCUGCUCAAGCCACAAUGGCUCUGUCAGGCAGGUAG	-0.166479	0.739075	-1.37327	0.186857	0.650874	-5.7098
MIMAT0031395_st	MIMAT0031395	mmu-miR-8094	miRNA	Mus musculus	AACUGAAGGACAACGAGAAGA	0.166342	0.952712	1.15437	0.263735	0.754081	-5.97283
MIMAT0016991_st	MIMAT0016991	mmu-miR-152-5p	miRNA	Mus musculus	UAGGUUCUGUGAUACACUCCGACU	-0.166153	0.710813	-1.76672	0.0945568	0.486314	-5.14888
MI0000702_st	MI0000702	mmu-mir-219a-1	stem-loop	Mus musculus	CCGUCCCGGGCCGCGGCUCCUGAUUGUCCAAACGCAAUUCUCGAGUCUCUGGCUCCGGCCGAGAGUUGCGUCUGGACGUCCCGAGCCGCCGCCCCCAAACCUCGAGGGGG	0.166147	0.82186	1.53521	0.142458	0.585651	-5.4918
MI0005520_st	MI0005520	mmu-mir-654	stem-loop	Mus musculus	CUCGGUAAGUGGGAAGAUGGUAAGCUGCAGAACAUGUGUGUUUCUCAUGUCAUAUGUCUGCUGACCAUCACCUUUGGGUCUCUG	0.166012	0.685452	1.25574	0.225573	0.703524	-5.85573
MI0003484_st	MI0003484	mmu-mir-483	stem-loop	Mus musculus	GAGGGGGAAGACGGGAGAAGAGAAGGGAGUGGUUUUUGGGUGCCUCACUCCUCCCCUCCCGUCUUGUUCUCUC	0.165755	0.904415	1.74674	0.0980546	0.493672	-5.17983
MI0003539_x_st	MI0003539	mmu-mir-291b	stem-loop	Mus musculus	ACAUACAGUGUCGAUCAAAGUGGAGGCCCUCUCCGCGGCUUGGCGGGAAAGUGCAUCCAUUUUGUUUGUCUCUGUGUGU	0.16572	0.849946	1.58578	0.130537	0.565671	-5.41992
MIMAT0014890_st	MIMAT0014890	mmu-miR-669p-3p	miRNA	Mus musculus	CAUAACAUACACACACACACGUAU	-0.165616	0.8301	-1.09102	0.289931	0.771835	-6.04172
MI0004674_x_st	MI0004674	mmu-mir-297b	stem-loop	Mus musculus	UCUAUUUGCUUGUGUGUAUAUGUAUGUGUGCAUGAACAUGUGUAUAUGAAUAUACAUAUACAUACACACAUACCCAUACAAACAUGCAUACAAACACACAGAAAAUGGA	0.165474	1.06104	1.01404	0.32426	0.791386	-6.12084
MIMAT0003889_st	MIMAT0003889	mmu-miR-758-3p	miRNA	Mus musculus	UUUGUGACCUGGUCCACUA	-0.165159	0.586537	-1.61736	0.123526	0.550358	-5.37415
MI0005513_x_st	MI0005513	mmu-mir-467d	stem-loop	Mus musculus	CCUGUGUGCAUAAGUGCGCGCAUGUAUAUGCGUGUAUAUUUUAUGCAUAUACAUACACACACCUACACACACAUGCACACAGACA	0.16511	0.708336	1.39691	0.179753	0.639404	-5.67917
MI0021865_st	MI0021865	mmu-mir-6337	stem-loop	Mus musculus	UCUAACAUUUCACAGUCCUUUUCUAUCCAAGAAGAGGUGUAGGGGGAGGAACACCCUGUAAACAAUGUCACUCUGUGGAGAUGAGGGCUGCUGGGUUGCUAGGUU	0.165087	0.826428	1.83418	0.0835377	0.457449	-5.0426
MIMAT0014823_st	MIMAT0014823	mmu-miR-3057-3p	miRNA	Mus musculus	UCCCACAGGCCCAGCUCAUAGC	-0.164842	0.881309	-0.939717	0.360042	0.810543	-6.19233
MIMAT0017022_st	MIMAT0017022	mmu-miR-34a-3p	miRNA	Mus musculus	AAUCAGCAAGUAUACUGCCCU	-0.164801	0.87527	-0.958436	0.350784	0.804722	-6.17478
MI0008320_st	MI0008320	mmu-mir-1892	stem-loop	Mus musculus	UGGAUAUAUUUCUACUCUUGACCAAAGUUUUGUAAGAAACAAUACAGAAUUUGGGGACGGGAGGGAGGAUACUUUGAGAA	-0.164718	1.05209	-0.831944	0.416551	0.827948	-6.28721
MIMAT0027827_st	MIMAT0027827	mmu-miR-6963-3p	miRNA	Mus musculus	UGCCUCUUGCCUCCAUCCCACAG	-0.164667	0.704726	-1.27552	0.218652	0.697172	-5.83192
MIMAT0029823_st	MIMAT0029823	mmu-miR-7658-3p	miRNA	Mus musculus	ACCACCUUCCUCACCCACGCU	-0.164442	0.958275	-1.76333	0.0951419	0.486578	-5.15415
MI0004130_st	MI0004130	mmu-mir-1264	stem-loop	Mus musculus	CCUGGCAUAUAGCAGGUCCUCAAUAAGUAUUUGUUGAAAAAAUAAAUGAAGCAACAAAUCUUAUUUGAGCACCUGUUAUGUGGAGG	-0.164315	0.900649	-0.94422	0.3578	0.80781	-6.18813
MIMAT0017014_st	MIMAT0017014	mmu-miR-208a-5p	miRNA	Mus musculus	GAGCUUUUGGCCCGGGUUAUAC	0.1643	0.742854	1.06733	0.300202	0.77324	-6.06661
MIMAT0000584_st	MIMAT0000584	mmu-miR-339-5p	miRNA	Mus musculus	UCCCUGUCCUCCAGGAGCUCACG	0.164213	1.43321	1.04006	0.312348	0.784806	-6.09466
MIMAT0017247_st	MIMAT0017247	mmu-miR-497-3p	miRNA	Mus musculus	CAAACCACACUGUGGUGUUAG	-0.164186	0.720483	-1.44293	0.166546	0.620907	-5.61835
MIMAT0022384_st	MIMAT0022384	mmu-miR-344h-3p	miRNA	Mus musculus	GGUAUAACCAAAGCCCGACUGU	-0.164126	0.778237	-1.54022	0.141237	0.583201	-5.48476
MIMAT0004865_st	MIMAT0004865	mmu-miR-297c-5p	miRNA	Mus musculus	AUGUAUGUGUGCAUGUACAUGU	-0.16412	0.93054	-1.09013	0.290309	0.771835	-6.04265
MIMAT0028412_st	MIMAT0028412	mmu-miR-7222-5p	miRNA	Mus musculus	GGCACUUGCCAGGCUCUGAGCUGGACU	0.163794	0.696369	1.23504	0.232997	0.71368	-5.88032
MI0019318_st	MI0019318	mmu-mir-5709	stem-loop	Mus musculus	AAGUUGAUAGGCCGGCAAUACGCACACUUAAGACUUUAGAAGCUCUCAGACUAAAGUCUUAAGGGUGUGUAUUGCAGGCCUAGCAAUGC	-0.163624	0.78085	-1.02382	0.319744	0.790755	-6.11106
MI0018025_st	MI0018025	mmu-mir-5116	stem-loop	Mus musculus	AUUUUGAUAGGAACCCCGCCUGAUGCUUUUUGGUUUGUUUCAGGCAGGGUCUUCAUAUCGAGA	-0.16304	0.884118	-1.00403	0.328926	0.793579	-6.13074
MI0005450_st	MI0005450	mmu-mir-181d	stem-loop	Mus musculus	ACAAUUAACAUUCAUUGUUGUCGGUGGGUUGUGAGGAGGCAGCCAGACCCACCGGGGGAUGAAUGUCACUGU	-0.162996	1.26268	-0.672073	0.510237	0.878846	-6.40813
MIMAT0029835_st	MIMAT0029835	mmu-miR-7664-3p	miRNA	Mus musculus	UCUCUUAGGCUGGGUUAACUAAU	-0.162693	0.752384	-1.01144	0.325465	0.792492	-6.12341
MIMAT0004935_st	MIMAT0004935	mmu-miR-872-3p	miRNA	Mus musculus	UGAACUAUUGCAGUAGCCUCCU	0.162647	1.25755	1.08612	0.292032	0.771835	-6.0469
MIMAT0029813_st	MIMAT0029813	mmu-miR-7653-3p	miRNA	Mus musculus	CCCCUACUGUUCCACCCCGCCU	-0.162645	0.878134	-1.15013	0.265429	0.755672	-5.97754
MI0021929_st	MI0021929	mmu-mir-1957b	stem-loop	Mus musculus	AACAUAUACAUCUUAAGUUUCUUAUGGGGCUGGAAUGUAACUCAGUGGUAUGGCUGCUCACCAGUAUGUGCAAGGCGCUGAGUUCCAGCCCUGUACCAAGAAAAAGAAUGCUGAAUAUAUGUC	-0.162174	0.831222	-1.247	0.228686	0.707764	-5.86616
MIMAT0029800_st	MIMAT0029800	mmu-miR-7649-5p	miRNA	Mus musculus	UGACAGCAGUGCUGUAGACAUG	-0.162113	0.804967	-1.22381	0.237106	0.716985	-5.89352
MIMAT0014842_st	MIMAT0014842	mmu-miR-3068-5p	miRNA	Mus musculus	UUGGAGUUCAUGCAAGUUCUAACC	-0.162103	0.879983	-1.28271	0.216179	0.69284	-5.8232
MI0008318_st	MI0008318	mmu-mir-1899	stem-loop	Mus musculus	AAUCUUAGUCAGCGAUGGCCGAAUCUGCUUCCUCCUGGUUAGAAUGAAUGUGCUAAGUGGAUUUCAGAUUCUGCUCAUUCCGUUGAUUACACAUAA	-0.161977	0.720478	-1.09859	0.286704	0.771127	-6.03366
MIMAT0003183_st	MIMAT0003183	mmu-miR-376c-3p	miRNA	Mus musculus	AACAUAGAGGAAAUUUCACGU	0.161948	0.900396	1.04069	0.312064	0.784806	-6.09402
MI0022926_st	MI0022926	mmu-mir-7076	stem-loop	Mus musculus	UUUCCAGGGGAGGUGGUAUGGUCUCAGCGGGGUCCGGGUUGGCUGUGACAACAUGACUACCACUGUCUCCCCAG	-0.161872	0.945286	-0.954196	0.352867	0.804722	-6.17878
MIMAT0017254_st	MIMAT0017254	mmu-miR-499-3p	miRNA	Mus musculus	GAACAUCACAGCAAGUCUGUGCU	0.161855	0.762634	1.20047	0.245817	0.732276	-5.92062
MIMAT0022378_st	MIMAT0022378	mmu-miR-5624-3p	miRNA	Mus musculus	UUAAGGCAGAGUUUACAAUAGG	-0.161843	0.997939	-0.735541	0.471669	0.861368	-6.36301
MI0014096_st	MI0014096	mmu-mir-344c	stem-loop	Mus musculus	CUGCAAGGGUUUUUUUCAGUCAGGCUGCUGGCUAGAGUACAGCUAUCAGCUGGUACCUGAUCUAGUCAAAGCCUGACAGUAAACUGCUCCAG	0.161819	0.759282	1.64977	0.116666	0.536575	-5.32649
MIMAT0004236_st	MIMAT0004236	mmu-miR-741-3p	miRNA	Mus musculus	UGAGAGAUGCCAUUCUAUGUAGA	-0.161806	0.736243	-2.03757	0.0568657	0.385071	-4.70648
MIMAT0029828_st	MIMAT0029828	mmu-miR-7661-5p	miRNA	Mus musculus	AAGAAAGAAACCUGGAGUUUAAAGU	-0.161695	0.832856	-1.26638	0.221832	0.700953	-5.84297
MI0009950_st	MI0009950	mmu-mir-1955	stem-loop	Mus musculus	CUGGUUUACUUACUACAAGUCCCAGGAUGCACUGCAGCUUUUUCUUAACUUCAGAUAAGAGCAUUGCAUGCUGGGACAUGUAGUUGGUUUAAAUAGCA	0.16161	0.884248	1.75797	0.0960755	0.48778	-5.16247
MI0000157_st	MI0000157	mmu-mir-9-2	stem-loop	Mus musculus	GUUGUUAUCUUUGGUUAUCUAGCUGUAUGAGUGUAUUGGUCUUCAUAAAGCUAGAUAACCGAAAGUAAAAAC	0.161548	0.874205	1.08315	0.293313	0.771835	-6.05004
MIMAT0029807_st	MIMAT0029807	mmu-miR-219b-3p	miRNA	Mus musculus	AGAAUUGCGUUUGGACAAUCAGU	-0.161375	0.801685	-1.90848	0.0727239	0.432379	-4.92247
MIMAT0000235_st	MIMAT0000235	mmu-miR-202-3p	miRNA	Mus musculus	AGAGGUAUAGCGCAUGGGAAGA	-0.160952	0.683718	-1.58895	0.129818	0.564294	-5.41536
MIMAT0014862_st	MIMAT0014862	mmu-miR-3077-5p	miRNA	Mus musculus	CUGCGGACGGGUGGGCGGGCAGGCC	-0.16086	10.3576	-0.875398	0.393111	0.817388	-6.25022
MIMAT0027727_st	MIMAT0027727	mmu-miR-6913-3p	miRNA	Mus musculus	UCUCUACUGAUUUGUCUCCUCAG	0.160647	0.641122	1.22769	0.235678	0.715404	-5.88896
MI0009942_st	MI0009942	mmu-mir-669l	stem-loop	Mus musculus	GUUUGUGCAUGUGCGUAUAGUUGUGUGUGCAUGUAUAUGUGUGUAUAUGAAUAUACAUAUACAUACACACCCAUAUAUACACGCAUUCAUAUGAACAC	-0.160569	1.01029	-0.666412	0.513762	0.879568	-6.41197
MIMAT0025080_st	MIMAT0025080	mmu-miR-6337	miRNA	Mus musculus	UGAGGGCUGCUGGGUUGCUAGGU	-0.160552	1.35115	-0.639131	0.530943	0.886212	-6.43002
MI0022830_st	MI0022830	mmu-mir-6982	stem-loop	Mus musculus	AGGGGCUGGAGGAUCGCAGGGGUGGCCUGGGGCAGGCUAGGCAAACCUGGCCCCUCUGCCCCUUCCAG	-0.160404	1.77684	-0.600653	0.555704	0.902306	-6.45427
MI0018006_x_st	MI0018006	mmu-mir-5098	stem-loop	Mus musculus	AUUAGCCAGAGUUACAUGGUGAAGCCCAGUUUUGUUUUGUUUUGUUUUUGAGACAGGGUUUCUCUGUGUAGCCCUGGCUGUC	0.16027	0.817812	1.52872	0.144052	0.585651	-5.5009
MIMAT0004823_st	MIMAT0004823	mmu-miR-666-3p	miRNA	Mus musculus	GGCUGCAGCGUGAUCGCCUGCU	-0.160221	0.599935	-1.46718	0.159914	0.612359	-5.58569
MIMAT0009395_st	MIMAT0009395	mmu-miR-1932	miRNA	Mus musculus	GUUGCGGACAGCGCUAGGUCGG	-0.160154	0.725665	-1.67145	0.112261	0.525772	-5.29422
MIMAT0017073_st	MIMAT0017073	mmu-miR-194-2-3p	miRNA	Mus musculus	CCAGUGGGGCUGCUGUUAUCUG	-0.160137	1.02903	-0.923804	0.368042	0.812624	-6.207
MI0000400_st	MI0000400	mmu-mir-300	stem-loop	Mus musculus	GCUACUUGAAGAGAGGUUAUCCUUUGUGUGUUUGCUUUACGCGAAAUGAAUAUGCAAGGGCAAGCUCUCUUCGAGGAGC	0.160115	0.844861	0.972161	0.344102	0.800223	-6.16172
MIMAT0017009_st	MIMAT0017009	mmu-miR-106a-3p	miRNA	Mus musculus	ACUGCAGUGCCAGCACUUCUUAC	-0.160054	0.716982	-1.18189	0.252922	0.744872	-5.94186
MI0025021_st	MI0025021	mmu-mir-1191b	stem-loop	Mus musculus	UCAGGCUACAGAGCGAGAACCUGCUUCAAAAACACCAGACUCACUAUGUAGCCCAAGC	-0.159659	0.826633	-1.50728	0.149423	0.59445	-5.53074
MI0026051_st	MI0026051	mmu-mir-8119	stem-loop	Mus musculus	AGGUUCAACCAGGCUGGAGAAACGGAAAGAAGAGGAGAGGAGAGGGAGCUAGGGUCAAAUCCUGUCUUUUUUCUUUGACCCCAGCCUCAUUUCCUACCCCGCAGCUGCCCAUCCGGAAUGGCUCUGAAG	0.159587	0.707039	1.10276	0.284935	0.769843	-6.0292
MIMAT0027934_st	MIMAT0027934	mmu-miR-7015-5p	miRNA	Mus musculus	UCUGUGCAGUAGGCUGUGGGUUC	0.159516	1.08163	0.839192	0.41258	0.825421	-6.28116
MI0000248_st	MI0000248	mmu-mir-205	stem-loop	Mus musculus	CUCUUGUCCUUCAUUCCACCGGAGUCUGUCUUAUGCCAACCAGAUUUCAGUGGAGUGAAGCUCAGGAG	-0.159473	0.747502	-1.1492	0.265803	0.755933	-5.97858
MI0022358_st	MI0022358	mmu-mir-6541	stem-loop	Mus musculus	AGGAUUAGAAAUCUUCAUACACACAUCAACUGAGAGAGUCCUUGCCUGAGCACAAGCCCUUCCUUUUGCACAGGCAAGGACUUCUCAAGAAACCCAUGAGAUGGCUGAGG	-0.159443	0.770196	-1.25603	0.225474	0.703524	-5.8554
MIMAT0014920_st	MIMAT0014920	mmu-miR-3100-3p	miRNA	Mus musculus	CUGUGACACACCCGCUCCCAG	-0.159361	0.756673	-1.4327	0.169412	0.625262	-5.63201
MI0000684_st	MI0000684	mmu-mir-107	stem-loop	Mus musculus	UUCUCUGUGCUUUCAGCUUCUUUACAGUGUUGCCUUGUGGCAUGGAGUUCAAGCAGCAUUGUACAGGGCUAUCAAAGCACAGAGAGC	0.15927	0.912165	1.3449	0.195679	0.661287	-5.74599
MIMAT0014922_st	MIMAT0014922	mmu-miR-3101-3p	miRNA	Mus musculus	UAGCUUUGGUGGAUGGUCUUU	-0.158997	0.734536	-1.1023	0.285131	0.769843	-6.02969
MIMAT0025111_st	MIMAT0025111	mmu-miR-6367	miRNA	Mus musculus	UCCCUGAGACCCUGGUUCAGGA	0.158828	1.63998	1.08001	0.294671	0.771835	-6.05334
MI0001642_st	MI0001642	mmu-mir-429	stem-loop	Mus musculus	CCUGCUGAUGGAUGUCUUACCAGACAUGGUUAGAUCUGGAUGCAUCUGUCUAAUACUGUCUGGUAAUGCCGUCCAUCCACGGC	-0.158808	0.816791	-0.888312	0.386315	0.817388	-6.2389
MIMAT0014918_st	MIMAT0014918	mmu-miR-3098-3p	miRNA	Mus musculus	UUCUGCUGCCUGCCUUUAGGA	0.158566	1.36527	0.845722	0.409024	0.822981	-6.27567
MIMAT0025132_st	MIMAT0025132	mmu-miR-130c	miRNA	Mus musculus	CAGUGCAAUGUUCCAAGGUGUG	-0.158528	0.617648	-1.22087	0.238188	0.718884	-5.89695
MIMAT0017207_st	MIMAT0017207	mmu-miR-543-5p	miRNA	Mus musculus	AAGUUGCCCGCGUGUUUUUCG	0.158368	0.851673	0.984542	0.33815	0.796995	-6.14979
MIMAT0004521_st	MIMAT0004521	mmu-miR-15b-3p	miRNA	Mus musculus	CGAAUCAUUAUUUGCUGCUCUA	-0.158358	0.687468	-1.55456	0.137794	0.580348	-5.46451
MIMAT0025141_st	MIMAT0025141	mmu-miR-6392-5p	miRNA	Mus musculus	UCUGGCGCCCUGGUCCUGUCAGC	-0.158089	0.868017	-1.20636	0.243596	0.730411	-5.91382
MIMAT0014917_st	MIMAT0014917	mmu-miR-3098-5p	miRNA	Mus musculus	UCCUAACAGCAGGAGUAGGAGC	0.157735	0.899485	1.03497	0.314651	0.785215	-6.09982
MI0009958_st	MI0009958	mmu-mir-1961	stem-loop	Mus musculus	GCUAGCCAUAUCUGAAGUUCAACACGCCCUCCCCUCUUCCUAUACGUCUAUGGAGGAUUUACCUCCAUAUACCUUGAGAGAUGAGGUAGUAGUUAGAACUUUCAUGGAGCAA	-0.157685	0.777597	-1.23148	0.234295	0.714415	-5.88452
MI0000607_st	MI0000607	mmu-mir-330	stem-loop	Mus musculus	GACCCUUUGGCGAUCUCUGCCUCUCUGGGCCUGUGUCUUAGGCUCUUCAAGAUCCAACGAGCAAAGCACAGGGCCUGCAGAGAGGUAGCGCUCUGCUC	0.157684	0.998689	1.05216	0.306914	0.781569	-6.08229
MIMAT0029909_st	MIMAT0029909	mmu-miR-7689-3p	miRNA	Mus musculus	UUAGAGCCAGACUGCCUGGGUUU	0.157673	0.792714	0.998716	0.331424	0.793579	-6.13597
MIMAT0017032_st	MIMAT0017032	mmu-miR-329-5p	miRNA	Mus musculus	AGAGGUUUUCUGGGUCUCUGUU	-0.157537	0.802237	-1.51402	0.147716	0.59368	-5.52139
MI0024992_st	MI0024992	mmu-mir-7652	stem-loop	Mus musculus	UAAGGGCACAGGGAUUUCAGGCAUGUGCCACCAUGUCUGGCUUUCCUGUGGCUUCU	0.15722	0.868913	1.14871	0.265999	0.755933	-5.97912
MI0000699_st	MI0000699	mmu-mir-216a	stem-loop	Mus musculus	UUGGUUUAAUCUCAGCUGGCAACUGUGAGAUGUCCCUAUCAUUCCUCACAGUGGUCUCUGGGAUUAUGCUAA	-0.156952	0.733575	-1.23358	0.233531	0.71368	-5.88205
MIMAT0017195_st	MIMAT0017195	mmu-miR-471-3p	miRNA	Mus musculus	UGAAAGGUGCCAUACUAUGUAU	-0.156881	0.79609	-0.80755	0.430095	0.835795	-6.30721
MI0000142_x_st	MI0000142	mmu-mir-27b	stem-loop	Mus musculus	AGGUGCAGAGCUUAGCUGAUUGGUGAACAGUGAUUGGUUUCCGCUUUGUUCACAGUGGCUAAGUUCUGCACCU	-0.156819	0.810784	-1.26483	0.222374	0.701207	-5.84484
MI0022775_st	MI0022775	mmu-mir-6928	stem-loop	Mus musculus	UUCCAAGGGGAUUUGCAUGGACUGCACUAAGACACUUCAGUGUUCCUAAAGCUGUUCCUGUACUCUCCAG	-0.156791	0.829648	-1.30332	0.209205	0.685006	-5.79794
MIMAT0027794_st	MIMAT0027794	mmu-miR-6947-5p	miRNA	Mus musculus	CAUCCAGUGGAGAGGCUCGUG	0.156754	0.721504	1.29414	0.21229	0.692431	-5.80924
MI0004645_st	MI0004645	mmu-mir-449c	stem-loop	Mus musculus	AGGAUGAAGUGUGGGUGUGUCAGGCAGGCAGUGCAUUGCUAGCUGGCUGUUAGAACUUUAUCCCAACAGUUGCUAGCUGCACUACCCUCUGCUGCACUCAGAAGCAUGC	0.156602	0.834614	1.11367	0.280351	0.769843	-6.01747
MIMAT0022364_st	MIMAT0022364	mmu-miR-5618-3p	miRNA	Mus musculus	CUAUACCAUGUAAAGGGU	-0.15635	0.623778	-1.07835	0.295388	0.771835	-6.05508
MIMAT0004623_st	MIMAT0004623	mmu-let-7f-1-3p	miRNA	Mus musculus	CUAUACAAUCUAUUGCCUUCCC	0.156145	0.912599	0.754677	0.460392	0.855745	-6.34866
MIMAT0017250_st	MIMAT0017250	mmu-miR-669b-3p	miRNA	Mus musculus	CAUAUACAUACACACAAACAUAU	-0.156066	1.05889	-0.994321	0.333499	0.79388	-6.14027
MIMAT0025157_st	MIMAT0025157	mmu-miR-6405	miRNA	Mus musculus	GUGGGAAGCAGUGGGAAGCAGUG	-0.155948	1.01078	-0.756681	0.45922	0.855426	-6.34713
MIMAT0027867_st	MIMAT0027867	mmu-miR-6982-3p	miRNA	Mus musculus	UGGCCCCUCUGCCCCUUCCAG	-0.155793	0.987439	-1.15224	0.264586	0.754629	-5.9752
MI0000166_st	MI0000166	mmu-mir-141	stem-loop	Mus musculus	GGGUCCAUCUUCCAGUGCAGUGUUGGAUGGUUGAAGUAUGAAGCUCCUAACACUGUCUGGUAAAGAUGGCCC	-0.155604	0.797903	-1.39271	0.180997	0.640375	-5.68464
MI0025001_st	MI0025001	mmu-mir-7661	stem-loop	Mus musculus	AAGAAAGAAACCUGGAGUUUAAAGUAGCUCUUGUAAUCCUUGACUCCCAGUUUCUCUCUGC	0.155207	0.707739	1.38482	0.183359	0.642263	-5.69489
MIMAT0028396_st	MIMAT0028396	mmu-miR-7214-5p	miRNA	Mus musculus	UGUUUUCUGGGUUGGAAUGAGAA	-0.155204	0.709831	-1.54481	0.140128	0.582934	-5.4783
MIMAT0025164_st	MIMAT0025164	mmu-miR-6411	miRNA	Mus musculus	UAGCAUGUGUAGUACAUAAUG	-0.155085	0.714168	-0.956627	0.351672	0.804722	-6.17649
MIMAT0025126_st	MIMAT0025126	mmu-miR-6380	miRNA	Mus musculus	UGUAAGUGCUUUUAACUGCUGAGC	0.154917	0.792175	1.42748	0.170891	0.62779	-5.63895
MIMAT0027803_st	MIMAT0027803	mmu-miR-6951-3p	miRNA	Mus musculus	CUUUUUUCUUCACAAAUACAG	0.15479	0.680684	1.63562	0.119621	0.539101	-5.34739
MIMAT0017054_st	MIMAT0017054	mmu-miR-216a-3p	miRNA	Mus musculus	CACAGUGGUCUCUGGGAUUAUG	-0.154486	0.661251	-1.18824	0.250479	0.741127	-5.93464
MIMAT0000745_st	MIMAT0000745	mmu-miR-380-3p	miRNA	Mus musculus	UAUGUAGUAUGGUCCACAUCUU	-0.15448	0.943004	-0.989478	0.335797	0.795599	-6.145
MIMAT0028436_st	MIMAT0028436	mmu-miR-7234-5p	miRNA	Mus musculus	UUGUUUUCUCCAAAGACGUUUCU	-0.154337	0.569159	-1.55029	0.138812	0.581539	-5.47056
MIMAT0014854_st	MIMAT0014854	mmu-miR-3073a-5p	miRNA	Mus musculus	GUGGUCACAGUUGGCGCCAGCC	0.154333	0.593493	1.10881	0.282387	0.769843	-6.02271
MI0000224_st	MI0000224	mmu-mir-182	stem-loop	Mus musculus	ACCAUUUUUGGCAAUGGUAGAACUCACACCGGUAAGGUAAUGGGACCCGGUGGUUCUAGACUUGCCAACUAUGGU	-0.154312	0.887822	-1.11216	0.280984	0.769843	-6.0191
MIMAT0014851_st	MIMAT0014851	mmu-miR-3071-3p	miRNA	Mus musculus	AUCAUCAAAACAAAUGGAGUCC	-0.154016	0.947986	-1.12317	0.276407	0.766909	-6.00718
MI0000710_st	MI0000710	mmu-mir-222	stem-loop	Mus musculus	CCCUCAGUGGCUCAGUAGCCAGUGUAGAUCCUGUCUUUGGUAAUCAGCAGCUACAUCUGGCUACUGGGUCUCUGGUGGC	0.153877	0.804382	1.19634	0.247382	0.734713	-5.92536
MIMAT0010560_st	MIMAT0010560	mmu-miR-1249-3p	miRNA	Mus musculus	ACGCCCUUCCCCCCCUUCUUCA	0.153729	1.01476	1.0612	0.302898	0.775135	-6.07296
MIMAT0029825_st	MIMAT0029825	mmu-miR-7659-3p	miRNA	Mus musculus	AGGAGUCAGCUUGUCGGUUCAUG	-0.153605	0.840174	-1.37274	0.187021	0.650874	-5.71049
MIMAT0025170_st	MIMAT0025170	mmu-miR-6416-5p	miRNA	Mus musculus	CUCCGUAUCAUCUGCUCUUCU	-0.153563	0.743545	-1.36183	0.190378	0.655435	-5.72448
MIMAT0028429_st	MIMAT0028429	mmu-miR-7230-3p	miRNA	Mus musculus	UUGAGUUGAGACUGUCAGUAGGU	0.153552	0.751976	1.37273	0.187024	0.650874	-5.7105
MI0000713_st	MI0000713	mmu-mir-199a-2	stem-loop	Mus musculus	UGGAAGCUUCAGGAGAUCCUGCUCCGUCGCCCCAGUGUUCAGACUACCUGUUCAGGACAAUGCCGUUGUACAGUAGUCUGCACAUUGGUUAGACUGGGCAAGGGCCAGCA	0.153161	0.776609	1.23695	0.232305	0.712688	-5.87806
MI0023707_st	MI0023707	mmu-mir-7212	stem-loop	Mus musculus	UCUGGGGGCUUGUGUGGUAGGGGGAAUCUGAGCGAGACCCUAACACACACGUCUCCAGGUC	0.153157	0.839825	1.14206	0.268682	0.759463	-5.98648
MI0005511_st	MI0005511	mmu-mir-466h	stem-loop	Mus musculus	UGUAUAUUUGUGUGUGCAUGUGCUUGUGUGUAUGUGAAUAUAUAUAUCAUACGCACGCACACACACACACAAAUGCAAGCA	-0.153094	0.790297	-1.7851	0.091435	0.475358	-5.12019
MIMAT0000237_st	MIMAT0000237	mmu-miR-204-5p	miRNA	Mus musculus	UUCCCUUUGUCAUCCUAUGCCU	0.152907	2.01259	0.248657	0.806495	0.966873	-6.6077
MI0026036_st	MI0026036	mmu-mir-3535	stem-loop	Mus musculus	UUUGGGGCUGUCUUUAUGUUGUUGCUGAGAAAAUGACAACUGGAUAUGAUGACUGAUUACCUGAGAAAUAAUUGAUGAAAUCUCAAGAAAAUUCCUCUAGAUAGUCAAGUUCUGAUCCAGCUAUGUCAACUCAAAGCAGCAACCUUG	-0.152861	0.904482	-1.05165	0.307142	0.781569	-6.08282
MI0021912_st	MI0021912	mmu-mir-6381	stem-loop	Mus musculus	UCAGGAUGCUGGUGACAUGAGUGAACAGAAGGAACCAAGCACAGAUUUGUUGGUGGCACUCACCUGUCCUCUUCCCAGCUAGCUUGU	-0.152617	0.882227	-1.06231	0.30241	0.774512	-6.07182
MIMAT0014954_st	MIMAT0014954	mmu-miR-374c-3p	miRNA	Mus musculus	ACUUAGCAGGUUGUAUUAU	-0.152506	0.689408	-1.32746	0.201265	0.670814	-5.76795
MI0022760_st	MI0022760	mmu-mir-6913	stem-loop	Mus musculus	UGACCUGGGAGACCAGUCAGGUGUUGGGCAUCAAGCAAGCUCCUCUCUACUGAUUUGUCUCCUCAG	-0.152418	1.04453	-0.90684	0.376702	0.817388	-6.22239
MI0022918_st	MI0022918	mmu-mir-7068	stem-loop	Mus musculus	GUGAGGCUCAGUAUGGGGUGGGGGUGUCGUCGCCUGCCCGACUGACCACCCACUCACCCUGGACUGACUCUCAG	-0.152167	0.9028	-0.936224	0.361788	0.810652	-6.19557
MIMAT0004931_st	MIMAT0004931	mmu-miR-466d-3p	miRNA	Mus musculus	UAUACAUACACGCACACAUAG	-0.152019	0.987939	-0.941002	0.359401	0.810121	-6.19113
MIMAT0004873_st	MIMAT0004873	mmu-miR-465c-5p	miRNA	Mus musculus	UAUUUAGAAUGGCGCUGAUCUG	-0.151975	0.846587	-1.34119	0.196857	0.662403	-5.75069
MI0000572_st	MI0000572	mmu-mir-24-2	stem-loop	Mus musculus	GCCUCUCUCCGGGCUCCGCCUCCCGUGCCUACUGAGCUGAAACAGUUGAUUCCAGUGCACUGGCUCAGUUCAGCAGGAACAGGAGUCCAGCCCCCUAGGAGCUGGCA	0.151907	0.715668	1.53151	0.143364	0.585651	-5.49699
MIMAT0017283_st	MIMAT0017283	mmu-miR-598-5p	miRNA	Mus musculus	GCGGUGAUGCCGAUGGUGCGAGC	-0.151554	1.49241	-0.501965	0.621894	0.918713	-6.50981
MI0022869_st	MI0022869	mmu-mir-7020	stem-loop	Mus musculus	AGGUCUGGGAUGGUGGAGAGGGUGACCAGAUGGAGACAUCGUAGGCACUAACCCCUCUCUUCUCUCCCAG	-0.151405	0.867535	-1.43121	0.169832	0.626084	-5.63399
MIMAT0003450_st	MIMAT0003450	mmu-miR-488-3p	miRNA	Mus musculus	UUGAAAGGCUGUUUCUUGGUC	0.151354	0.751991	1.626	0.121665	0.545855	-5.36152
MIMAT0025099_st	MIMAT0025099	mmu-miR-6356	miRNA	Mus musculus	UCCCCAGAGUCCUAACAAUGA	-0.15121	0.715548	-1.45452	0.16335	0.617297	-5.6028
MIMAT0004643_st	MIMAT0004643	mmu-miR-331-5p	miRNA	Mus musculus	CUAGGUAUGGUCCCAGGGAUCC	0.15092	1.15738	0.574833	0.572657	0.90869	-6.46973
MI0000147_st	MI0000147	mmu-mir-99b	stem-loop	Mus musculus	GGCACCCACCCGUAGAACCGACCUUGCGGGGCCUUCGCCGCACACAAGCUCGUGUCUGUGGGUCCGUGUC	0.150751	1.02153	0.826022	0.419814	0.831479	-6.29211
MI0014099_st	MI0014099	mmu-mir-3102	stem-loop	Mus musculus	GUGAGUGGCCAGGGUGGGGCUGGGUGGUGCAGGCAGGAGAGCCAUUGAUCUAUUGUGGGCUCUACUCCCUGCCCCAGCCAGAGCACCCCAUUGGCUACCCACAG	-0.150661	0.821736	-1.0846	0.292686	0.771835	-6.0485
MI0022755_st	MI0022755	mmu-mir-6908	stem-loop	Mus musculus	GAAGCUUGCCUGUCAGGGAGAGCCCCAGUGUGUGGAUGCUGACACUCUCCCUUGUGCUGGCAG	-0.150598	0.887666	-1.40098	0.178552	0.638867	-5.67386
MIMAT0027979_st	MIMAT0027979	mmu-miR-7037-3p	miRNA	Mus musculus	UGUCUCCUAAUGUCACCUGCAG	-0.150334	0.697099	-1.06532	0.301082	0.773618	-6.06869
MIMAT0027907_st	MIMAT0027907	mmu-miR-7002-3p	miRNA	Mus musculus	UUGUGCUUCCCCUUGCCAG	0.150266	0.725598	1.07904	0.295092	0.771835	-6.05436
MIMAT0027951_st	MIMAT0027951	mmu-miR-7023-3p	miRNA	Mus musculus	UCACCCUGUCUGCGCCCCUCAG	-0.150211	0.80914	-1.10549	0.283784	0.769843	-6.02627
MI0000690_st	MI0000690	mmu-mir-28a	stem-loop	Mus musculus	GGUCCCUACCUUCAAGGAGCUCACAGUCUAUUGAGUUGCCUUUCUGAUUCUCCCACUAGAUUGUGAGCUGCUGGAGGGCAGGCACU	0.150176	1.31971	1.04807	0.308744	0.783574	-6.08649
MIMAT0031393_st	MIMAT0031393	mmu-miR-8092	miRNA	Mus musculus	GCCAUCUGGGACUCGCAGGCA	0.150103	0.73679	1.28219	0.216356	0.69284	-5.82383
MIMAT0028049_st	MIMAT0028049	mmu-miR-7071-3p	miRNA	Mus musculus	CUGACGUCUCGGUUCCCGCAG	-0.150068	0.619213	-1.74608	0.0981726	0.493672	-5.18086
MIMAT0031420_st	MIMAT0031420	mmu-miR-8114	miRNA	Mus musculus	UCACCCAUCUCCUCUCCGCCU	-0.150042	1.02049	-1.16885	0.258003	0.750524	-5.95662
MI0004126_st	MI0004126	mmu-mir-216b	stem-loop	Mus musculus	UUGGCAGACUGGGAAAUCUCUGCAGGCAAAUGUGAUGUCACUGAAGAAACCACACACUUACCUGUAGAGAUUCUUCAGUCUGACAA	0.150002	0.829655	1.08873	0.290909	0.771835	-6.04413
MI0022889_st	MI0022889	mmu-mir-7040	stem-loop	Mus musculus	UCUCCCAUACGGAGGGAGAUGGAGGCGCCCUCAGUGGUAACCGCCACCCUCUCUCUCACGUAG	0.149953	0.757954	1.43791	0.167948	0.623893	-5.62507
MIMAT0027962_st	MIMAT0027962	mmu-miR-7029-5p	miRNA	Mus musculus	UCUGGACGCUCGGCUGCCAGCGC	0.149511	0.72469	1.66965	0.112621	0.525772	-5.29691
MIMAT0028422_st	MIMAT0028422	mmu-miR-7227-5p	miRNA	Mus musculus	UCUGAUGACUUUUUCAUUGA	-0.148856	0.660856	-1.20034	0.245867	0.732276	-5.92077
MIMAT0017040_st	MIMAT0017040	mmu-miR-350-5p	miRNA	Mus musculus	AAAGUGCAUGCGCUUUGGG	-0.148672	0.854817	-0.950837	0.354523	0.805702	-6.18194
MIMAT0009419_st	MIMAT0009419	mmu-miR-669m-3p	miRNA	Mus musculus	AUAUACAUCCACACAAACAUAU	0.148355	1.02671	1.0454	0.30994	0.784272	-6.08922
MIMAT0024864_st	MIMAT0024864	mmu-miR-6244	miRNA	Mus musculus	GGGGGCGUGGAAUUAUCGGGU	-0.148215	2.91194	-0.195859	0.846957	0.976957	-6.61986
MI0012529_st	MI0012529	mmu-mir-599	stem-loop	Mus musculus	UGCUGUCCACAGUGUAUUUGAUAAGAUGACAUAGGAGAGGAACUUCUUUCACCUUUGUGUCAGUUUAUCAAACCCAUACCUGGAUGAC	-0.1482	0.879376	-1.58921	0.129759	0.564294	-5.41498
MI0000557_st	MI0000557	mmu-let-7a-2	stem-loop	Mus musculus	CUGCAUGUUCCCAGGUUGAGGUAGUAGGUUGUAUAGUUUAGAGUUACAUCAAGGGAGAUAACUGUACAGCCUCCUAGCUUUCCUUGGGACUUGCAC	-0.14799	0.744952	-1.13231	0.272648	0.764743	-5.9972
MI0000609_st	MI0000609	mmu-mir-331	stem-loop	Mus musculus	GAGUCUGGUUUUGUUUGGGUUUGUUCUAGGUAUGGUCCCAGGGAUCCCAGAUCAAACCAGGCCCCUGGGCCUAUCCUAGAACCAACCUAAACCCGU	0.147967	0.86236	1.16569	0.259246	0.750524	-5.96017
MIMAT0019338_st	MIMAT0019338	mmu-miR-3961	miRNA	Mus musculus	UGCCCUCAGCUCAGUUGGA	0.147949	0.642816	1.45453	0.163348	0.617297	-5.60279
MIMAT0003494_st	MIMAT0003494	mmu-miR-704	miRNA	Mus musculus	AGACAUGUGCUCUGCUCCUAG	0.14793	0.686916	1.30913	0.207274	0.681505	-5.79077
MIMAT0027738_st	MIMAT0027738	mmu-miR-6919-5p	miRNA	Mus musculus	UAGGCCACUGGAGGUGGAAUUGU	-0.147821	0.750894	-1.29648	0.211501	0.691808	-5.80637
MI0026025_st	MI0026025	mmu-mir-8097	stem-loop	Mus musculus	UAUGGUGCUACUGAGCAUUUUCUUUUGGUAAACAAGGAAAAUGUCCGGGCUGCAGCCGUGUGCCGUCCGUCGUUUUCCUCGCUGCAUCCAUUAAUCUGCUUAGAGAACACUAGUGCCAG	0.1475	0.853097	1.32168	0.203144	0.673427	-5.77517
MIMAT0001094_st	MIMAT0001094	mmu-miR-412-3p	miRNA	Mus musculus	UUCACCUGGUCCACUAGCCG	0.147498	1.08891	0.811016	0.428154	0.83448	-6.3044
MIMAT0027741_st	MIMAT0027741	mmu-miR-6920-3p	miRNA	Mus musculus	CACUGCCCUUUUCCAUUGCCU	0.147319	0.693039	1.38607	0.182982	0.641864	-5.69326
MIMAT0014928_st	MIMAT0014928	mmu-miR-344c-3p	miRNA	Mus musculus	UGAUCUAGUCAAAGCCUGACAGU	-0.147156	1.33475	-0.716538	0.483031	0.868307	-6.37692
MI0000575_st	MI0000575	mmu-mir-26b	stem-loop	Mus musculus	UGCCCGGGACCCAGUUCAAGUAAUUCAGGAUAGGUUGUGGUGCUGACCAGCCUGUUCUCCAUUACUUGGCUCGGGGGCCGGUGCC	-0.147153	0.757659	-0.87073	0.395587	0.817388	-6.25428
MIMAT0009391_st	MIMAT0009391	mmu-miR-1928	miRNA	Mus musculus	AGCUACAUUGCCAGCUC	0.146518	0.649666	1.4061	0.177049	0.636946	-5.66715
MIMAT0028400_st	MIMAT0028400	mmu-miR-7216-5p	miRNA	Mus musculus	UGGAGAGCUGGCAGAGGACCCAGA	0.146512	1.24357	0.444164	0.66232	0.924427	-6.53786
MI0023724_st	MI0023724	mmu-mir-7229	stem-loop	Mus musculus	UAGUAGACAUCCCUGGAUAGCCUCAAGGCUACACAGACCAGUGACUUUCUGCA	-0.146398	0.811349	-1.32929	0.200676	0.669553	-5.76566
MIMAT0027779_st	MIMAT0027779	mmu-miR-6939-3p	miRNA	Mus musculus	CCUCACUUGACCCGCUGCAG	0.146256	0.675987	1.31686	0.204724	0.676638	-5.78118
MI0000724_st	MI0000724	mmu-mir-181c	stem-loop	Mus musculus	GCCAAGGGUUUGGGGGAACAUUCAACCUGUCGGUGAGUUUGGGCAGCUCAGACAAACCAUCGACCGUUGAGUGGACCCCGAGGCCUGGA	-0.14611	0.820659	-1.29254	0.212829	0.692431	-5.81119
MIMAT0027721_st	MIMAT0027721	mmu-miR-6910-3p	miRNA	Mus musculus	UCAUGGUUUCCACCCUUUGUCC	-0.145988	0.693041	-1.42441	0.171765	0.628809	-5.64302
MI0022930_st	MI0022930	mmu-mir-7080	stem-loop	Mus musculus	GUAGGAGCUGGAGGUGGGUUUGGCAUAGCGCUGCAUCGGGCCAGGCUCACCCCUCCGUUCCCUACAG	0.145962	0.889449	0.758	0.45845	0.855185	-6.34613
MIMAT0022380_st	MIMAT0022380	mmu-miR-5625-3p	miRNA	Mus musculus	CUGAUUCAAGUGGUCUCUCGUGUCC	0.145948	0.749468	1.43738	0.168098	0.623893	-5.62578
MI0000565_st	MI0000565	mmu-mir-16-1	stem-loop	Mus musculus	AUGUCAGCGGUGCCUUAGCAGCACGUAAAUAUUGGCGUUAAGAUUCUGAAAUUACCUCCAGUAUUGACUGUGCUGCUGAAGUAAGGUUGGCAA	-0.145886	0.928454	-1.25869	0.224532	0.703524	-5.85221
MIMAT0003513_st	MIMAT0003513	mmu-miR-505-3p	miRNA	Mus musculus	CGUCAACACUUGCUGGUUUUCU	-0.145809	0.694511	-1.81211	0.0870119	0.467545	-5.07767
MIMAT0028426_st	MIMAT0028426	mmu-miR-7229-5p	miRNA	Mus musculus	UAGUAGACAUCCCUGGAUAGC	0.145759	0.684855	1.06844	0.299715	0.772998	-6.06545
MI0014086_st	MI0014086	mmu-mir-3093	stem-loop	Mus musculus	CGAGCUCGGCUCUGCCGCACCCCGCGGAGCUCACACUCGACCUUCCAGAGAAGGGUGUGGACACCGUGGGAGGUUGGGGAGGCCUCG	0.145427	0.753459	1.10729	0.283026	0.769843	-6.02434
MIMAT0028027_st	MIMAT0028027	mmu-miR-7061-3p	miRNA	Mus musculus	UAUCCCUUUUAUUUCCUUUUAG	-0.145418	0.728294	-1.71035	0.104715	0.504919	-5.23557
MIMAT0003895_st	MIMAT0003895	mmu-miR-764-3p	miRNA	Mus musculus	AGGAGGCCAUAGUGGCAACUGU	0.145199	1.09343	0.889229	0.385835	0.817388	-6.23809
MIMAT0014927_st	MIMAT0014927	mmu-miR-344c-5p	miRNA	Mus musculus	AGUCAGGCUGCUGGCUAGAGUAC	-0.145022	0.870006	-1.02837	0.317661	0.790019	-6.1065
MIMAT0017284_st	MIMAT0017284	mmu-miR-653-3p	miRNA	Mus musculus	UUCACUGGAGUUUGUUUCAGU	-0.145017	0.651256	-1.28357	0.215885	0.69284	-5.82215
MIMAT0025176_st	MIMAT0025176	mmu-miR-6420	miRNA	Mus musculus	ACUAAUCCUAUAAAAUCAAAC	0.144752	1.08361	0.919026	0.370468	0.813178	-6.21136
MIMAT0029832_st	MIMAT0029832	mmu-miR-7663-5p	miRNA	Mus musculus	GCUGCUUGGUGAUCAUCCACUGU	-0.144427	0.645862	-1.42512	0.17156	0.628809	-5.64207
MI0000632_st	MI0000632	mmu-mir-345	stem-loop	Mus musculus	ACCCAAGUCCAGGCCUGCUGACCCCUAGUCCAGUGCUUGUGGUGGCUACUGGGCCCUGAACUAGGGGUCUGGAGACCUGGGUUUGAUCUCCACAGG	-0.144414	0.969734	-1.18385	0.252165	0.744028	-5.93963
MIMAT0029817_st	MIMAT0029817	mmu-miR-7655-3p	miRNA	Mus musculus	UUUAUGACGCUCCGUGGGCCUG	0.144305	0.776629	0.916756	0.371624	0.814584	-6.21342
MI0018016_st	MI0018016	mmu-mir-5107	stem-loop	Mus musculus	UCCAAGAUGUUGGGCAGAGGAGGCAGGGACAACAAACUGGUGGCCCAGCUGUAUCAACCUGUGCUUCUCUUCCCAGUCACCCUGUGAA	-0.144297	0.899394	-1.23289	0.233781	0.713753	-5.88286
MIMAT0001637_st	MIMAT0001637	mmu-miR-452-5p	miRNA	Mus musculus	UGUUUGCAGAGGAAACUGAGAC	0.144207	0.840663	1.65675	0.115233	0.534431	-5.31614
MI0009939_st	MI0009939	mmu-mir-1948	stem-loop	Mus musculus	AUUCUCACCUUACUAUAUGAGUAUUCUGCCUAAAUGUGGUGUACGGAUACAUUUAGGCAGAGCACUCGUACAGUAAGGUGAGAAU	0.144121	0.787838	1.48202	0.155963	0.606721	-5.56549
MIMAT0019352_st	MIMAT0019352	mmu-miR-3968	miRNA	Mus musculus	CGAAUCCCACUCCAGACACCA	0.143888	1.17937	0.772702	0.44992	0.847081	-6.33482
MIMAT0009416_st	MIMAT0009416	mmu-miR-1949	miRNA	Mus musculus	CUAUACCAGGAUGUCAGCAUAGUU	0.143857	3.88182	0.457509	0.652885	0.923441	-6.53168
MIMAT0004534_st	MIMAT0004534	mmu-miR-145a-3p	miRNA	Mus musculus	AUUCCUGGAAAUACUGUUCUUG	-0.143829	0.844715	-0.989938	0.335578	0.795599	-6.14455
MIMAT0022354_st	MIMAT0022354	mmu-miR-3544-3p	miRNA	Mus musculus	ACUCCUGCAUGACGCCGUUCCC	-0.143818	0.763158	-0.999748	0.330938	0.793579	-6.13496
MIMAT0027737_st	MIMAT0027737	mmu-miR-6918-3p	miRNA	Mus musculus	UGAGCCUGUGCCCUUCUCACAG	0.143569	0.781857	0.886683	0.387168	0.817388	-6.24033
MI0014036_st	MI0014036	mmu-mir-3073a	stem-loop	Mus musculus	GCUGUUCCUGCCCAGUGGUCACAGUUGGCGCCAGCCCUAGAGUCUAGAUGGGUUGAUGUCCACUGUGACCAUAGUGCAGGCCAGC	0.143427	0.830553	1.50564	0.149841	0.59445	-5.53302
MI0005488_x_st	MI0005488	mmu-mir-297a-3	stem-loop	Mus musculus	CUGUGUGUAUAUGUAUGUGUGCAUGUGCAUGUGUGUAUAUGAAUAUACAUAUACAUACACACAUACCCAUACAAACAUGCACACAAACACACAGAAAAUUGA	-0.143235	0.902686	-0.791964	0.438893	0.839664	-6.3197
MIMAT0025087_st	MIMAT0025087	mmu-miR-6344	miRNA	Mus musculus	GUUUUCCUACUGUUUCCCUUUU	0.143226	0.724807	1.362	0.190323	0.655435	-5.72425
MIMAT0017020_st	MIMAT0017020	mmu-miR-26a-1-3p	miRNA	Mus musculus	CCUAUUCUUGGUUACUUGCACG	0.143173	0.75175	1.45819	0.162348	0.615717	-5.59785
MI0000552_st	MI0000552	mmu-mir-196a-1	stem-loop	Mus musculus	UGAGCCGGGACUGUUGAGUGAAGUAGGUAGUUUCAUGUUGUUGGGCCUGGCUUUCUGAACACAACGACAUCAAACCACCUGAUUCAUGGCAGUUACUGCUUC	0.143157	0.847392	0.99225	0.334481	0.79388	-6.1423
MIMAT0029888_st	MIMAT0029888	mmu-miR-216c-5p	miRNA	Mus musculus	GAAGAAUCUCUACAGGUAAGUGU	-0.142688	0.772381	-1.44649	0.16556	0.620889	-5.61359
MIMAT0027765_st	MIMAT0027765	mmu-miR-6932-3p	miRNA	Mus musculus	UCUGUUCUGCUUCCUCUGCAG	-0.142573	0.61831	-0.885185	0.387953	0.817388	-6.24165
MIMAT0028007_st	MIMAT0028007	mmu-miR-7051-3p	miRNA	Mus musculus	UGAGCCACUGAUUCCUGUGUGC	0.142396	1.18548	0.467462	0.645887	0.921137	-6.52696
MIMAT0014865_st	MIMAT0014865	mmu-miR-3078-3p	miRNA	Mus musculus	UUGCUGGGGUAGUCUUUAGG	-0.14216	0.847958	-0.952626	0.35364	0.804722	-6.18026
MI0004123_st	MI0004123	mmu-mir-675	stem-loop	Mus musculus	UGCGGCCCAGGGACUGGUGCGGAAAGGGCCCACAGUGGACUUGGUACACUGUAUGCCCUAACCGCUCAGUCCCUGGGUCUGGCA	-0.142132	0.877391	-1.03468	0.314781	0.785215	-6.10012
MIMAT0003515_st	MIMAT0003515	mmu-miR-721	miRNA	Mus musculus	CAGUGCAAUUAAAAGGGGGAA	-0.142113	0.892649	-0.871077	0.395402	0.817388	-6.25398
MIMAT0029840_st	MIMAT0029840	mmu-miR-7667-5p	miRNA	Mus musculus	GAGCCAUCUCUCUAGCCCCUGA	-0.142058	0.877392	-0.970017	0.34514	0.800223	-6.16377
MI0003538_st	MI0003538	mmu-mir-503	stem-loop	Mus musculus	UGCCCUAGCAGCGGGAACAGUACUGCAGUGAGUGUUUGGUGCCCUGGAGUAUUGUUUCCACUGCCUGGGUA	0.141896	0.849329	1.34974	0.194151	0.659577	-5.73986
MI0023731_st	MI0023731	mmu-mir-7236	stem-loop	Mus musculus	CCUAAAACUGUGUGGUCCAAUGCCAUUUAACUACCAGGUUGGACCGCACAGAUUUAGACC	-0.141526	0.817197	-1.35078	0.193824	0.659209	-5.73854
MI0003534_st	MI0003534	mmu-mir-487b	stem-loop	Mus musculus	UGGUACUUGGAGAGUGGUUAUCCCUGUCCUCUUCGCUUCACUCAUGCCGAAUCGUACAGGGUCAUCCACUUUUUCAGUAUCA	0.141365	1.00759	0.936358	0.361721	0.810652	-6.19544
MIMAT0028394_st	MIMAT0028394	mmu-miR-7213-5p	miRNA	Mus musculus	ACUGGGUCUCUUGAGGUAGC	0.141131	0.777018	1.07137	0.298431	0.772639	-6.06239
MI0022751_st	MI0022751	mmu-mir-6904	stem-loop	Mus musculus	UCCUUUCCUGGGGUUAGAGUUGAGUGGUCGUAGCCUGUUGCUUCUGAUCUCUUACCCCAGACAAGCC	-0.141118	0.694912	-1.48792	0.154415	0.606721	-5.55742
MI0000741_st	MI0000741	mmu-mir-219a-2	stem-loop	Mus musculus	ACUCAGGGGCUUCGCCACUGAUUGUCCAAACGCAAUUCUUGUACGAGUCUGCGGCCAACCGAGAAUUGUGGCUGGACAUCUGUGGUUGAGCUCCGGG	0.141072	0.836188	1.28255	0.216234	0.69284	-5.8234
MIMAT0016981_st	MIMAT0016981	mmu-miR-99a-3p	miRNA	Mus musculus	CAAGCUCGUUUCUAUGGGUCU	-0.140875	0.714866	-1.26425	0.222577	0.701207	-5.84554
MIMAT0005293_st	MIMAT0005293	mmu-miR-467e-5p	miRNA	Mus musculus	AUAAGUGUGAGCAUGUAUAUGU	0.140827	1.15232	0.757088	0.458982	0.855426	-6.34682
MI0021872_st	MI0021872	mmu-mir-6344	stem-loop	Mus musculus	UUUUCCUACUGUUUUCCUACUGUUUCCCUUUUAGGUUUUGAAUUGUCUGUGUUGAGCUCAUUUGUGGUGGCAUCCAGAGUGGAGAUGGGAGAACAGGAGGAAGC	-0.140753	0.817633	-1.22917	0.235138	0.715136	-5.88723
MIMAT0028409_st	MIMAT0028409	mmu-miR-7220-3p	miRNA	Mus musculus	CCAGGAACAAGGUCUCAGUCCGA	-0.140705	0.698135	-0.843787	0.410075	0.823535	-6.2773
MI0026044_st	MI0026044	mmu-mir-8112	stem-loop	Mus musculus	CUCCGCCUCCUCCCCCCCUCCCACCCCGCCUGCUCUGCGGCGGAGGCGGCGGCGGCGGCAGCGGUGUCUCUGCCUCUCCGCCACCUCCACCGCAGCCUCUGACCCCCGGCCGGCGUUGUUGGCGGGGAGGG	0.14062	1.56585	0.494757	0.626871	0.919086	-6.51349
MI0025029_st	MI0025029	mmu-mir-7681	stem-loop	Mus musculus	AUCCUGUCCUUGCCCUCUCUGUUGGCAUCAGAAACCUACACCUACACUACAGAAAGGGCACUGACAGGAUAG	-0.140576	1.24681	-0.798949	0.434937	0.837617	-6.31413
MIMAT0028063_st	MIMAT0028063	mmu-miR-7078-3p	miRNA	Mus musculus	UACUUUUUUUAUCAUCCACAG	-0.140548	0.570438	-1.17692	0.25485	0.747766	-5.9475
MI0000548_st	MI0000548	mmu-mir-30c-2	stem-loop	Mus musculus	GAGUGACAGAUAUUGUAAACAUCCUACACUCUCAGCUGUGAAAAGUAAGAAAGCUGGGAGAAGGCUGUUUACUCUCUCUGCCUU	-0.140509	1.07368	-1.07484	0.296918	0.772639	-6.05877
MIMAT0017025_st	MIMAT0017025	mmu-miR-103-2-5p	miRNA	Mus musculus	AGCUUCUUUACAGUGCUGCCUUG	-0.140483	0.977797	-0.927873	0.365985	0.810652	-6.20327
MIMAT0012772_st	MIMAT0012772	mmu-miR-599	miRNA	Mus musculus	UUGUGUCAGUUUAUCAAAC	-0.140338	0.766474	-1.36544	0.189261	0.654323	-5.71985
MI0001645_st	MI0001645	mmu-mir-365-2	stem-loop	Mus musculus	AGAGUGAUCAAGGACAGCAAGAAAAAUGAGGGACUUUCAGGGGCAGCUGUGUUUCCUGACUCAGUCAUAAUGCCCCUAAAAAUCCUUAUUGUUCUUGCAGUGUGCAUCGGAG	-0.140275	0.93326	-1.12344	0.276294	0.766909	-6.00688
MIMAT0014906_st	MIMAT0014906	mmu-miR-3092-3p	miRNA	Mus musculus	GAAUGGGGCUGUUUCCCCUCC	-0.140137	1.09082	-0.712564	0.485427	0.869421	-6.37979
MIMAT0027885_st	MIMAT0027885	mmu-miR-6991-3p	miRNA	Mus musculus	GCAGCCCUUUGUUCUUCUCCAG	-0.139598	0.593006	-0.88429	0.388423	0.817388	-6.24244
MIMAT0028397_st	MIMAT0028397	mmu-miR-7214-3p	miRNA	Mus musculus	CUCAGUCCUGACCCCUUGAGCGCA	-0.139517	0.773684	-0.905995	0.377137	0.817388	-6.22315
MIMAT0000147_st	MIMAT0000147	mmu-miR-135a-5p	miRNA	Mus musculus	UAUGGCUUUUUAUUCCUAUGUGA	-0.139451	0.800977	-0.830292	0.41746	0.828372	-6.28858
MIMAT0009433_st	MIMAT0009433	mmu-miR-1960	miRNA	Mus musculus	CCAGUGCUGUUAGAAGAGGGCU	0.139383	0.85723	1.23924	0.231476	0.711524	-5.87536
MI0023736_st	MI0023736	mmu-mir-7241	stem-loop	Mus musculus	ACUUGCAUGAGUUAAUACCCACCUGGCUAUCUCCAGCCUGCGUAGUAGAUACUCAUGGGAGAGC	0.139333	0.833363	1.20316	0.2448	0.731855	-5.91751
MIMAT0025119_st	MIMAT0025119	mmu-miR-6375	miRNA	Mus musculus	GAAUUGGCUGACUGUAUUCCAAA	-0.139235	0.934233	-0.802007	0.433212	0.83756	-6.31168
MI0021921_st	MI0021921	mmu-mir-5124b	stem-loop	Mus musculus	AAGGAUGGCUCAGUGACUAAGAAGCACAUACUGAUCUUGCAGAAGACUCAGGUUCAGUUGUCAGCAUACUCAUUGGGUAGUUCUA	-0.139231	1.01693	-1.00983	0.326218	0.792847	-6.12501
MI0022903_st	MI0022903	mmu-mir-7054	stem-loop	Mus musculus	GGAACUAGGAAGGUGGUUGGGCUGAGUACUCACAGAACAGAGUCCAACUUGGCCCCUUCCAG	0.139083	0.725814	0.890635	0.385101	0.817388	-6.23684
MIMAT0009426_st	MIMAT0009426	mmu-miR-1955-5p	miRNA	Mus musculus	AGUCCCAGGAUGCACUGCAGCUUUU	0.138817	0.801162	1.24301	0.230118	0.71052	-5.8709
MIMAT0017174_st	MIMAT0017174	mmu-miR-370-5p	miRNA	Mus musculus	CAGGUCACGUCUCUGCAGUU	0.138712	0.916011	1.10353	0.284612	0.769843	-6.02838
MIMAT0004638_st	MIMAT0004638	mmu-miR-323-5p	miRNA	Mus musculus	AGGUGGUCCGUGGCGCGUUCGC	-0.138696	1.32374	-0.518549	0.610513	0.91606	-6.50115
MIMAT0003727_st	MIMAT0003727	mmu-miR-374b-5p	miRNA	Mus musculus	AUAUAAUACAACCUGCUAAGUG	0.138505	0.987646	0.981662	0.339528	0.797864	-6.15258
MIMAT0004940_st	MIMAT0004940	mmu-miR-511-5p	miRNA	Mus musculus	AUGCCUUUUGCUCUGCACUCA	-0.138465	0.97631	-0.554781	0.586005	0.911275	-6.48128
MIMAT0027895_st	MIMAT0027895	mmu-miR-6996-3p	miRNA	Mus musculus	CGGUGUCUCUGGUCACUCUGCAG	-0.13842	0.6615	-1.06406	0.30164	0.774421	-6.07
MIMAT0004821_st	MIMAT0004821	mmu-miR-671-3p	miRNA	Mus musculus	UCCGGUUCUCAGGGCUCCACC	0.13836	0.998716	0.800331	0.434157	0.837617	-6.31302
MIMAT0005849_st	MIMAT0005849	mmu-miR-1191	miRNA	Mus musculus	CAGUCUUACUAUGUAGCCCUA	0.13799	0.6409	1.02452	0.319424	0.790755	-6.11037
MI0000160_st	MI0000160	mmu-mir-134	stem-loop	Mus musculus	AGGGUGUGUGACUGGUUGACCAGAGGGGCGUGCACUCUGUUCACCCUGUGGGCCACCUAGUCACCAACCCU	-0.137926	0.965767	-1.01822	0.322323	0.790755	-6.11667
MIMAT0022690_st	MIMAT0022690	mmu-miR-184-5p	miRNA	Mus musculus	CCUUAUCACUUUUCCAGCCAGC	-0.137457	0.656232	-1.13076	0.273285	0.764743	-5.9989
MIMAT0031399_st	MIMAT0031399	mmu-miR-8097	miRNA	Mus musculus	AACAAGGAAAAUGUCCGGGCUG	0.137339	0.857991	1.26938	0.220783	0.699736	-5.83935
MI0022808_st	MI0022808	mmu-mir-6961	stem-loop	Mus musculus	AAAGCUGACUGGGAAGGAAAUGGCCAGGGCUCUCUAACUAACCUGUCCUCUUUCUUCCUGGCUCUAG	-0.137171	0.791429	-1.2247	0.236777	0.716985	-5.89247
MI0005472_st	MI0005472	mmu-mir-879	stem-loop	Mus musculus	UUCUAGGUCCAGAGGCUUAUAGCUCUAAGCCUUGGAUGAAAGAGGCUUAUGGCUUCAAGCUUUCGGAGCUGGAGAC	0.13717	0.850529	0.882376	0.389429	0.817388	-6.24412
MIMAT0004858_st	MIMAT0004858	mmu-miR-18b-5p	miRNA	Mus musculus	UAAGGUGCAUCUAGUGCUGUUAG	0.136895	0.776154	1.18689	0.250996	0.741963	-5.93618
MIMAT0003458_st	MIMAT0003458	mmu-miR-681	miRNA	Mus musculus	CAGCCUCGCUGGCAGGCAGCU	0.136892	0.77883	1.13775	0.270428	0.762212	-5.99122
MIMAT0017328_st	MIMAT0017328	mmu-miR-1188-3p	miRNA	Mus musculus	UCCGAGGCUCCCCACCACACCCUGC	-0.136872	0.950936	-0.909829	0.375166	0.817253	-6.21969
MI0025009_st	MI0025009	mmu-mir-7669	stem-loop	Mus musculus	AGUACCACCAUACACAGCUUUUGUUGUUGUAAGACGAGCUGGGUGUGGUGGCACAUGC	-0.136617	0.884163	-0.959371	0.350326	0.804722	-6.1739
MIMAT0004938_st	MIMAT0004938	mmu-miR-875-3p	miRNA	Mus musculus	CCUGAAAAUACUGAGGCUAUG	-0.136589	1.24596	-0.416567	0.682016	0.927331	-6.55007
MIMAT0017005_st	MIMAT0017005	mmu-miR-122-3p	miRNA	Mus musculus	AAACGCCAUUAUCACACUAA	0.136569	0.965087	0.780026	0.445707	0.843912	-6.32911
MI0000800_st	MI0000800	mmu-mir-383	stem-loop	Mus musculus	CUCAGAUCAGAAGGUGACUGUGGCUUUGGGUGGAUAUUAAUCAGCCACAGCACUGCCUGGUCAGAAAGAG	-0.136564	1.06578	-1.08063	0.294404	0.771835	-6.05269
MIMAT0017225_st	MIMAT0017225	mmu-miR-302d-5p	miRNA	Mus musculus	ACUUUAACAUGGAGGCACUUGCU	-0.136536	0.858143	-0.962757	0.348671	0.803824	-6.17069
MIMAT0014902_st	MIMAT0014902	mmu-miR-3090-3p	miRNA	Mus musculus	UCCCAGGUGACACCCUGACUCA	-0.136402	0.751386	-1.37539	0.186213	0.650874	-5.70708
MI0006293_st	MI0006293	mmu-mir-467f	stem-loop	Mus musculus	ACGGCUACAUAGAGAAAUCCUGUACCCAGAAAUCGAACGGGGGUGGGUGUGUGUGUAGGUGUGUGUGUGUGUAUGUAUGUAUAUACACACACACACCUACACACAGCUUUUUUGGAAUUU	0.13635	0.963822	0.833039	0.41595	0.827948	-6.2863
MIMAT0004665_st	MIMAT0004665	mmu-miR-218-1-3p	miRNA	Mus musculus	AAACAUGGUUCCGUCAAGCACC	0.136313	0.724081	1.00952	0.326363	0.792847	-6.12532
MIMAT0014829_st	MIMAT0014829	mmu-miR-3061-3p	miRNA	Mus musculus	CUACCUUUGAUAGUCCACUGCC	0.136255	0.713348	1.5108	0.14853	0.59445	-5.52587
MI0004412_st	MI0004412	mmu-mir-3059	stem-loop	Mus musculus	GGUGGUACGCCCUUUCCUCUCUGCCCCAUAGGGUGUAGCUCUAACUACCCUCUAGGGAAGAGAAGGUUGGGUGAACAGCCU	-0.135876	0.815399	-0.887134	0.386932	0.817388	-6.23994
MIMAT0014953_st	MIMAT0014953	mmu-miR-374c-5p	miRNA	Mus musculus	AUAAUACAACCUGCUAAGUG	-0.135874	0.829848	-1.39454	0.180455	0.639885	-5.68226
MIMAT0017258_st	MIMAT0017258	mmu-miR-500-5p	miRNA	Mus musculus	AAUCCUUGCUAUCUGGGUGCUUAGU	-0.135681	0.939413	-0.766969	0.453234	0.848775	-6.33925
MI0000719_st	MI0000719	mmu-mir-92a-1	stem-loop	Mus musculus	CUUUCUACACAGGUUGGGAUUUGUCGCAAUGCUGUGUUUCUCUGUAUGGUAUUGCACUUGUCCCGGCCUGUUGAGUUUGG	-0.135618	0.854636	-1.08204	0.293794	0.771835	-6.05121
MI0006294_st	MI0006294	mmu-mir-1190	stem-loop	Mus musculus	GCUCUGGGGCCUUUGCAGACGUGGGAAGGUCUCUGCUGGCCUGAUGCUUCCCCCGUCAGCUGAGGUUCCCCUCUGUCUGGGAUGCUGCCUUGAGUC	-0.135487	0.763215	-0.901801	0.3793	0.817388	-6.22691
MIMAT0000679_st	MIMAT0000679	mmu-miR-217-5p	miRNA	Mus musculus	UACUGCAUCAGGAACUGACUGGA	-0.135402	1.42568	-0.222736	0.826297	0.970859	-6.61403
MIMAT0025174_st	MIMAT0025174	mmu-miR-6418-3p	miRNA	Mus musculus	ACUGCAACCUCCUUUCUCCAGG	0.134974	0.644472	1.44252	0.166661	0.620907	-5.61891
MIMAT0017075_st	MIMAT0017075	mmu-miR-361-3p	miRNA	Mus musculus	UCCCCCAGGUGUGAUUCUGAUUUGU	0.134961	1.02972	0.94969	0.355089	0.805702	-6.18302
MIMAT0025154_st	MIMAT0025154	mmu-miR-6402	miRNA	Mus musculus	GAGCAGUUUUCCCAGGAACCCGC	-0.134926	0.86428	-1.56036	0.136419	0.579403	-5.45627
MIMAT0000229_st	MIMAT0000229	mmu-miR-199a-5p	miRNA	Mus musculus	CCCAGUGUUCAGACUACCUGUUC	-0.134915	1.00326	-1.10902	0.282301	0.769843	-6.02249
MI0008313_st	MI0008313	mmu-mir-1902	stem-loop	Mus musculus	GUUUAUUUUGGGAGUGUUUGCUGUAUAAUUGGACUUGAUAAAAUGUUUAGAGGUGCAGUAGGCAUGACUUGAGUAGAUAA	-0.134715	0.892232	-1.02022	0.321401	0.790755	-6.11467
MI0025036_st	MI0025036	mmu-mir-7685	stem-loop	Mus musculus	ACCUUCCGGUUUCUUCAAGUCUCCUGUCCUGCAAUGCCAGGAGACUUGGCUUCCGGCUGGAG	-0.134687	0.732047	-1.48135	0.15614	0.606721	-5.56641
MIMAT0027882_st	MIMAT0027882	mmu-miR-6990-5p	miRNA	Mus musculus	CCCAGGGUGAGUCAGGGCUCU	0.134667	0.76834	0.806749	0.430545	0.835795	-6.30786
MIMAT0000545_st	MIMAT0000545	mmu-miR-98-5p	miRNA	Mus musculus	UGAGGUAGUAAGUUGUAUUGUU	0.134615	1.63643	0.448105	0.659528	0.924427	-6.53605
MI0022786_st	MI0022786	mmu-mir-6939	stem-loop	Mus musculus	GAGCCAGGCAGCUGGUUGGUGGAAGCCAUGCAACAGCGCCCCCAGGUGCCUGAGGCCUCACUUGACCCGCUGCAG	-0.134408	0.782526	-1.10331	0.284705	0.769843	-6.02862
MI0014032_st	MI0014032	mmu-mir-3070a	stem-loop	Mus musculus	GUGCUGAGUGAGGCUGAGCCCCUGACCUUGAACCUGGGAUCCUAUCCAUGAUCUCCUGGUGCUACCGUCAGGGGUAGAUUCCUUGUCAU	-0.133839	0.6383	-1.31991	0.203723	0.674032	-5.77738
MIMAT0025118_st	MIMAT0025118	mmu-miR-6374	miRNA	Mus musculus	AAGUUAUAAGCUAGUUGGUGCU	-0.133718	0.697952	-1.55164	0.138489	0.580955	-5.46864
MIMAT0022375_st	MIMAT0022375	mmu-miR-3073b-5p	miRNA	Mus musculus	AUGGUCACAGUGGACAUCAACC	0.133636	0.794001	0.833931	0.415461	0.827948	-6.28555
MI0004653_st	MI0004653	mmu-mir-688	stem-loop	Mus musculus	GAAAGGGCAGUGAAGAAAAGUAGGGGCUUGCUUGGGGAGAGCACCUCGCAGGCGACUACUUAUUCCAGCUCGCCC	-0.133553	0.881725	-0.747094	0.46484	0.857876	-6.35439
MIMAT0004188_st	MIMAT0004188	mmu-miR-802-5p	miRNA	Mus musculus	UCAGUAACAAAGAUUCAUCCUU	0.133481	0.774336	1.06962	0.299195	0.772998	-6.06422
MIMAT0028089_st	MIMAT0028089	mmu-miR-7091-3p	miRNA	Mus musculus	AGUGGCUUCUGUCGUCUCUAG	-0.133396	0.738578	-1.10878	0.282402	0.769843	-6.02274
MI0000689_st	MI0000689	mmu-mir-25	stem-loop	Mus musculus	GGCCAGUGUUGAGAGGCGGAGACUUGGGCAAUUGCUGGACGCUGCCCUGGGCAUUGCACUUGUCUCGGUCUGACAGUGCCGGCC	0.133288	1.20872	1.025	0.319202	0.790755	-6.10988
MIMAT0025179_st	MIMAT0025179	mmu-miR-30f	miRNA	Mus musculus	GUAAACAUCCGACUGAAAGCUC	0.133238	0.965693	0.99985	0.33089	0.793579	-6.13486
MI0000563_x_st	MI0000563	mmu-let-7f-2	stem-loop	Mus musculus	UGUGGGAUGAGGUAGUAGAUUGUAUAGUUUUAGGGUCAUACCCCAUCUUGGAGAUAACUAUACAGUCUACUGUCUUUCCCACG	0.133181	0.758703	1.01976	0.321615	0.790755	-6.11513
MI0009936_st	MI0009936	mmu-mir-1946a	stem-loop	Mus musculus	AACUUAAAGAAAUCUAUAGCCGGGCAGUGGUGGCACACACUUUUAAUCCCAACACUUGUGAGGCACAGGCAGGUGGAUUUCUGAUCAAAGGCAUGCGCCACCACUCUCGGCUUUCUCCUCUCCUUUUUUGUUAA	-0.133098	1.09603	-0.907882	0.376166	0.817388	-6.22145
MIMAT0017194_st	MIMAT0017194	mmu-miR-452-3p	miRNA	Mus musculus	UCAGUCUCAUCUGCAAAGAGGU	-0.133054	0.698008	-1.10201	0.285253	0.769843	-6.03
MIMAT0016983_st	MIMAT0016983	mmu-miR-130a-5p	miRNA	Mus musculus	GCUCUUUUCACAUUGUGCUACU	0.132908	0.690377	1.08752	0.29143	0.771835	-6.04542
MIMAT0003190_st	MIMAT0003190	mmu-miR-291b-3p	miRNA	Mus musculus	AAAGUGCAUCCAUUUUGUUUGU	-0.132858	0.872499	-1.02252	0.320342	0.790755	-6.11237
MI0000634_st	MI0000634	mmu-mir-346	stem-loop	Mus musculus	UCUGUGUUGGGCGUCUGUCUGCCCGAGUGCCUGCCUCUCUGUUGCUCUGAAGGAGGCAGGGGCUGGGCCUGCAGCUGCCUGGGCAGAGCUGCUCCUUC	0.132854	0.900868	0.761108	0.456639	0.853633	-6.34376
MI0005504_x_st	MI0005504	mmu-mir-466b-3	stem-loop	Mus musculus	UAUAUGUGUUGAUGUGUGUGUACAUGUACAUGUGUGAAUAUGAUAUACAAAUACAUACACGCACACAUAAGACACAUAUGA	-0.132694	0.797542	-0.788521	0.440852	0.841529	-6.32243
MI0004601_st	MI0004601	mmu-mir-673	stem-loop	Mus musculus	UGGAGCCUGAGGGGCUCACAGCUCUGGUCCUUGGAGCUCCAGAGAAAAUGUUGCUCCGGGGCUGAGUUCUGUGCACCCCCCUUGCCCUCCA	-0.132671	0.801196	-1.10276	0.284935	0.769843	-6.0292
MIMAT0025583_st	MIMAT0025583	mmu-miR-6538	miRNA	Mus musculus	CGCGGGCUCCGGGGCGGCG	-0.132443	10.9865	-0.830912	0.417119	0.828216	-6.28806
MI0002398_st	MI0002398	mmu-mir-463	stem-loop	Mus musculus	CUUUACCUAAUUUGUUGUCCAUCAUGUAAAACAUAAAUGAUGAUAGACACCAUAUAAGGUAGAGGAAGGUUCACU	-0.132355	0.864584	-1.07238	0.297991	0.772639	-6.06134
MIMAT0027701_st	MIMAT0027701	mmu-miR-6900-3p	miRNA	Mus musculus	UGGUGAUGGGCUCUCUUGUAG	-0.132289	0.757927	-0.864597	0.398855	0.817388	-6.25958
MIMAT0014868_st	MIMAT0014868	mmu-miR-3080-5p	miRNA	Mus musculus	UGAAGCGCCUGUUCUUGGAU	-0.132218	0.716702	-1.25597	0.225493	0.703524	-5.85546
MI0026031_st	MI0026031	mmu-mir-8101	stem-loop	Mus musculus	CUCCGAAUGUUGUUGUUGGUGGCGGCGGCGAGCGGAGCCGGAGGAGCCGCCGCAAAGAUGGAGGAGCCGUCGAGGAGGCGCUGCCGCUGCUGUUGCCGCCGCUGCUGCCGC	0.131517	1.39099	0.555241	0.585697	0.911244	-6.48102
MIMAT0000208_st	MIMAT0000208	mmu-miR-10b-5p	miRNA	Mus musculus	UACCCUGUAGAACCGAAUUUGUG	0.131436	0.988374	1.01879	0.322063	0.790755	-6.1161
MIMAT0005846_st	MIMAT0005846	mmu-miR-467f	miRNA	Mus musculus	AUAUACACACACACACCUACA	0.131424	0.870372	0.935321	0.36224	0.810652	-6.1964
MIMAT0004879_st	MIMAT0004879	mmu-miR-466e-5p	miRNA	Mus musculus	GAUGUGUGUGUACAUGUACAUA	-0.131252	0.812792	-0.824339	0.420744	0.831658	-6.2935
MI0005473_st	MI0005473	mmu-mir-880	stem-loop	Mus musculus	UGCACUGCAAUACUCAGAUUGAUAUGAGUCACUUCCUAUUGCAUGUUACUCCAUCCUCUCUGAGUAGAGUAAGGCACA	-0.131195	0.776068	-1.26278	0.223093	0.702131	-5.8473
MI0014079_st	MI0014079	mmu-mir-466n	stem-loop	Mus musculus	GUAUGUGCAUGUGUGUUUGUGUGUGCGUACAUGUACAUGUGUGUAUAUGAAUAUGCAUAUACAUGAGAGCAUACAUAGACACACGUGCAUGUGC	0.131082	1.02327	0.929417	0.365207	0.810652	-6.20185
MIMAT0004786_st	MIMAT0004786	mmu-miR-540-5p	miRNA	Mus musculus	CAAGGGUCACCCUCUGACUCUGU	-0.131054	0.78988	-1.09911	0.286481	0.771127	-6.0331
MI0022917_st	MI0022917	mmu-mir-6769b	stem-loop	Mus musculus	UGCUCCUGGUGGGUGGGGAAGAGCCUAGUUCACAUCAGGCAUCUUCCCUGUCCCACCCAG	0.130519	0.767803	1.51814	0.146681	0.592691	-5.51566
MIMAT0020633_st	MIMAT0020633	mmu-miR-5123	miRNA	Mus musculus	UGUAGAUCCAUAUGCCAUGGUGUG	0.130361	0.935203	0.78119	0.44504	0.843912	-6.3282
MI0022911_st	MI0022911	mmu-mir-7062	stem-loop	Mus musculus	UAGGAUGGAGGCCAGCUUGUGGAGUGUCUAUGACCUAAACCAGACUAACUUCUCCUGGCCCCACAG	0.130279	0.729224	1.25291	0.226579	0.703524	-5.85912
MIMAT0029908_st	MIMAT0029908	mmu-miR-7689-5p	miRNA	Mus musculus	CCGAGGCAGCCUGGCUUAG	-0.130239	0.875592	-0.798491	0.435195	0.837617	-6.31449
MIMAT0027726_st	MIMAT0027726	mmu-miR-6913-5p	miRNA	Mus musculus	UGGGAGACCAGUCAGGUGUUGG	0.130215	0.676525	1.35645	0.19205	0.655997	-5.73134
MIMAT0014838_st	MIMAT0014838	mmu-miR-3066-5p	miRNA	Mus musculus	UUGGUUGCUGUAGAUUAAGUAG	0.130102	0.66531	1.5063	0.149672	0.59445	-5.5321
MIMAT0029896_st	MIMAT0029896	mmu-miR-7685-5p	miRNA	Mus musculus	ACCUUCCGGUUUCUUCAAGUCUCC	-0.130007	0.715705	-0.881917	0.389671	0.817388	-6.24452
MIMAT0001537_st	MIMAT0001537	mmu-miR-429-3p	miRNA	Mus musculus	UAAUACUGUCUGGUAAUGCCGU	-0.129918	0.867365	-1.02102	0.321032	0.790755	-6.11387
MI0022767_st	MI0022767	mmu-mir-6920	stem-loop	Mus musculus	UUCCUACACAAUGGAAAGACUGCUUGUAGAUGGCGCCAUGUCUAUAUACACUGCCCUUUUCCAUUGCCUAG	-0.129832	0.71125	-0.954025	0.352951	0.804722	-6.17894
MI0004681_st	MI0004681	mmu-mir-697	stem-loop	Mus musculus	GAGUGGGGAUGUGUCCUGGAUGUUGGUCUUGACAGGUCUCAGAGGUGACUACCACACAUUGAAGGGGUGGCGGUAACAUCCUGGUCCUGUGGAGACUGUCAUAGUCUCC	0.129699	0.868025	0.921811	0.369053	0.812892	-6.20882
MIMAT0017049_st	MIMAT0017049	mmu-miR-25-5p	miRNA	Mus musculus	AGGCGGAGACUUGGGCAAUUGC	0.129661	1.95535	0.37394	0.712902	0.936348	-6.56742
MIMAT0025120_st	MIMAT0025120	mmu-miR-6376	miRNA	Mus musculus	CAGUGUGGCCAAUUGGAGAUUA	-0.129659	0.669237	-1.48362	0.155543	0.606721	-5.56331
MIMAT0025122_st	MIMAT0025122	mmu-miR-6377	miRNA	Mus musculus	UCAUUUGUCUUCGUGUCUGCAUC	-0.129429	0.697848	-1.28007	0.217086	0.693578	-5.82641
MIMAT0014835_st	MIMAT0014835	mmu-miR-3064-3p	miRNA	Mus musculus	UGCCACACUGCAACACCUUACA	0.129362	0.990383	0.748059	0.464273	0.857876	-6.35366
MI0005004_st	MI0005004	mmu-mir-615	stem-loop	Mus musculus	UCGGGAGGGGCGGGAGGGGGGUCCCCGGUGCUCGGAUCUCGAGGGUGCUUAUUGUUCGGUCCGAGCCUGGGUCUCCCUCUUCCCCCCAUCCC	-0.129186	0.790667	-1.02903	0.317355	0.790019	-6.10582
MIMAT0028009_st	MIMAT0028009	mmu-miR-7052-3p	miRNA	Mus musculus	GCUCUGCCCCCUCCUUCCCAG	-0.129004	0.781077	-1.01302	0.32473	0.791922	-6.12184
MIMAT0000367_st	MIMAT0000367	mmu-miR-291a-5p	miRNA	Mus musculus	CAUCAAAGUGGAGGCCCUCUCU	-0.128912	0.768071	-1.09409	0.288619	0.771835	-6.03846
MIMAT0027977_st	MIMAT0027977	mmu-miR-7036-3p	miRNA	Mus musculus	CCGUCCUCAUCCGCUCCUCCCAG	-0.128824	0.778809	-0.945189	0.357319	0.80781	-6.18723
MIMAT0031409_st	MIMAT0031409	mmu-miR-8105	miRNA	Mus musculus	AGGCGACUGGCGAGACCCGAAG	0.128811	0.842149	0.823533	0.42119	0.831658	-6.29417
MI0000246_st	MI0000246	mmu-mir-203	stem-loop	Mus musculus	GCCUGGUCCAGUGGUUCUUGACAGUUCAACAGUUCUGUAGCACAAUUGUGAAAUGUUUAGGACCACUAGACCCGGC	-0.1287	0.801138	-1.0872	0.291569	0.771835	-6.04576
MI0000165_st	MI0000165	mmu-mir-140	stem-loop	Mus musculus	CCUGCCAGUGGUUUUACCCUAUGGUAGGUUACGUCAUGCUGUUCUACCACAGGGUAGAACCACGGACAGG	-0.128576	1.10793	-0.853495	0.404816	0.820957	-6.26908
MIMAT0028084_st	MIMAT0028084	mmu-miR-7089-5p	miRNA	Mus musculus	CCGUGGGACCUACAGACUCCUGGG	-0.128291	0.871362	-0.718815	0.481661	0.868307	-6.37527
MI0001151_st	MI0001151	mmu-mir-196b	stem-loop	Mus musculus	AACUGGUCGGUGAUUUAGGUAGUUUCCUGUUGUUGGGAUCCACCUUUCUCUCGACAGCACGACACUGCCUUCAUUACUUCAGUUG	-0.128284	0.917864	-0.994043	0.333631	0.79388	-6.14055
MI0005550_st	MI0005550	mmu-mir-873a	stem-loop	Mus musculus	GUGUGCAUUUGCAGGAACUUGUGAGUCUCCUAUUGAAAAUAGACAGGAGACUGACAAGUUCCCGGGAACACCCACAA	0.128258	0.859833	1.2171	0.239586	0.721724	-5.90135
MIMAT0000163_st	MIMAT0000163	mmu-miR-153-3p	miRNA	Mus musculus	UUGCAUAGUCACAAAAGUGAUC	-0.128201	3.10034	-0.429921	0.672454	0.926786	-6.54426
MIMAT0028047_st	MIMAT0028047	mmu-miR-7070-3p	miRNA	Mus musculus	CAGGCUCUCCUUCCCUCCAG	-0.128084	0.849068	-0.722887	0.479217	0.865656	-6.37231
MIMAT0029889_st	MIMAT0029889	mmu-miR-216c-3p	miRNA	Mus musculus	UUUGCCUGCAGAGAUUUCCCAGU	-0.128041	0.816392	-0.986862	0.337042	0.796872	-6.14754
MI0008328_st	MI0008328	mmu-mir-1901	stem-loop	Mus musculus	GAUGGGCAGGAUUCCCUGAGUGAACGAGUUGAGGCGGCCCCGACUGCCGCUCGUACUCCCGGGGGUCCCGGAGCCCAA	0.128039	0.903468	0.860904	0.400831	0.817536	-6.26275
MI0000560_st	MI0000560	mmu-let-7c-2	stem-loop	Mus musculus	ACGGCCUUUGGGGUGAGGUAGUAGGUUGUAUGGUUUUGGGCUCUGCCCCGCUCUGCGGUAACUAUACAAUCUACUGUCUUUCCUGAAGUGGCCGC	-0.128035	0.716592	-1.21804	0.239237	0.721359	-5.90026
MI0022781_st	MI0022781	mmu-mir-6934	stem-loop	Mus musculus	AGGCCUUGGUGGAGACAGCAAGGGUGGGAUGGUUCAAGCCACCUCUGCUCCUGCCCCACCAG	0.127988	0.846859	0.958886	0.350564	0.804722	-6.17435
MIMAT0003486_st	MIMAT0003486	mmu-miR-491-5p	miRNA	Mus musculus	AGUGGGGAACCCUUCCAUGAGG	0.127986	0.857225	0.888236	0.386355	0.817388	-6.23896
MI0000623_st	MI0000623	mmu-mir-340	stem-loop	Mus musculus	CAAUUGUACUUGGUGUGAUUAUAAAGCAAUGAGACUGAUUGUCAUAUGUCGUUUGUGGGAUCCGUCUCAGUUACUUUAUAGCCAUACCUGGUAUCUUA	0.127839	0.79757	1.25548	0.225667	0.703524	-5.85605
MIMAT0031411_st	MIMAT0031411	mmu-miR-8106	miRNA	Mus musculus	UGACUCUGUACAUGGCAUUUAU	-0.127759	1.06996	-0.570555	0.575491	0.909254	-6.47223
MIMAT0031392_st	MIMAT0031392	mmu-miR-8091	miRNA	Mus musculus	AGGAGUGAGUGGUAAGCUGGUG	0.127749	0.754895	1.35889	0.191289	0.655868	-5.72822
MIMAT0009441_st	MIMAT0009441	mmu-miR-1968-5p	miRNA	Mus musculus	UGCAGCUGUUAAGGAUGGUGGACU	0.127525	1.06205	0.759141	0.457784	0.854764	-6.34526
MI0004306_st	MI0004306	mmu-mir-761	stem-loop	Mus musculus	UGGCAAGUGGAGGAGCAGCAGGGUGAAACUGACACAGUGCUGGUGAGUUUCACUUUGCUGCUCCUCCUGACUCCCA	-0.127356	0.789626	-0.914016	0.373022	0.814827	-6.21591
MIMAT0009415_st	MIMAT0009415	mmu-miR-1948-3p	miRNA	Mus musculus	UUUAGGCAGAGCACUCGUACAG	-0.127303	0.782561	-1.05957	0.303621	0.776337	-6.07465
MIMAT0027919_st	MIMAT0027919	mmu-miR-7007-3p	miRNA	Mus musculus	CCCAUCCACGUUUCUUCU	0.127253	0.792969	1.09385	0.288722	0.771835	-6.03871
MI0022844_st	MI0022844	mmu-mir-6996	stem-loop	Mus musculus	UGGGCUGCACAGGACAGAGCACAGUCAGCAUCAUCCGACGGUGUCUCUGGUCACUCUGCAG	0.127063	0.759159	1.65013	0.116592	0.536575	-5.32595
MI0004691_st	MI0004691	mmu-mir-707	stem-loop	Mus musculus	GGCAUGCAGUCAUGCCGCUUGCCUACGCUUGUGUGAGCAUGGGCAUGCGGUCAUAGUUGUUGCGGGCAAUUCG	0.127022	0.936511	0.703513	0.490911	0.870082	-6.38626
MI0001638_st	MI0001638	mmu-mir-448	stem-loop	Mus musculus	ACGAGGAGGUUGAACAUCCUGCAUAGUGCUGCCAGGAAAUCCCUACUUCAUACUAAGAGGGGGCUGGCUGGUUGCAUAUGUAGGAUGUCCCAUCUCCUGGCCCACUUCGUCA	0.126824	1.07172	0.747834	0.464405	0.857876	-6.35383
MI0009935_st	MI0009935	mmu-mir-1306	stem-loop	Mus musculus	CAGUCUCCACCACCUCCCCUGCAAACGUCCAGUGAUGCAGAGGUAAUGGACGUUGGCUCUGGUGGUGAUGGACAGUCCG	0.1267	0.900712	0.791638	0.439078	0.839664	-6.31996
MIMAT0027950_st	MIMAT0027950	mmu-miR-7023-5p	miRNA	Mus musculus	AUGGGGGAGCUGGGAUUGGGCGU	-0.126646	4.33804	-0.445516	0.661362	0.924427	-6.53724
MIMAT0027733_st	MIMAT0027733	mmu-miR-6916-3p	miRNA	Mus musculus	CUUGGUCUCCCUCUUCCUACAG	-0.126499	0.710181	-0.992968	0.33414	0.79388	-6.1416
MI0022850_st	MI0022850	mmu-mir-7002	stem-loop	Mus musculus	UCUUUGGCUUCGGGGAGUACGUGGAAAAUGAGCGCUUUGUGCUUCCCCUUGCCAG	0.126498	0.83245	1.04871	0.308458	0.783574	-6.08583
MI0022748_st	MI0022748	mmu-mir-6901	stem-loop	Mus musculus	CUAAGUGCAGGAAUGCAGAGGACCUCGUGGUGAAAGGACCUUCUGUGUUCUUGCAGCUCCCU	-0.126406	0.714898	-1.14656	0.266866	0.75694	-5.9815
MIMAT0014804_st	MIMAT0014804	mmu-miR-1249-5p	miRNA	Mus musculus	AGGAGGGAGGGGAUGGGCCAAGUUC	0.126104	4.41338	0.275218	0.786343	0.960939	-6.6005
MIMAT0016993_st	MIMAT0016993	mmu-miR-155-3p	miRNA	Mus musculus	CUCCUACCUGUUAGCAUUAAC	0.125957	0.90423	0.645051	0.527188	0.884331	-6.42617
MI0006302_st	MI0006302	mmu-mir-467h	stem-loop	Mus musculus	UUUUCACUUUUGUUUUUCUCAUGUAUAUGUGUAUGUGUGCGGUGUACAUAAUUAUAUCUAUGUGUGCAUGUAUGUGGACAUAAGUGUGUGCAUGUAUAUGUGUGUGUGUGGUGUACAUAAU	-0.125938	1.16326	-0.484966	0.633662	0.921137	-6.51841
MIMAT0025138_st	MIMAT0025138	mmu-miR-378c	miRNA	Mus musculus	ACUGGACUUGGAGUCAGAAGC	0.125593	1.82196	0.575049	0.572514	0.90869	-6.4696
MI0022864_st	MI0022864	mmu-mir-7015	stem-loop	Mus musculus	UGCCCUCUGUGCAGUAGGCUGUGGGUUCCAUGCUGACUGACUUUCUCACUGUCCUCUGCACUAG	0.125416	0.821216	1.12822	0.274324	0.7649	-6.00167
MIMAT0025177_st	MIMAT0025177	mmu-miR-873b	miRNA	Mus musculus	ACAAGUUCCUGCAAAUGCACAC	0.125405	0.837806	1.32112	0.203327	0.673427	-5.77587
MIMAT0027728_st	MIMAT0027728	mmu-miR-6914-5p	miRNA	Mus musculus	UCCUGGGGUGGUGGUGGCCACAGA	-0.12533	5.24563	-0.302044	0.766147	0.956158	-6.5925
MIMAT0020626_st	MIMAT0020626	mmu-miR-5118	miRNA	Mus musculus	AAGGUUAGGCCAGCCUGGU	0.125291	0.930936	0.650963	0.523453	0.88427	-6.42228
MI0014100_st	MI0014100	mmu-mir-3103	stem-loop	Mus musculus	AGGAGGGAGGAUCUGCUGUUAGAAAGUCUCUGGUUUGUGACCUCUAACCUCUGAUCCUUCCCACAGG	-0.125262	0.707743	-1.0256	0.318929	0.790755	-6.10928
MI0016967_st	MI0016967	mmu-mir-3962	stem-loop	Mus musculus	UGGGUUGAGAAAUGUACUCUGCCACGUAGGAGCUAGGUAGUAGUUUGUACAUUUCUUACUCCCU	-0.125233	0.81029	-1.35267	0.193232	0.658202	-5.73615
MIMAT0029831_st	MIMAT0029831	mmu-miR-7662-3p	miRNA	Mus musculus	UGGAGCCAGGCGGAUCAGCCUUGC	0.125211	1.20511	0.696935	0.494918	0.872871	-6.39091
MI0022832_st	MI0022832	mmu-mir-6984	stem-loop	Mus musculus	GUGAAACUGAAAGGCAAUGAAGGAGGAGCACUGUCACAGUGUACUUUCUUUCCUGUCUUUCUAG	-0.124823	1.05242	-0.709845	0.48707	0.869905	-6.38174
MI0000701_st	MI0000701	mmu-mir-218-2	stem-loop	Mus musculus	GACCAGUUGCCGCGGGGCUUUCCUUUGUGCUUGAUCUAACCAUGUGGUGGAACGAUGGAAACGGAACAUGGUUCUGUCAAGCACCGCGGAAAGCAUCGCUCUCUCCUGCA	-0.124814	0.788231	-0.780259	0.445573	0.843912	-6.32893
MIMAT0009398_st	MIMAT0009398	mmu-miR-1934-5p	miRNA	Mus musculus	UCUGGUCCCCUGCUUCGUCCUCU	-0.124733	0.705323	-1.0412	0.311833	0.784806	-6.0935
MI0023728_st	MI0023728	mmu-mir-7233	stem-loop	Mus musculus	AGUUAGGGACAGAUAGAUGGCAAGCAAGUCUUGAUCUAUAUUGUCUGCCUUUAGGUCUAC	0.124581	0.841025	1.28639	0.214922	0.69284	-5.81872
MIMAT0014806_st	MIMAT0014806	mmu-miR-1843a-3p	miRNA	Mus musculus	UCUGAUCGUUCACCUCCAUACA	-0.124576	0.864697	-0.893495	0.38361	0.817388	-6.23431
MIMAT0027847_st	MIMAT0027847	mmu-miR-6972-3p	miRNA	Mus musculus	UUACUGUACCUGUCUCCAUAG	-0.124537	0.737466	-1.06273	0.302223	0.774512	-6.07138
MIMAT0028416_st	MIMAT0028416	mmu-miR-7224-5p	miRNA	Mus musculus	GGGUAGGCCCCUCAGUGAAGA	0.12441	0.829885	0.846184	0.408772	0.822981	-6.27528
MI0004633_st	MI0004633	mmu-mir-488	stem-loop	Mus musculus	UUCGGGUGAGAGUGAGAAUCCUCUCUCCCAGAUAAUAGCACUCUCAAACAAGUUUCCAUGUUGUUUGAAAGGCUGUUUCUUGGUCAGAAGACUCUCAAUUUCUUCUGGA	-0.124235	0.659351	-1.07807	0.295511	0.771835	-6.05538
MIMAT0017209_st	MIMAT0017209	mmu-miR-541-3p	miRNA	Mus musculus	UGGCGAACACAGAAUCCAUACU	0.124064	1.19095	0.545766	0.592056	0.913054	-6.48635
MI0022845_st	MI0022845	mmu-mir-6997	stem-loop	Mus musculus	CCAAGUAACAGGCUGGAGAGGUGCAGAACAGAGUCUCUGGAGUCUCUCAAACCUUACCCUCCUGUUUCCAG	0.123769	0.697459	1.28483	0.215454	0.69284	-5.82062
MIMAT0000616_st	MIMAT0000616	mmu-miR-101b-3p	miRNA	Mus musculus	UACAGUACUGUGAUAGCUGAA	-0.123769	1.33531	-0.461027	0.650407	0.921702	-6.53002
MIMAT0025115_st	MIMAT0025115	mmu-miR-6371	miRNA	Mus musculus	UUCAAGUGGCUUGAAGCUCUUCU	0.123729	0.679466	0.932015	0.363899	0.810652	-6.19946
MI0022928_st	MI0022928	mmu-mir-7078	stem-loop	Mus musculus	CAGGGUGUGGGUGGUAGGAGACGCUGGCUGGUAUUUGACCAGGUACUUUUUUUAUCAUCCACAG	-0.123575	0.802932	-0.95321	0.353352	0.804722	-6.17971
MI0018042_st	MI0018042	mmu-mir-5130	stem-loop	Mus musculus	CCUGGAGCGCGCGGGCGAGGCAGGCGCAGCGCACCGGGGCUCUCGUGGGCGCACUGCUGCGCGCUCGCACCGCGCGGCUCUCAG	0.123559	0.952171	0.634583	0.533838	0.886979	-6.43297
MI0021915_x_st	MI0021915	mmu-mir-6384	stem-loop	Mus musculus	CAGGGCAGCUUUCCUACUGUUUCCCUGUAAUCUCAGUGAGCCACGUGGGGAGAUGGAACUU	-0.123537	1.16071	-0.507711	0.617939	0.918713	-6.50684
MIMAT0004827_st	MIMAT0004827	mmu-miR-297b-3p	miRNA	Mus musculus	UAUACAUACACACAUACCCAUA	-0.123464	0.951742	-1.01567	0.323502	0.790755	-6.11921
MIMAT0004864_st	MIMAT0004864	mmu-miR-297a-3p	miRNA	Mus musculus	UAUACAUACACACAUACCCAUA	-0.123464	0.951742	-1.01567	0.323502	0.790755	-6.11921
MIMAT0004866_st	MIMAT0004866	mmu-miR-297c-3p	miRNA	Mus musculus	UAUACAUACACACAUACCCAUA	-0.123464	0.951742	-1.01567	0.323502	0.790755	-6.11921
MIMAT0014942_st	MIMAT0014942	mmu-miR-3105-3p	miRNA	Mus musculus	ACUGCUUAUGAGCUUGCACUCC	-0.12279	0.631193	-1.04657	0.309416	0.783574	-6.08802
MI0000157_x_st	MI0000157	mmu-mir-9-2	stem-loop	Mus musculus	GUUGUUAUCUUUGGUUAUCUAGCUGUAUGAGUGUAUUGGUCUUCAUAAAGCUAGAUAACCGAAAGUAAAAAC	0.12252	0.837536	0.971109	0.344611	0.800223	-6.16272
MIMAT0020632_st	MIMAT0020632	mmu-miR-3473d	miRNA	Mus musculus	CCACUGAGCCACUUUCCAGCCCUU	-0.12247	1.02391	-0.635534	0.533232	0.886979	-6.43235
MI0023715_st	MI0023715	mmu-mir-7220	stem-loop	Mus musculus	GGUGAGCUCUUGGUACCUUGGCGACAAGAAGGUGAGCCCAGGAACAAGGUCUCAGUCCGA	0.122461	0.747077	1.16034	0.261358	0.752918	-5.96616
MIMAT0028390_st	MIMAT0028390	mmu-miR-7211-5p	miRNA	Mus musculus	UCUUUCCCUCUGCCACUCCACC	-0.12221	0.878686	-1.09252	0.289287	0.771835	-6.04012
MIMAT0014894_st	MIMAT0014894	mmu-miR-466n-3p	miRNA	Mus musculus	UAUACAUGAGAGCAUACAUAGA	-0.12216	1.22666	-0.372399	0.714028	0.936348	-6.56801
MIMAT0005845_st	MIMAT0005845	mmu-miR-466k	miRNA	Mus musculus	UGUGUGUGUACAUGUACAUGUGA	-0.122112	0.721402	-1.08182	0.293886	0.771835	-6.05143
MIMAT0029886_st	MIMAT0029886	mmu-miR-7683-5p	miRNA	Mus musculus	UUCCGUGUUUCGUCUGACCACU	-0.122105	0.559229	-1.18548	0.251537	0.742867	-5.93778
MIMAT0025117_st	MIMAT0025117	mmu-miR-6373	miRNA	Mus musculus	UAUGGGAAUAUCUAGGAGGUGA	-0.12209	0.741483	-1.20068	0.245735	0.732276	-5.92037
MI0022859_st	MI0022859	mmu-mir-7010	stem-loop	Mus musculus	GUUUCGGAAAGGAUUGGGAAACUUGACUAAUGCAUGGUAACAGGUUCUCCUUUCCUUUGCAGG	-0.121854	0.814254	-0.960877	0.34959	0.804722	-6.17247
MI0021957_st	MI0021957	mmu-mir-6419	stem-loop	Mus musculus	ACUCACACUGCUUCAAAAUGUUAAGAGCAGCAGCAAUCUGACACAUGGAGAAUGAAACAGUGUUGCACGUGCUGCUGAGUCUCAGAAGUGAACAGUAGAUGAGAUAGGAAACA	-0.121722	0.832917	-0.996497	0.33247	0.79388	-6.13815
MI0022837_st	MI0022837	mmu-mir-6989	stem-loop	Mus musculus	GGCUGUUGGGGACAGAGGCACAGGAUGCUGGCUGCUGACCACCUGUCCACUGUCUCUGGUCCCAG	0.121644	0.986828	0.685765	0.501767	0.877497	-6.39872
MIMAT0017208_st	MIMAT0017208	mmu-miR-539-3p	miRNA	Mus musculus	CAUACAAGGAUAAUUUCUUUUU	-0.121603	0.840996	-1.1657	0.259241	0.750524	-5.96015
MI0023727_st	MI0023727	mmu-mir-7232	stem-loop	Mus musculus	UACAUGGAUGAUUGUUUUUCCAAGGCUUUCGUAGCAAGCACACGAAAAGUCUUGGUUGAAUUCGACUUUGGGGC	0.121518	0.839196	1.07604	0.296395	0.772237	-6.05751
MIMAT0003514_st	MIMAT0003514	mmu-miR-718	miRNA	Mus musculus	CUUCCGCCCGGCCGGGUGUCG	-0.121503	1.07235	-0.771517	0.450603	0.84736	-6.33574
MIMAT0025128_st	MIMAT0025128	mmu-miR-6382	miRNA	Mus musculus	UGGAAUGUAAAGAGAGCACACAAG	0.12142	0.808395	1.15777	0.262379	0.753773	-5.96903
MIMAT0004838_st	MIMAT0004838	mmu-miR-742-5p	miRNA	Mus musculus	UACUCACAUGGUUGCUAAUCA	0.12138	0.722678	1.48259	0.155814	0.606721	-5.56472
MIMAT0027778_st	MIMAT0027778	mmu-miR-6939-5p	miRNA	Mus musculus	CAGGCAGCUGGUUGGUGGAAG	0.121257	1.31059	0.512231	0.614838	0.917759	-6.50449
MIMAT0003738_st	MIMAT0003738	mmu-miR-496a-3p	miRNA	Mus musculus	UGAGUAUUACAUGGCCAAUCUC	0.120645	1.08848	0.514343	0.61339	0.917687	-6.50338
MIMAT0027945_st	MIMAT0027945	mmu-miR-7020-3p	miRNA	Mus musculus	AACCCCUCUCUUCUCUCCCAG	-0.120514	0.759369	-1.22653	0.236106	0.716013	-5.89033
MIMAT0014844_st	MIMAT0014844	mmu-miR-3069-5p	miRNA	Mus musculus	UUGGCAGUCAAGAUAUUGUUUAGC	-0.120388	0.833995	-1.29315	0.212625	0.692431	-5.81045
MIMAT0000708_st	MIMAT0000708	mmu-miR-363-3p	miRNA	Mus musculus	AAUUGCACGGUAUCCAUCUGUA	-0.120272	0.782303	-0.86636	0.397914	0.817388	-6.25806
MIMAT0029846_st	MIMAT0029846	mmu-miR-7670-5p	miRNA	Mus musculus	AUUCAGAUGGGCAGAUUGGGAA	-0.120258	1.38759	-0.461036	0.650401	0.921702	-6.53002
MIMAT0000381_st	MIMAT0000381	mmu-miR-34c-5p	miRNA	Mus musculus	AGGCAGUGUAGUUAGCUGAUUGC	0.1202	1.67095	0.237044	0.815352	0.966873	-6.61062
MI0000558_x_st	MI0000558	mmu-let-7b	stem-loop	Mus musculus	GCAGGGUGAGGUAGUAGGUUGUGUGGUUUCAGGGCAGUGAUGUUGCCCCUCCGAAGAUAACUAUACAACCUACUGCCUUCCCUGA	0.120188	0.854751	1.05343	0.306347	0.781157	-6.08098
MIMAT0029867_st	MIMAT0029867	mmu-miR-1191b-3p	miRNA	Mus musculus	AGACUCACUAUGUAGCCCAAGC	0.120042	0.672186	1.07449	0.297069	0.772639	-6.05913
MI0004124_st	MI0004124	mmu-mir-744	stem-loop	Mus musculus	GGCUGGGCAAGGUGCGGGGCUAGGGCUAACAGCAGUCUUACUGACGGUUUCCUGGAAACCACACACAUGCUGUUGCCACUAACCUCAACCUUACUCGGUC	-0.119913	1.00007	-0.703333	0.49102	0.870082	-6.38639
MI0021955_st	MI0021955	mmu-mir-6417	stem-loop	Mus musculus	ACGGUAAAAGAAGAACCCACCGAGUAGCAAACGACAGCUAGCCACAUAGCUGUGUCUGUGAGACAGGGUUGUGUGCUGCUGUGAUUGUCCGCUGUGUGUACUAGUUCCUCCGCUGA	-0.119864	0.856653	-0.953071	0.353421	0.804722	-6.17984
MIMAT0004932_st	MIMAT0004932	mmu-miR-878-5p	miRNA	Mus musculus	UAUCUAGUUGGAUGUCAAGACA	0.119773	0.557325	1.24239	0.230341	0.71052	-5.87163
MIMAT0004943_st	MIMAT0004943	mmu-miR-653-5p	miRNA	Mus musculus	GUGUUGAAACAAUCUCUACUG	-0.119772	0.745175	-0.723773	0.478686	0.86519	-6.37167
MI0000235_st	MI0000235	mmu-mir-193a	stem-loop	Mus musculus	GAGAGCUGGGUCUUUGCGGGCAAGAUGAGAGUGUCAGUUCAACUGGCCUACAAAGUCCCAGUCCUC	-0.119618	0.850349	-0.927273	0.366288	0.810755	-6.20382
MIMAT0027953_st	MIMAT0027953	mmu-miR-7024-3p	miRNA	Mus musculus	CCAGCAGUCCCUGCUCCCUACAG	0.119298	0.809287	1.00984	0.326214	0.792847	-6.12501
MI0014104_st	MI0014104	mmu-mir-3074-2	stem-loop	Mus musculus	GGGCUGGACUCCUGUUCCUGCUGAACUGAGCCAGUGCACUGGAAUCAACUGUUUCAGCUCAGUAGGCACGGGAGGCGGAGCCC	0.119271	0.73624	0.946785	0.356527	0.807602	-6.18574
MIMAT0028091_st	MIMAT0028091	mmu-miR-7092-3p	miRNA	Mus musculus	UGUUCUUUGUUUUGUUUGCCUUAG	0.118597	0.709407	0.929527	0.365151	0.810652	-6.20175
MIMAT0004659_st	MIMAT0004659	mmu-miR-10a-3p	miRNA	Mus musculus	CAAAUUCGUAUCUAGGGGAAUA	-0.118547	0.760962	-0.837433	0.413542	0.826062	-6.28263
MIMAT0014879_st	MIMAT0014879	mmu-miR-3085-3p	miRNA	Mus musculus	UCUGGCUGCUAUGGCCCCCUC	-0.11844	0.945673	-0.745862	0.465566	0.857876	-6.35531
MI0005511_x_st	MI0005511	mmu-mir-466h	stem-loop	Mus musculus	UGUAUAUUUGUGUGUGCAUGUGCUUGUGUGUAUGUGAAUAUAUAUAUCAUACGCACGCACACACACACACAAAUGCAAGCA	-0.118169	0.820422	-1.36097	0.190642	0.655435	-5.72557
MI0021877_st	MI0021877	mmu-mir-6349	stem-loop	Mus musculus	GCUCUGAGAAUUCUUUAAUCCCUCCCACCCACAGAGUAAGCUAACAGCCUCCGCUGUAACCUGUGGAAUGUGGGAGGGGCAUGCGGAAUGUGGGAGG	-0.11812	0.715924	-1.05903	0.303859	0.776337	-6.07521
MI0009970_st	MI0009970	mmu-mir-1971	stem-loop	Mus musculus	GCAUCAUUUGGUAAAGGCUGGGCUGAGAGGACAUCUUUGUUCCAUGGACCCAGUAGAUAGGCAGCUUCUGCUUCCAGGAACAACUUGUCUGUUUUUCAGUCUAUCU	0.118045	0.823769	1.14584	0.267155	0.75694	-5.9823
MIMAT0027809_st	MIMAT0027809	mmu-miR-6954-3p	miRNA	Mus musculus	UGCAGCCAGCUCUUCCCCUAG	0.118	0.817063	0.940606	0.359599	0.810121	-6.1915
MIMAT0004890_st	MIMAT0004890	mmu-miR-509-5p	miRNA	Mus musculus	UACUCCAGAAUGUGGCAAUCAU	-0.117908	0.931347	-0.682252	0.503933	0.877497	-6.40115
MI0026042_st	MI0026042	mmu-mir-8110	stem-loop	Mus musculus	AUGCUGUUGCCUCCCCUUGCCCUAACAGCCGUUUGUUAGGCUUAAUCUGAAUUGAGAAGCGUGGAUUGGGGGGGGGGGGGUGCAAAGCCCAAAGCUA	-0.117666	0.870712	-1.04702	0.309215	0.783574	-6.08756
MI0004129_st	MI0004129	mmu-mir-758	stem-loop	Mus musculus	UGGGUGCGUGAGGUGGUUGACCAGAGAGCACACGCUAUAUUUGUGCCGUUUGUGACCUGGUCCACUAACCCUCAGUAUCUA	0.117545	0.975229	0.597778	0.557579	0.902851	-6.45602
MIMAT0014950_st	MIMAT0014950	mmu-miR-3109-3p	miRNA	Mus musculus	UAGGGCCAUCUCAUCCAGAUA	-0.117488	0.804344	-0.896113	0.382248	0.817388	-6.23198
MIMAT0027873_st	MIMAT0027873	mmu-miR-6985-3p	miRNA	Mus musculus	CUCACAGCCACCUCCUCACAG	-0.117445	0.908555	-0.615297	0.546209	0.892385	-6.44521
MIMAT0027775_st	MIMAT0027775	mmu-miR-6937-3p	miRNA	Mus musculus	UCACAGGUUCCCCCUUGCACUAG	-0.117414	0.744311	-1.11052	0.28167	0.769843	-6.02087
MIMAT0028453_st	MIMAT0028453	mmu-miR-7242-3p	miRNA	Mus musculus	UGGCAGCUCGGCUCUACUCUGG	-0.117327	0.729152	-1.11888	0.278182	0.769574	-6.01183
MI0005203_st	MI0005203	mmu-mir-804	stem-loop	Mus musculus	CCCUACACAUCCAUCUUUGAGGUUACAACUUCCCCAGUAGACUGUUUCCUGACAUUCCUUGUGAGUUGUUCCUCACCUGGAAGAUGUGGUGGCGG	0.117267	0.718223	1.16875	0.258043	0.750524	-5.95673
MI0008322_st	MI0008322	mmu-mir-1896	stem-loop	Mus musculus	AAGGCUUUCCCACACUCAUUACAGUGAUGUCUUUUGGAACGACCAUGGACUCUCUGAUGGUGGGUGAGGAGGAGGGCCCGA	-0.117164	0.783362	-0.929135	0.365349	0.810652	-6.20211
MI0021927_st	MI0021927	mmu-mir-6393	stem-loop	Mus musculus	GCCCUGCCCACGAAGCACACUGAGUGCAGUGGGCUGACUAUCUAUCUCCUUAAUGAGUUCAUUUGUCACUCCAAGUGUCACUGUUGGCCUGGCU	-0.117062	0.68643	-1.14545	0.26731	0.75694	-5.98273
MIMAT0014809_st	MIMAT0014809	mmu-miR-1298-5p	miRNA	Mus musculus	UUCAUUCGGCUGUCCAGAUGUA	-0.116957	1.15022	-0.246953	0.807793	0.966873	-6.60814
MIMAT0004824_st	MIMAT0004824	mmu-miR-673-3p	miRNA	Mus musculus	UCCGGGGCUGAGUUCUGUGCACC	-0.116877	0.906627	-0.682829	0.503577	0.877497	-6.40075
MIMAT0027869_st	MIMAT0027869	mmu-miR-6983-3p	miRNA	Mus musculus	UGAAUCAAAGUCUGUUGUUCCAG	-0.116863	0.616072	-1.0656	0.30096	0.773618	-6.0684
MIMAT0004522_st	MIMAT0004522	mmu-miR-27b-5p	miRNA	Mus musculus	AGAGCUUAGCUGAUUGGUGAAC	0.116819	0.995739	1.12803	0.274403	0.7649	-6.00188
MIMAT0025094_st	MIMAT0025094	mmu-miR-6351	miRNA	Mus musculus	UAGCGUUGCUCAGGGAGCACAUG	-0.11657	0.841985	-0.737347	0.470598	0.860342	-6.36167
MI0016980_st	MI0016980	mmu-mir-3970	stem-loop	Mus musculus	CUAGGAAUUUGAGGUUGUAGUUUGUGCUUUCUAUCUUGUAGAGAUUUCAAUACUCAGUAUGAAGCAGAAACCAGCAUCACCCUUUUGUUU	-0.116555	0.837189	-0.911401	0.37436	0.816622	-6.21827
MIMAT0031400_st	MIMAT0031400	mmu-miR-8098	miRNA	Mus musculus	GCUAUGGUCGCUGGCUCCCAA	-0.116499	0.674468	-1.0566	0.304938	0.778466	-6.07772
MIMAT0000706_st	MIMAT0000706	mmu-miR-362-5p	miRNA	Mus musculus	AAUCCUUGGAACCUAGGUGUGAAU	0.11646	2.66808	0.787651	0.441347	0.841831	-6.32311
MIMAT0027963_st	MIMAT0027963	mmu-miR-7029-3p	miRNA	Mus musculus	UGUGGCUCUGUGUGUCCAGAUC	0.116426	0.690453	0.929229	0.365301	0.810652	-6.20202
MI0018040_st	MI0018040	mmu-mir-5128	stem-loop	Mus musculus	UCUUAAUUACUGAGGUCUUUCUAGCUCCUGUUUUACUAAUUUAAAAAGUGCAAUUGGGGCUGGCGAGAUGGCUUAGUGGUUAAG	0.116371	1.30609	0.745653	0.465689	0.857876	-6.35547
MIMAT0004647_st	MIMAT0004647	mmu-miR-338-5p	miRNA	Mus musculus	AACAAUAUCCUGGUGCUGAGUG	0.116081	1.86728	0.319594	0.753027	0.953492	-6.58686
MI0000547_st	MI0000547	mmu-mir-30c-1	stem-loop	Mus musculus	ACCAUGUUGUAGUGUGUGUAAACAUCCUACACUCUCAGCUGUGAGCUCAAGGUGGCUGGGAGAGGGUUGUUUACUCCUUCUGCCAUGGA	-0.116075	0.748019	-0.89543	0.382603	0.817388	-6.23259
MI0004667_x_st	MI0004667	mmu-mir-669a-2	stem-loop	Mus musculus	CAUGUAUGUGCAUGUGUGUAUAGUUGUGUGUGCAUGUUCAUGUCUAUAUUUGAAUAUACAUAACAUACACACACACGUAUAAACGCAAGCACACACA	-0.115904	0.776615	-1.12426	0.275955	0.766909	-6.00598
MIMAT0028033_st	MIMAT0028033	mmu-miR-7064-3p	miRNA	Mus musculus	CAGGGCCCUUUAUGUCUCUCU	-0.115857	0.630438	-0.859704	0.401475	0.817536	-6.26378
MI0000554_st	MI0000554	mmu-mir-200a	stem-loop	Mus musculus	CUGGGCCUCUGUGGGCAUCUUACCGGACAGUGCUGGAUUUCUUGGCUUGACUCUAACACUGUCUGGUAACGAUGUUCAAAGGUGACCCAC	-0.115757	0.898365	-0.739689	0.469211	0.860342	-6.35993
MI0002403_st	MI0002403	mmu-mir-468	stem-loop	Mus musculus	AUAAGAAACUUGGCGUGUCGUGACUGAUGUACUGAUAAGAAACUCAGUGUGAUAUGACUGAUGUGCGUGUGUCUGUCU	-0.11563	0.865744	-0.945008	0.357409	0.80781	-6.1874
MI0001161_st	MI0001161	mmu-mir-410	stem-loop	Mus musculus	GGGUACUUGAGGAGAGGUUGUCUGUGAUGAGUUCGCUUUAUUAAUGACGAAUAUAACACAGAUGGCCUGUUUUCAAUACCA	-0.115604	1.07019	-0.689686	0.499357	0.876994	-6.39599
MIMAT0028028_st	MIMAT0028028	mmu-miR-7062-5p	miRNA	Mus musculus	UGGAGGCCAGCUUGUGGAGUGUCU	0.115596	0.782249	0.922558	0.368674	0.812624	-6.20814
MIMAT0000160_st	MIMAT0000160	mmu-miR-150-5p	miRNA	Mus musculus	UCUCCCAACCCUUGUACCAGUG	0.115592	1.10179	0.67995	0.505355	0.877497	-6.40274
MI0022885_st	MI0022885	mmu-mir-7036	stem-loop	Mus musculus	CUUCCAGCGGGGUUCGGUGGGGAAGAGACUGCAGCAUGCUGUCCGUCCUCAUCCGCUCCUCCCAG	0.115567	0.773457	0.974122	0.343154	0.799261	-6.15984
MIMAT0025161_st	MIMAT0025161	mmu-miR-6408	miRNA	Mus musculus	CACAUGGGCUUGCAUGGGAUGGUC	-0.115488	1.06476	-0.654405	0.521285	0.882196	-6.42
MIMAT0003169_st	MIMAT0003169	mmu-miR-539-5p	miRNA	Mus musculus	GGAGAAAUUAUCCUUGGUGUGU	-0.115218	1.00194	-0.668761	0.512298	0.879218	-6.41038
MIMAT0025587_st	MIMAT0025587	mmu-miR-3473e	miRNA	Mus musculus	GGGCUGGAGAGAUGGCUCGUA	-0.115123	10.815	-0.707232	0.488653	0.870082	-6.38361
MI0014053_x_st	MI0014053	mmu-mir-467a-2	stem-loop	Mus musculus	UGUGCCUGUGUGCGUAAGUGCCUGCAUGUAUAUGCGUGUAUAUUUUAUGCAUAUACAUACACACACCUACACACACAUGCACA	-0.115112	1.09174	-0.86432	0.399003	0.817388	-6.25981
MI0014059_x_st	MI0014059	mmu-mir-467a-4	stem-loop	Mus musculus	UGUGCCUGUGUGCGUAAGUGCCUGCAUGUAUAUGCGUGUAUAUUUUAUGCAUAUACAUACACACACCUACACACACAUGCACA	-0.115112	1.09174	-0.86432	0.399003	0.817388	-6.25981
MI0014062_x_st	MI0014062	mmu-mir-467a-5	stem-loop	Mus musculus	UGUGCCUGUGUGCGUAAGUGCCUGCAUGUAUAUGCGUGUAUAUUUUAUGCAUAUACAUACACACACCUACACACACAUGCACA	-0.115112	1.09174	-0.86432	0.399003	0.817388	-6.25981
MI0014069_x_st	MI0014069	mmu-mir-467a-7	stem-loop	Mus musculus	UGUGCCUGUGUGCGUAAGUGCCUGCAUGUAUAUGCGUGUAUAUUUUAUGCAUAUACAUACACACACCUACACACACAUGCACA	-0.115112	1.09174	-0.86432	0.399003	0.817388	-6.25981
MI0014072_x_st	MI0014072	mmu-mir-467a-8	stem-loop	Mus musculus	UGUGCCUGUGUGCGUAAGUGCCUGCAUGUAUAUGCGUGUAUAUUUUAUGCAUAUACAUACACACACCUACACACACAUGCACA	-0.115112	1.09174	-0.86432	0.399003	0.817388	-6.25981
MI0014074_x_st	MI0014074	mmu-mir-467a-9	stem-loop	Mus musculus	UGUGCCUGUGUGCGUAAGUGCCUGCAUGUAUAUGCGUGUAUAUUUUAUGCAUAUACAUACACACACCUACACACACAUGCACA	-0.115112	1.09174	-0.86432	0.399003	0.817388	-6.25981
MIMAT0017232_st	MIMAT0017232	mmu-miR-301b-5p	miRNA	Mus musculus	GCUCUGACUAGGUUGCACUACU	-0.115067	0.731218	-1.00788	0.327127	0.793579	-6.12694
MI0000232_st	MI0000232	mmu-mir-190a	stem-loop	Mus musculus	CUGUGUGAUAUGUUUGAUAUAUUAGGUUGUUAUUUAAUCCAACUAUAUAUCAAGCAUAUUCCUACAG	-0.115038	1.34042	-0.779073	0.446254	0.843912	-6.32986
MI0000821_st	MI0000821	mmu-mir-133b	stem-loop	Mus musculus	CCUCCAAAGGGAGUGGCCCCCUGCUCUGGCUGGUCAAACGGAACCAAGUCCGUCUUCCUGAGAGGUUUGGUCCCCUUCAACCAGCUACAGCAGGGCUGGCAAAGCUCAAUAUUUGGAGA	-0.115032	0.8464	-1.01513	0.323752	0.790755	-6.11974
MI0022810_st	MI0022810	mmu-mir-6963	stem-loop	Mus musculus	GGGAAGGUGGGAUGGAUGGCAGAACCUGGAGAUUCUUGUCAAACUGCUUGCCUCUUGCCUCCAUCCCACAG	-0.115015	0.746975	-1.06248	0.302333	0.774512	-6.07163
MIMAT0028069_st	MIMAT0028069	mmu-miR-7081-3p	miRNA	Mus musculus	UUCCCCUGGUAUCCUCCUCACA	0.114891	0.692576	1.33648	0.19836	0.665337	-5.75662
MI0025027_st	MI0025027	mmu-mir-3620	stem-loop	Mus musculus	CUGUGGGCUGGGCUGGGAAGCAGCUUUCAUCCCAGCCUCCUGCUCAGCCCCGCCCACCCCA	0.114891	0.849913	0.998424	0.331562	0.793579	-6.13626
MI0021911_st	MI0021911	mmu-mir-6380	stem-loop	Mus musculus	AGCUUCUGGUGGUUGUAAGCAACUAUGUGGAUACUGGGAAUCAGACCUGGGUCCUCUGUAAGUGCUUUUAACUGCUGAGCC	0.114889	0.746709	0.852331	0.405444	0.820957	-6.27007
MIMAT0027789_st	MIMAT0027789	mmu-miR-6944-3p	miRNA	Mus musculus	UAACUCUUCCCUUGUGCCCUCAG	0.114823	1.77796	0.319149	0.753358	0.95353	-6.58701
MIMAT0011213_st	MIMAT0011213	mmu-miR-2137	miRNA	Mus musculus	GCCGGCGGGAGCCCCAGGGAG	0.114744	12.1206	0.566257	0.578347	0.910153	-6.47472
MIMAT0028128_st	MIMAT0028128	mmu-miR-7115-3p	miRNA	Mus musculus	ACUUGGUCCCCUGCCCCCACAG	-0.114626	0.944981	-0.713662	0.484764	0.869114	-6.379
MIMAT0004633_st	MIMAT0004633	mmu-miR-27a-5p	miRNA	Mus musculus	AGGGCUUAGCUGCUUGUGAGCA	-0.114585	0.683941	-0.862984	0.399717	0.817536	-6.26096
MIMAT0004527_st	MIMAT0004527	mmu-miR-124-5p	miRNA	Mus musculus	CGUGUUCACAGCGGACCUUGAU	0.114379	2.73198	0.624302	0.540413	0.888981	-6.43954
MIMAT0003728_st	MIMAT0003728	mmu-miR-374b-3p	miRNA	Mus musculus	GGUUGUAUUAUCAUUGUCCGAG	-0.114332	0.723965	-0.914469	0.372791	0.814827	-6.2155
MIMAT0022373_st	MIMAT0022373	mmu-miR-5623-5p	miRNA	Mus musculus	UGGCAGCUGGCAAGUCAGAAUGCA	-0.114287	0.938679	-0.776031	0.448002	0.845988	-6.33223
MIMAT0028035_st	MIMAT0028035	mmu-miR-7065-3p	miRNA	Mus musculus	UUGGUUUUCCUGUUUGCACAG	-0.114213	0.511654	-0.999398	0.331103	0.793579	-6.1353
MIMAT0000671_st	MIMAT0000671	mmu-miR-224-5p	miRNA	Mus musculus	UAAGUCACUAGUGGUUCCGUU	0.114084	0.779925	0.99775	0.331879	0.793579	-6.13692
MIMAT0025136_st	MIMAT0025136	mmu-miR-5124b	miRNA	Mus musculus	UGGCUCAGUGACUAAGAAGCA	-0.114079	0.851049	-1.2835	0.215909	0.69284	-5.82224
MI0022793_st	MI0022793	mmu-mir-6946	stem-loop	Mus musculus	AAAAGAAAAGGGAGAGAAAGAAAUGCAAGGUGGGCAAAGCUAUUUGACAUUUCUUCUCUUCCCUUUCAG	0.114033	1.06275	0.662651	0.516112	0.879568	-6.4145
MI0022966_st	MI0022966	mmu-mir-7115	stem-loop	Mus musculus	GUCGGGGGUUGUGGUGCCGAAUUGUCUGUGUCACCCAAAGCCACUUGGUCCCCUGCCCCCACAG	-0.113974	0.84589	-1.10336	0.284682	0.769843	-6.02856
MIMAT0025163_st	MIMAT0025163	mmu-miR-6410	miRNA	Mus musculus	UGGCUCAGGGACUACUCUGUGC	-0.113896	0.685951	-1.34657	0.195152	0.660883	-5.74389
MI0018017_st	MI0018017	mmu-mir-5108	stem-loop	Mus musculus	CAGUGAAGCUUCCACUGUUCUUACCAUUCCCUCUGUGGCCUCGGGGGACCCAAUGGUGGUAGAGCACUGGAUGGUUUCUCAAUGA	-0.113864	0.841882	-0.899309	0.38059	0.817388	-6.22913
MIMAT0028447_st	MIMAT0028447	mmu-miR-7239-3p	miRNA	Mus musculus	UGGCUCUGUCAGGCAGGUAG	0.113795	0.897363	0.780151	0.445636	0.843912	-6.32901
MI0018014_st	MI0018014	mmu-mir-5106	stem-loop	Mus musculus	CACUCGAGCAACAACAACAGCAACAACCCGAGAGCCUAUCUAGGGCCUAGGUCUGUAGCUCAGUUGGCAGAGU	-0.113793	0.916628	-1.00525	0.328357	0.793579	-6.12954
MIMAT0027925_st	MIMAT0027925	mmu-miR-7010-3p	miRNA	Mus musculus	AGGUUCUCCUUUCCUUUGCAG	0.11377	0.882181	0.613028	0.547674	0.894084	-6.44663
MIMAT0017215_st	MIMAT0017215	mmu-miR-494-5p	miRNA	Mus musculus	AGGUUGUCCGUGUUGUCUUCUC	0.11372	0.740675	1.0866	0.291825	0.771835	-6.04639
MI0000568_st	MI0000568	mmu-mir-20a	stem-loop	Mus musculus	GUGUGAUGUGACAGCUUCUGUAGCACUAAAGUGCUUAUAGUGCAGGUAGUGUGUAGCCAUCUACUGCAUUACGAGCACUUAAAGUACUGCCAGCUGUAGAACUCCAG	0.113661	0.890917	0.754536	0.460474	0.855745	-6.34876
MIMAT0000384_st	MIMAT0000384	mmu-let-7d-3p	miRNA	Mus musculus	CUAUACGACCUGCUGCCUUUCU	-0.113584	2.78763	-0.186338	0.854304	0.976957	-6.62175
MI0000250_x_st	MI0000250	mmu-mir-207	stem-loop	Mus musculus	AAGGCAGGGGUGAGGGGCUGCGGGAGGAGCCGGGCGGAGGCUGCGGCUUGCGCUUCUCCUGGCUCUCCUCCCUCUCUUU	0.113574	0.91426	0.797646	0.435673	0.837617	-6.31517
MI0022861_st	MI0022861	mmu-mir-7012	stem-loop	Mus musculus	GACGGAAGGAGAGGAGUUGGCAGGGACUAGCUAUGAGCAUCCUGACCUGUGGCUCCUCUCCCAG	-0.113534	0.842498	-0.802534	0.432915	0.837498	-6.31125
MI0012531_st	MI0012531	mmu-mir-664	stem-loop	Mus musculus	CUGGCUGGGGAAAAUGACUGGAUAGAAAACAUUAUUCUAUUCAUUUACUCCCCAGCCUACACAUGAAAG	-0.113533	1.00184	-0.806449	0.430713	0.835795	-6.3081
MI0004589_st	MI0004589	mmu-mir-496a	stem-loop	Mus musculus	AGUGUUCGAAUGGAGGUUGCCCAUGGUGUGUUCAUUUUAUUUAUGAUGAGUAUUACAUGGCCAAUCUCCUUUCGGCACU	-0.11342	0.781635	-0.949981	0.354946	0.805702	-6.18274
MI0014098_x_st	MI0014098	mmu-mir-344f	stem-loop	Mus musculus	CCAGUCAGUCUCCUGGCUGGAGUCCAGCUCUAAGCUGGUUCCAGGCUCUAGCCAGGACCUGACUACAA	0.11334	0.781543	0.969608	0.345338	0.800223	-6.16416
MIMAT0017078_st	MIMAT0017078	mmu-miR-375-5p	miRNA	Mus musculus	GCGACGAGCCCCUCGCACAAAC	-0.11327	0.840122	-0.927973	0.365935	0.810652	-6.20318
MI0000691_st	MI0000691	mmu-mir-32	stem-loop	Mus musculus	GGAGAUAUUGCACAUUACUAAGUUGCAUGUUGUCACGGCCUCAAUGCAAUUUAGUGUGUGUGAUAUUUUC	-0.113211	0.858404	-0.998299	0.33162	0.793579	-6.13638
MI0014699_st	MI0014699	mmu-mir-3471-1	stem-loop	Mus musculus	AAAGGAGCUUCAGUUGAGCCUCCAUGAGAUCCAACUGUAAGGCAUUUCCUCAAUUAGUGCUGUUAUGCUGCUAGUGUAUGCUCUGUCCAGUUUCUUUUUGGAGGUAUUUAGAGCUAUGAGUUUUCCUUUUA	-0.113166	0.715843	-1.03512	0.314583	0.785215	-6.09967
MI0008314_st	MI0008314	mmu-mir-1897	stem-loop	Mus musculus	AUUCUCCGUGCUUUGGAUGGAGAAAGAGGGGGGAAGUGCGAGCUCCUUCAACUCGUUCUGUCCGGUGAGGAGUGAUCCA	0.113142	0.918397	1.13758	0.270499	0.762212	-5.99141
MI0000140_st	MI0000140	mmu-mir-15b	stem-loop	Mus musculus	CUGUAGCAGCACAUCAUGGUUUACAUACUACAGUCAAGAUGCGAAUCAUUAUUUGCUGCUCUAG	0.113066	0.84879	0.827332	0.419091	0.830567	-6.29103
MIMAT0028433_st	MIMAT0028433	mmu-miR-7232-3p	miRNA	Mus musculus	UGGUUGAAUUCGACUUUGGGGC	0.112861	0.919536	0.827886	0.418785	0.830481	-6.29057
MIMAT0009437_st	MIMAT0009437	mmu-miR-1964-3p	miRNA	Mus musculus	CCGACUUCUGGGCUCCGGCUUU	0.112806	0.881391	0.748909	0.463773	0.857876	-6.35302
MIMAT0004847_st	MIMAT0004847	mmu-miR-882	miRNA	Mus musculus	AGGAGAGAGUUAGCGCAUUAGU	-0.112732	0.929579	-0.719737	0.481107	0.868307	-6.37461
MIMAT0014944_st	MIMAT0014944	mmu-miR-3107-3p	miRNA	Mus musculus	CGGGGCAGCUCAGUACAGGA	0.112602	2.28914	0.315655	0.755965	0.954167	-6.58815
MI0005476_x_st	MI0005476	mmu-mir-883a	stem-loop	Mus musculus	GCACUAUAAUGCUGAGAGAAGUAGCAGUUACUUUAUUCUAUAAGUAACUGCAACAGCUCUCAGUAUUGUAAGGCUC	0.112602	0.725325	1.04752	0.308989	0.783574	-6.08705
MI0019194_st	MI0019194	mmu-mir-5625	stem-loop	Mus musculus	CCCGGAAGUUCUUGAGUAGGAGACUCCACAUCCCGGGUGACCCGGGUUGGAGCUGCUGAUUCAAGUGGUCUCUCGUGUCC	0.112433	0.834444	1.33517	0.198782	0.665941	-5.75828
MI0009932_st	MI0009932	mmu-mir-1943	stem-loop	Mus musculus	GGCUGGGAAGGGAGGAUCUGGGCACCUGGACCAGCUCCUCCCUGCAGGUGCCAGCUCCUCCCUUCCCAGUCAC	-0.112287	0.798086	-1.15103	0.265068	0.755325	-5.97654
MIMAT0028446_st	MIMAT0028446	mmu-miR-7239-5p	miRNA	Mus musculus	GCCAUCCUGACAAAGCCCUU	-0.112209	0.908681	-0.731005	0.474367	0.863038	-6.36636
MI0000717_st	MI0000717	mmu-mir-124-2	stem-loop	Mus musculus	AUCAAGAUCAGAGACUCUGCUCUCCGUGUUCACAGCGGACCUUGAUUUAAUGUCAUACAAUUAAGGCACGCGGUGAAUGCCAAGAGCGGAGCCUACGGCUGCACUUGAA	-0.112105	0.840727	-1.15477	0.263573	0.754081	-5.97238
MIMAT0027828_st	MIMAT0027828	mmu-miR-6964-5p	miRNA	Mus musculus	UUGGGGUGUGAGACUGGAAAC	0.112076	0.790935	0.848898	0.407301	0.822664	-6.27298
MI0025019_st	MI0025019	mmu-mir-129b	stem-loop	Mus musculus	GCUUUUUGGGGUAAGGGCUUCCGGCUAUUGAGUUAUGUACAGCAAGCCCAGACCGCAAAAAGAUU	-0.111732	0.921681	-0.768397	0.452407	0.848393	-6.33815
MIMAT0027900_st	MIMAT0027900	mmu-miR-6999-5p	miRNA	Mus musculus	AAGGAAGGAGAGUCAGCAAGCAC	0.111649	1.03911	0.634225	0.534066	0.886979	-6.4332
MI0014112_x_st	MI0014112	mmu-mir-466b-8	stem-loop	Mus musculus	GUGUGUAUGUGUUGAUGUGUGUGUACAUGUACAUAUGUGAAUAUGAUAUACAUAUACAUACACGCACACAUAAGACACAUAUGAGC	-0.111505	0.751493	-0.854093	0.404493	0.820957	-6.26857
MIMAT0027702_st	MIMAT0027702	mmu-miR-6901-5p	miRNA	Mus musculus	UGCAGGAAUGCAGAGGACCU	0.111313	0.771315	0.88131	0.38999	0.817388	-6.24506
MIMAT0028071_st	MIMAT0028071	mmu-miR-7082-3p	miRNA	Mus musculus	GCCCCCCUUGCUGUCUGUCUCC	-0.111282	0.903052	-0.745951	0.465513	0.857876	-6.35525
MIMAT0028080_st	MIMAT0028080	mmu-miR-7087-5p	miRNA	Mus musculus	AGGCAGGUGUGGAGCUGGUCU	0.111222	1.03022	0.889928	0.38547	0.817388	-6.23747
MIMAT0027743_st	MIMAT0027743	mmu-miR-6921-3p	miRNA	Mus musculus	UGACUACUCCUUGCCUCUCAG	0.111045	0.795104	0.656339	0.520069	0.881553	-6.41872
MIMAT0002107_st	MIMAT0002107	mmu-miR-466a-3p	miRNA	Mus musculus	UAUACAUACACGCACACAUAAGA	0.11101	1.20922	0.384823	0.704965	0.933511	-6.56316
MIMAT0004880_st	MIMAT0004880	mmu-miR-466e-3p	miRNA	Mus musculus	UAUACAUACACGCACACAUAAGA	0.11101	1.20922	0.384823	0.704965	0.933511	-6.56316
MIMAT0004535_st	MIMAT0004535	mmu-miR-150-3p	miRNA	Mus musculus	CUGGUACAGGCCUGGGGGAUAG	0.110954	2.5699	0.171423	0.86584	0.976957	-6.62451
MI0000546_x_st	MI0000546	mmu-mir-19b-2	stem-loop	Mus musculus	ACUUACGAUUAGUUUUGCAGAUUUGCAGUUCAGCGUAUAUGUGAAUAUAUGGCUGUGCAAAUCCAUGCAAAACUGAUUGUGGGA	0.110927	0.703758	1.13386	0.272013	0.764743	-5.9955
MIMAT0009418_st	MIMAT0009418	mmu-miR-669l-5p	miRNA	Mus musculus	AGUUGUGUGUGCAUGUAUAUGU	-0.110843	1.63683	-0.208098	0.837534	0.97468	-6.6173
MI0000720_x_st	MI0000720	mmu-mir-9-1	stem-loop	Mus musculus	CGGGGUUGGUUGUUAUCUUUGGUUAUCUAGCUGUAUGAGUGGUGUGGAGUCUUCAUAAAGCUAGAUAACCGAAAGUAAAAAUAACCCCA	0.110809	0.974749	0.716332	0.483154	0.868307	-6.37707
MIMAT0017249_st	MIMAT0017249	mmu-miR-495-5p	miRNA	Mus musculus	GAAGUUGCCCAUGUUAUUUUUCG	-0.110735	0.678843	-1.01681	0.322978	0.790755	-6.11808
MIMAT0003493_st	MIMAT0003493	mmu-miR-703	miRNA	Mus musculus	AAAACCUUCAGAAGGAAAGAA	0.110704	0.748928	0.900077	0.380192	0.817388	-6.22845
MIMAT0000518_st	MIMAT0000518	mmu-miR-196a-5p	miRNA	Mus musculus	UAGGUAGUUUCAUGUUGUUGGG	-0.110697	0.654267	-1.16618	0.259053	0.750524	-5.95962
MI0000170_st	MI0000170	mmu-mir-146a	stem-loop	Mus musculus	AGCUCUGAGAACUGAAUUCCAUGGGUUAUAUCAAUGUCAGACCUGUGAAAUUCAGUUCUUCAGCU	0.110622	0.760241	0.912798	0.373645	0.815624	-6.21701
MIMAT0027912_st	MIMAT0027912	mmu-miR-7004-5p	miRNA	Mus musculus	UUCCGUGGAUGAGGCCUGUGCCGU	0.110283	1.04863	0.681842	0.504186	0.877497	-6.40144
MIMAT0004942_st	MIMAT0004942	mmu-miR-598-3p	miRNA	Mus musculus	UACGUCAUCGUCGUCAUCGUUA	-0.110263	1.44645	-0.446198	0.660878	0.924427	-6.53693
MIMAT0028043_st	MIMAT0028043	mmu-miR-7068-3p	miRNA	Mus musculus	UCACCCUGGACUGACUCUCAG	-0.110184	0.761059	-0.7548	0.46032	0.855745	-6.34856
MI0005495_x_st	MI0005495	mmu-mir-344-2	stem-loop	Mus musculus	UUUUUACCAGUCAGGCUCCUGGCUAGAUUCCAGGUACCAACUGGUACCUGAUCUAGCCAAAGCCUGACUGUAAGCUGCAA	-0.110075	0.842007	-0.739454	0.46935	0.860342	-6.3601
MI0026037_st	MI0026037	mmu-mir-8106	stem-loop	Mus musculus	GAAGACAGUCUUGUUGGAAAAGCAGCUUUACAAAGUGAAACAUAAAUCCCAUGUGCAGAGUCACUGAGUAGCUGAGGUGACUCUGUACAUGGCAUUUAUGUUUUACAUUUCUGUGAUUUCUCAUCGAGCAGCUGAGGUG	0.11007	0.771581	1.10044	0.28592	0.770327	-6.03169
MIMAT0027749_st	MIMAT0027749	mmu-miR-6924-3p	miRNA	Mus musculus	UCCUUAAUCCCCACCCUUCAG	0.109987	0.846073	1.03647	0.31397	0.785215	-6.0983
MI0004171_st	MI0004171	mmu-mir-665	stem-loop	Mus musculus	AGAACAGGGUCUCCUUGAGGGGCCUCUGCCUCUAUCCAGGAUUAUGUUUUUAUGACCAGGAGGCUGAGGUCCCUUACAGGCGGCCUCUUACUCU	-0.109817	2.76478	-0.740925	0.46848	0.860342	-6.35901
MIMAT0004936_st	MIMAT0004936	mmu-miR-873a-5p	miRNA	Mus musculus	GCAGGAACUUGUGAGUCUCCU	0.109673	0.770062	0.734377	0.47236	0.862133	-6.36387
MIMAT0029855_st	MIMAT0029855	mmu-miR-3569-3p	miRNA	Mus musculus	UCAGUCUGCGCUCCUCUCCAGC	-0.109626	0.665965	-0.99904	0.331271	0.793579	-6.13565
MIMAT0007870_st	MIMAT0007870	mmu-miR-1900	miRNA	Mus musculus	GGCCGCCCUCUCUGGUCCUUCA	0.10958	0.703679	0.716617	0.482983	0.868307	-6.37687
MIMAT0004629_st	MIMAT0004629	mmu-miR-22-5p	miRNA	Mus musculus	AGUUCUUCAGUGGCAAGCUUUA	-0.109579	1.04957	-0.552027	0.58785	0.912798	-6.48284
MI0019180_x_st	MI0019180	mmu-mir-299b	stem-loop	Mus musculus	GGUUUACCGUCCCACAUACAUACUCAAAAUGUAUGUGGGACGGUAAACC	0.109565	0.889683	0.732244	0.473629	0.863038	-6.36545
MI0016973_st	MI0016973	mmu-mir-378b	stem-loop	Mus musculus	UGUCCUGGGCUAUCCCAGUCCAGGCAGUACCCUCAGGAGGCAGGUACGAUGGAUAGAGAGGGAACCCUGGACUUGGAGUCAGAAGACCUGAG	0.109527	0.943155	0.533848	0.600104	0.913054	-6.49292
MIMAT0025142_st	MIMAT0025142	mmu-miR-6392-3p	miRNA	Mus musculus	GACGCAGGUUUGCCGGGUCCUCU	0.109323	0.844505	0.737574	0.470463	0.860342	-6.3615
MI0004132_st	MI0004132	mmu-mir-1249	stem-loop	Mus musculus	CGAUUCUUGUUUGCGUGGGGAGGAGGGAGGGGAUGGGCCAAGUUCCCUAUGCCUGGAACGCCCUUCCCCCCCUUCUUCACCUGGCGAACUCCUACUCG	-0.109244	1.04504	-0.823481	0.421219	0.831658	-6.29421
MI0000231_x_st	MI0000231	mmu-mir-24-1	stem-loop	Mus musculus	CUCCGGUGCCUACUGAGCUGAUAUCAGUUCUCAUUUCACACACUGGCUCAGUUCAGCAGGAACAGGAG	-0.109187	0.696921	-1.08191	0.293849	0.771835	-6.05134
MIMAT0027800_st	MIMAT0027800	mmu-miR-6950-5p	miRNA	Mus musculus	UCCUGGAGUGGAGGACAGUCAGA	0.109126	0.850049	0.691415	0.498296	0.876104	-6.39479
MIMAT0022363_st	MIMAT0022363	mmu-miR-5618-5p	miRNA	Mus musculus	UACCCUUUACACCGUGUAGU	0.108793	0.623489	0.773532	0.449441	0.847081	-6.33418
MI0022266_st	MI0022266	mmu-mir-6516	stem-loop	Mus musculus	AACCUCUUCCCUGGGGUUAGAAUUUGCAGUAACAGGUGUGGACAUCCUAGCAGCAGUUUGGUGGUCAUGUAUGAUACUGCAAACAGGAGCCCUGCUGAAGCUGUGGGGAC	0.108786	0.818677	0.851437	0.405927	0.820957	-6.27083
MI0000404_st	MI0000404	mmu-mir-34b	stem-loop	Mus musculus	GUGCUCGGUUUGUAGGCAGUGUAAUUAGCUGAUUGUAGUGCGGUGCUGACAAUCACUAACUCCACUGCCAUCAAAACAAGGCAC	-0.108592	0.884369	-0.772755	0.449889	0.847081	-6.33478
MIMAT0017062_st	MIMAT0017062	mmu-miR-224-3p	miRNA	Mus musculus	AAAUGGUGCCCUAGUGACUACA	-0.108501	0.829783	-0.871935	0.394947	0.817388	-6.25323
MIMAT0014863_st	MIMAT0014863	mmu-miR-3077-3p	miRNA	Mus musculus	CUGACUCCCUGCUUCUCCGCAG	-0.108423	0.806369	-0.952851	0.353529	0.804722	-6.18005
MIMAT0025101_st	MIMAT0025101	mmu-miR-6358	miRNA	Mus musculus	CAGUGUGGCAGUAUACAGCUAUA	0.108397	0.945862	0.531378	0.601779	0.913054	-6.49427
MIMAT0000220_st	MIMAT0000220	mmu-miR-190a-5p	miRNA	Mus musculus	UGAUAUGUUUGAUAUAUUAGGU	-0.108293	0.746481	-1.00675	0.327652	0.793579	-6.12806
MI0022855_st	MI0022855	mmu-mir-7006	stem-loop	Mus musculus	CCAUGUGGGGGUGUUCAAGACUUGGGAACCUGGCUGAUUUCUUACCUGGUUUCUGACCUGGAUCCCCAG	0.108266	0.769266	0.787309	0.441542	0.841831	-6.32338
MIMAT0017076_st	MIMAT0017076	mmu-miR-363-5p	miRNA	Mus musculus	CAGGUGGAACACGAUGCAAUUU	0.108247	0.867316	0.784664	0.443052	0.843203	-6.32547
MI0000571_st	MI0000571	mmu-mir-23a	stem-loop	Mus musculus	CGGACGGCUGGGGUUCCUGGGGAUGGGAUUUGAUGCCAGUCACAAAUCACAUUGCCAGGGAUUUCCAACUGACCC	-0.10789	0.9009	-1.16832	0.258212	0.750524	-5.95721
MI0001653_st	MI0001653	mmu-mir-450a-1	stem-loop	Mus musculus	GAGAGAUACUGAGCUGUUUUUGCGAUGUGUUCCUAAUAUGUGCUAUAAUUAUAUUGGGAACAUUUUGCAUAAAUAGCUUUGUGUCAAUACA	-0.107878	0.8287	-0.933157	0.363325	0.810652	-6.1984
MI0026023_st	MI0026023	mmu-mir-1291	stem-loop	Mus musculus	AGAAUCAAGGGAUGGGAGGUUACCCAUGGCUCUUACUGAAGACUAGCAGUUAUACACUGUAGCUGUUGGUUUCAAGCAGACGCCUAGAGAACUGUCUUCCAGUGGUUUAUUAGCUAC	0.10783	1.10391	0.910242	0.374954	0.817253	-6.21932
MI0022827_st	MI0022827	mmu-mir-6979	stem-loop	Mus musculus	GGGGAGGCGCAGAGACUGAGCUGCUCAGUGCGCGCUUGUGUCUGUCUGGCUCCCAG	0.107811	0.809871	0.623774	0.540752	0.888981	-6.43987
MIMAT0004842_st	MIMAT0004842	mmu-miR-879-5p	miRNA	Mus musculus	AGAGGCUUAUAGCUCUAAGCC	-0.107619	0.685644	-0.858668	0.402031	0.817765	-6.26467
MI0022357_st	MI0022357	mmu-mir-3473e	stem-loop	Mus musculus	CUCUGCCUUCAAGAGACUGACACUGGGCUGGAGAGAUGGCUCGUAAGGAAGAACACUGGAUGCUUUCUCAGAGGACCCAAGGUCAAUUUCCAGUACCCACAAGGCAGACA	0.107584	0.825834	0.867989	0.397045	0.817388	-6.25665
MIMAT0002104_st	MIMAT0002104	mmu-miR-463-5p	miRNA	Mus musculus	UACCUAAUUUGUUGUCCAUCAU	-0.107486	0.724315	-0.752518	0.461656	0.856655	-6.35029
MIMAT0027839_st	MIMAT0027839	mmu-miR-6968-3p	miRNA	Mus musculus	ACAAGCGCUGUCUCCCCUCCAG	-0.107397	0.927363	-0.751883	0.462028	0.856655	-6.35077
MI0000256_st	MI0000256	mmu-mir-122	stem-loop	Mus musculus	AGCUGUGGAGUGUGACAAUGGUGUUUGUGUCCAAACCAUCAAACGCCAUUAUCACACUAAAUAGCU	0.107389	0.881056	1.10263	0.28499	0.769843	-6.02934
MIMAT0027829_st	MIMAT0027829	mmu-miR-6964-3p	miRNA	Mus musculus	UUUCUUGUCUUCCACUCUAG	-0.107373	0.603396	-1.04712	0.309169	0.783574	-6.08746
MIMAT0005294_st	MIMAT0005294	mmu-miR-467e-3p	miRNA	Mus musculus	AUAUACAUACACACACCUAUAU	0.107355	0.854841	0.902661	0.378856	0.817388	-6.22614
MIMAT0004790_st	MIMAT0004790	mmu-miR-503-3p	miRNA	Mus musculus	GAGUAUUGUUUCCACUGCCUGG	0.107336	0.814912	0.947585	0.356131	0.807486	-6.18499
MIMAT0004632_st	MIMAT0004632	mmu-miR-29c-5p	miRNA	Mus musculus	UGACCGAUUUCUCCUGGUGUUC	-0.107252	0.651655	-1.01688	0.322945	0.790755	-6.11801
MI0000395_st	MI0000395	mmu-mir-297a-1	stem-loop	Mus musculus	AUAUGUAUGUAUGUAUGUAUGUGUGCAUGUGCAUGUGCAUGUAUGCAUAUUGCAUGUAUAUAUUAUGCAUACAUGU	-0.107152	0.915892	-0.818264	0.424113	0.833845	-6.29849
MI0001162_st	MI0001162	mmu-mir-376b	stem-loop	Mus musculus	UGGUAUUUAAAAGGUGGAUAUUCCUUCUAUGGUUACGUGCUUCCUGGAUAAUCAUAGAGGAACAUCCACUUUUUCAGUAUCA	0.107127	1.17604	0.578753	0.570066	0.90869	-6.46742
MI0000694_st	MI0000694	mmu-mir-200c	stem-loop	Mus musculus	CCCUCGUCUUACCCAGCAGUGUUUGGGUGCUGGUUGGGAGUCUCUAAUACUGCCGGGUAAUGAUGGAGG	-0.107097	0.693102	-1.027	0.318285	0.790755	-6.10787
MIMAT0029897_st	MIMAT0029897	mmu-miR-7685-3p	miRNA	Mus musculus	AGACUUGGCUUCCGGCUGGAG	0.107024	0.864775	0.941327	0.359239	0.810121	-6.19083
MI0000139_st	MI0000139	mmu-mir-1a-1	stem-loop	Mus musculus	GCUUGGGACACAUACUUCUUUAUAUGCCCAUAUGAACCUGCUAAGCUAUGGAAUGUAAAGAAGUAUGUAUUUCAGGC	0.106867	0.849901	0.975876	0.342308	0.797878	-6.15815
MIMAT0000234_st	MIMAT0000234	mmu-miR-201-5p	miRNA	Mus musculus	UACUCAGUAAGGCAUUGUUCUU	-0.10675	1.1113	-0.470982	0.64342	0.921137	-6.52526
MIMAT0003464_st	MIMAT0003464	mmu-miR-686	miRNA	Mus musculus	AUUGCUUCCCAGACGGUGAAGA	0.1067	0.761901	0.795539	0.436865	0.838474	-6.31685
MIMAT0016995_st	MIMAT0016995	mmu-miR-182-3p	miRNA	Mus musculus	GUGGUUCUAGACUUGCCAACU	0.106695	0.699648	0.928351	0.365744	0.810652	-6.20283
MI0003539_st	MI0003539	mmu-mir-291b	stem-loop	Mus musculus	ACAUACAGUGUCGAUCAAAGUGGAGGCCCUCUCCGCGGCUUGGCGGGAAAGUGCAUCCAUUUUGUUUGUCUCUGUGUGU	0.10649	0.857863	1.06644	0.300591	0.773612	-6.06753
MIMAT0017004_st	MIMAT0017004	mmu-miR-206-5p	miRNA	Mus musculus	ACAUGCUUCUUUAUAUCCUCAUA	0.106429	0.749271	0.778636	0.446505	0.843912	-6.3302
MIMAT0027899_st	MIMAT0027899	mmu-miR-6998-3p	miRNA	Mus musculus	AGAGCUGCUCUGUGCCCACACA	-0.106349	0.697578	-0.738747	0.469768	0.860342	-6.36063
MI0022873_st	MI0022873	mmu-mir-7024	stem-loop	Mus musculus	AUGGGUUGGGGGAUGGGUUGCUUGGCCCUAGGCACCUGCCCAGCAGUCCCUGCUCCCUACAG	-0.106297	0.716573	-0.978099	0.341238	0.797878	-6.15601
MIMAT0025084_st	MIMAT0025084	mmu-miR-6341	miRNA	Mus musculus	CAGUGCAAUGAUAUUGUCACUAU	-0.106226	0.70688	-0.870138	0.395901	0.817388	-6.25479
MIMAT0029880_st	MIMAT0029880	mmu-miR-465d-5p	miRNA	Mus musculus	UAUUUAGAAUGGUACUGAUGUGA	-0.106208	0.906224	-0.784347	0.443233	0.843203	-6.32572
MI0023737_st	MI0023737	mmu-mir-7242	stem-loop	Mus musculus	AUUGGGCUUGGGAGGUGCUUGUGCUCAAAGCCUCCUUCUCCAUGAAGGGGCUCACCUUGGCAGCUCGGCUCUACUCUGG	-0.106177	0.729713	-0.980664	0.340006	0.797878	-6.15354
MI0009954_st	MI0009954	mmu-mir-1957a	stem-loop	Mus musculus	CUGGAAAGUAGCUCAGUGGUAGAGCAUAUGACCAGCAUGUGCAAGGCCCUGAGUUUAUCCCCAGCA	-0.106057	0.929864	-0.881012	0.390147	0.817388	-6.24532
MI0008326_st	MI0008326	mmu-mir-1894	stem-loop	Mus musculus	UCUUUGUUCUCUCUCCCCUACCACCUGCCUCUUCCCUGCUGUGGAGCAGGCAAGGGAGAGGGUGAAGGGAGGGCCAGCCAG	-0.10595	0.841815	-0.768756	0.4522	0.848393	-6.33788
MI0014093_st	MI0014093	mmu-mir-3101	stem-loop	Mus musculus	GUGGGGUAGGUAGCAGGUACCAUUGACUAAAGCUAGUACUAUAGGCUUGCCUCUAGCUUUGGUGGAUGGUCUUUGCUAAGUUCUCUGC	-0.105941	0.806757	-0.980021	0.340314	0.797878	-6.15416
MI0022794_st	MI0022794	mmu-mir-6947	stem-loop	Mus musculus	GGGCUCAUCCAGUGGAGAGGCUCGUGCACGCUCCUACUGACAGCAGCCUCUUUCCCUGGCAUCAG	-0.105918	0.980197	-0.782054	0.444545	0.843912	-6.32752
MIMAT0004537_st	MIMAT0004537	mmu-miR-154-3p	miRNA	Mus musculus	AAUCAUACACGGUUGACCUAUU	0.105821	1.6117	0.246207	0.808362	0.966873	-6.60833
MIMAT0025155_st	MIMAT0025155	mmu-miR-6403	miRNA	Mus musculus	GCAAAGGCGCUGUUUCCCAGUG	-0.105567	0.733347	-1.2917	0.213115	0.692431	-5.81222
MIMAT0020628_st	MIMAT0020628	mmu-miR-5120	miRNA	Mus musculus	UUUGGGGCUGUGGUGCCACCAGC	-0.105498	1.04992	-0.667623	0.513007	0.879568	-6.41115
MIMAT0014940_st	MIMAT0014940	mmu-miR-3104-3p	miRNA	Mus musculus	ACGCUCUGCUUUGCUCCCCCAGA	0.10547	0.745009	0.900224	0.380116	0.817388	-6.22832
MIMAT0029847_st	MIMAT0029847	mmu-miR-7670-3p	miRNA	Mus musculus	UUCCCUUUCUGAAUAUCUGUAGA	-0.105438	0.828426	-0.756083	0.459569	0.855572	-6.34759
MI0021917_st	MI0021917	mmu-mir-130c	stem-loop	Mus musculus	GUUACGGUUUGGAUGUAAAAUGUCCCCUGCAGGUUUGUGUGUCAAAGACUCUGUGUCCAGUGCAAUGUUCCAAGGUGUGACU	0.105283	0.817862	0.797264	0.435889	0.837617	-6.31548
MI0022813_st	MI0022813	mmu-mir-3547	stem-loop	Mus musculus	GUGGGAAGAGGGGUGGGGCCCGGGACUGUACCCAUGUGAGGACUAUUCUUGAGUCCUGCUCUUGUUCUGAGCACCACCCCUCUCUCAG	0.10525	0.742456	0.741965	0.467865	0.860342	-6.35823
MI0021900_st	MI0021900	mmu-mir-6371	stem-loop	Mus musculus	AGAUGGGAACUCAUUGUACAUUUUUGAAGUAGUUUGUCAUGCUGGAGGUUCAUUUAGGCAGUUCAAGUGGCUUGAAGCUCUUCUGGGAAGUUCAGUUGAUCUCUCCUAUCA	0.105187	0.732075	0.820998	0.422595	0.832522	-6.29625
MIMAT0004851_st	MIMAT0004851	mmu-miR-883b-3p	miRNA	Mus musculus	UAACUGCAACAUCUCUCAGUAU	0.105088	0.80865	1.16252	0.260496	0.752464	-5.96372
MI0018029_st	MI0018029	mmu-mir-5120	stem-loop	Mus musculus	GAGCUGGUCCUUUGGGGCUGUGGUGCCACCAGCUGUGACAGAGUGGAGCUCAGUGGCAGCAGCCCCUUCAGACAGGCU	-0.105081	0.722503	-0.995974	0.332717	0.79388	-6.13866
MI0014038_st	MI0014038	mmu-mir-3075	stem-loop	Mus musculus	UGUGGUUUGUACUGUCUGGGAGCAGCCAAGGACAAGUUACCUCUUGUCUUCUAUCCUUGGCCUUCCUAGGUGUCCAAGCUCACAG	0.105017	0.81827	1.2566	0.225269	0.703524	-5.8547
MI0004668_x_st	MI0004668	mmu-mir-669a-3	stem-loop	Mus musculus	UUCCUCCAUGUAUGUGCAUGUGUGUAUAGUUGUGUGUGCAUGUUCAUGUCUAUAUUUGAAUAUACAUAACAUACACACACAUGUAUAAACGCAAGCACACAUACACAGA	-0.104929	0.930753	-0.413439	0.684264	0.927331	-6.5514
MI0025014_st	MI0025014	mmu-mir-3569	stem-loop	Mus musculus	UCGGAGGAGAGCAGACCGGUGGUCGAAAUCCGGACCUCAGUCUGCGCUCCUCUCCAGC	-0.104875	0.779237	-0.846205	0.408761	0.822981	-6.27526
MI0000768_st	MI0000768	mmu-mir-365-1	stem-loop	Mus musculus	ACCGCAGGGAAAAUGAGGGACUUUUGGGGGCAGAUGUGUUUCCAUUCCGCUAUCAUAAUGCCCCUAAAAAUCCUUAUUGCUCUUGCA	0.10479	0.719202	0.899246	0.380623	0.817388	-6.22919
MI0004133_st	MI0004133	mmu-mir-671	stem-loop	Mus musculus	UGGCAGGCCAGGAAGAGGAGGAAGCCCUGGAGGGGCUGGAGGUGAUGGAUGUUUUCCUCCGGUUCUCAGGGCUCCACCUCUUUCGAGCCGUAGAGCCA	0.104751	0.765182	0.876297	0.392635	0.817388	-6.24944
MIMAT0005447_st	MIMAT0005447	mmu-miR-449b	miRNA	Mus musculus	AGGCAGUGUUGUUAGCUGGC	-0.104462	0.862524	-0.995564	0.332912	0.79388	-6.13906
MIMAT0029881_st	MIMAT0029881	mmu-miR-465d-3p	miRNA	Mus musculus	UGAUCAGGGCCUUUCUGAGUAA	-0.104459	0.820137	-0.528279	0.603883	0.913227	-6.49594
MIMAT0003730_st	MIMAT0003730	mmu-miR-592-5p	miRNA	Mus musculus	AUUGUGUCAAUAUGCGAUGAUGU	-0.104419	1.61858	-0.341416	0.73682	0.946628	-6.57941
MI0009937_st	MI0009937	mmu-mir-1947	stem-loop	Mus musculus	GAACAAGGUGGUGGAGGACGAGCUAGCUGAGUGCUGCAGACACUCUAAGAGCACUGAGCUAGCUCUCCCUCCAUGCCCUGCUCAA	0.103997	0.701368	1.03984	0.312447	0.784806	-6.09489
MIMAT0029814_st	MIMAT0029814	mmu-miR-7654-5p	miRNA	Mus musculus	GGAGUCGCGCUCCCGCUCGCGC	0.103959	0.76194	0.873191	0.39428	0.817388	-6.25214
MIMAT0028087_st	MIMAT0028087	mmu-miR-7090-3p	miRNA	Mus musculus	UUUGAUGUCUGACUUUGCAG	-0.103789	0.623739	-1.03577	0.314288	0.785215	-6.09902
MIMAT0027915_st	MIMAT0027915	mmu-miR-7005-3p	miRNA	Mus musculus	CUGUGCCUGCUACCCAUCCCUUGCA	0.10376	0.744714	0.839868	0.412211	0.825421	-6.28059
MI0000700_st	MI0000700	mmu-mir-218-1	stem-loop	Mus musculus	GUGAUAAUGGAGCGAGAUUUUCUGUUGUGCUUGAUCUAACCAUGUGCUUGCGAGGUAUGAGAAAAACAUGGUUCCGUCAAGCACCAUGGAACGUCACGCAGCUUUCUACA	-0.103724	0.782101	-0.936932	0.361434	0.810652	-6.19491
MI0014097_x_st	MI0014097	mmu-mir-344g	stem-loop	Mus musculus	UGCCAGUCAGGCUCCUGGCAGGAGUCCUGCUCUCAGCUGGUUCCAGGCUCUAGCCAGGGGCUUGACUGCAA	0.103711	0.805021	0.611056	0.548949	0.895014	-6.44786
MIMAT0027754_st	MIMAT0027754	mmu-miR-6927-5p	miRNA	Mus musculus	GUGAGGGGAUCCAGCCCAGGCU	-0.103551	0.983349	-0.463825	0.64844	0.921137	-6.5287
MI0021953_st	MI0021953	mmu-mir-6415	stem-loop	Mus musculus	CGGAGCUUUUGAGGGCCCCAUGCAUAUGGCCUGCUGGGUCUCGAGAACACCAUUUUCACUCUGCUGAUCCGCACUGCCAUUACACUUUGAAGAGUCUCCA	0.103541	0.860127	0.792718	0.438465	0.839507	-6.3191
MI0022762_st	MI0022762	mmu-mir-6915	stem-loop	Mus musculus	AAGACAGGUCAGAGCAGAUGGAGGUUCGUGGUAUUUCUCACCCUCACCAACUUCCUUCCUCGUGCCCAG	-0.103502	0.744232	-0.934095	0.362855	0.810652	-6.19754
MIMAT0004849_st	MIMAT0004849	mmu-miR-883a-3p	miRNA	Mus musculus	UAACUGCAACAGCUCUCAGUAU	-0.103497	0.693849	-0.981723	0.339499	0.797864	-6.15252
MI0000551_st	MI0000551	mmu-mir-192	stem-loop	Mus musculus	CGUGCACAGGGCUCUGACCUAUGAAUUGACAGCCAGUACUCUUUUCUCUCCUCUGGCUGCCAAUUCCAUAGGUCACAGGUAUGUUCACC	0.103431	0.758612	0.877679	0.391905	0.817388	-6.24823
MI0004642_st	MI0004642	mmu-mir-680-3	stem-loop	Mus musculus	GGGGGAUUUAACAAAGAACAAAAAAGGUGGGCAUCUGCUGACAUGGGGGCAGAAGUCAGGCUCUAGGCAGCAGGUACUCUUCAUCUU	-0.103417	1.10658	-0.595977	0.558754	0.902851	-6.45712
MI0022932_st	MI0022932	mmu-mir-7082	stem-loop	Mus musculus	GAAGGUACGGGCAGGAGGAGGGGAGGCACAGGGCUGGGCAACCCUGGCUCUGGGAGGCCACUGACCUGGCCCCCCUUGCUGUCUGUCUCCAG	0.103357	1.00905	0.556424	0.584905	0.911244	-6.48035
MI0023705_st	MI0023705	mmu-mir-7210	stem-loop	Mus musculus	UAACAUUGUAGACAGGCACAAAGAUCCCCUUUAUAUGUAAGUAACAAUGUGGCU	-0.103348	0.804034	-1.01725	0.322773	0.790755	-6.11764
MI0005493_st	MI0005493	mmu-mir-327	stem-loop	Mus musculus	UGCCCUUAUAACUUGAGGGGCAUGAGGAUAGUCAGUAGUCCAACAUCCCUCUUGAUGGCACAUUGCACA	-0.103212	0.968297	-0.573544	0.573511	0.90869	-6.47048
MIMAT0029884_st	MIMAT0029884	mmu-miR-7682-5p	miRNA	Mus musculus	AGGCACGACUCUUGCCACAGAAAC	-0.103172	0.752631	-1.0419	0.311517	0.784806	-6.09279
MIMAT0029819_st	MIMAT0029819	mmu-miR-7656-3p	miRNA	Mus musculus	ACAGGCUGUCUGAUCCCACGGU	-0.103155	0.654324	-1.04154	0.311676	0.784806	-6.09315
MIMAT0029833_st	MIMAT0029833	mmu-miR-7663-3p	miRNA	Mus musculus	AGUGUGGAUCAUAAGGAGCUCC	-0.103117	0.718843	-0.886157	0.387444	0.817388	-6.2408
MIMAT0027978_st	MIMAT0027978	mmu-miR-7037-5p	miRNA	Mus musculus	AAGGUGGCCACAGGAGAUCAUGGU	-0.1031	0.748019	-0.655074	0.520864	0.88196	-6.41956
MIMAT0000123_st	MIMAT0000123	mmu-miR-1a-3p	miRNA	Mus musculus	UGGAAUGUAAAGAAGUAUGUAU	-0.102944	0.749087	-0.767784	0.452762	0.848393	-6.33863
MIMAT0017269_st	MIMAT0017269	mmu-miR-147-5p	miRNA	Mus musculus	UGGAAACAUUUCUGCACAAACUAG	-0.102926	0.785782	-1.08694	0.291682	0.771835	-6.04604
MIMAT0000538_st	MIMAT0000538	mmu-miR-31-5p	miRNA	Mus musculus	AGGCAAGAUGCUGGCAUAGCUG	0.102914	2.93004	0.27038	0.790003	0.961439	-6.60187
MIMAT0014912_st	MIMAT0014912	mmu-miR-3095-3p	miRNA	Mus musculus	UGGACACUGGAGAGAGAGCUUUU	0.102911	1.00354	0.659756	0.517925	0.879568	-6.41644
MI0022051_st	MI0022051	mmu-mir-6481	stem-loop	Mus musculus	UUGCCCAAACUAAACUAAUAGGAUUUACCUAUUAACAAACUCAGGUAAUGUAGUGUUAAAAAGCAGAGCACUGAAAAUGCUUAGAUGGGCACUUAUCCCAUAAAAAUAAA	0.102899	1.02029	0.563178	0.580396	0.910326	-6.47649
MIMAT0014881_st	MIMAT0014881	mmu-miR-3086-3p	miRNA	Mus musculus	CCCAAUGAGCCUACAGUCUAAG	-0.102887	1.0828	-0.824246	0.420796	0.831658	-6.29358
MIMAT0004523_st	MIMAT0004523	mmu-miR-29b-1-5p	miRNA	Mus musculus	GCUGGUUUCAUAUGGUGGUUUA	-0.102879	0.702473	-0.953896	0.353015	0.804722	-6.17906
MI0005494_st	MI0005494	mmu-mir-343	stem-loop	Mus musculus	UGGGAUAGAGUGGGUGUGGCGGGGGUAGCAGAGCCCAGGGCAACCUCUCCCUUCAUGUGCCCAGAUCCUGCAUGC	-0.10282	0.799104	-0.746528	0.465173	0.857876	-6.35481
MIMAT0004649_st	MIMAT0004649	mmu-miR-339-3p	miRNA	Mus musculus	UGAGCGCCUCGGCGACAGAGCCG	0.102814	0.880989	0.739399	0.469382	0.860342	-6.36015
MI0000221_st	MI0000221	mmu-mir-10b	stem-loop	Mus musculus	UAUAUACCCUGUAGAACCGAAUUUGUGUGGUACCCACAUAGUCACAGAUUCGAUUCUAGGGGAAUAUA	0.102787	0.832717	0.81721	0.424699	0.833845	-6.29935
MIMAT0017282_st	MIMAT0017282	mmu-miR-544-5p	miRNA	Mus musculus	UCUUGUUAAAAAGCAGAGUCU	-0.102756	0.767814	-0.698098	0.494208	0.872871	-6.39009
MIMAT0014883_st	MIMAT0014883	mmu-miR-466m-3p	miRNA	Mus musculus	UACAUACACACAUACACACGCA	-0.102664	0.9153	-0.628008	0.538038	0.888981	-6.43718
MIMAT0028052_st	MIMAT0028052	mmu-miR-7073-5p	miRNA	Mus musculus	UGGGGGAAUUGAAAGACUAUGA	-0.102529	0.860903	-0.884933	0.388086	0.817388	-6.24187
MI0022352_st	MI0022352	mmu-let-7k	stem-loop	Mus musculus	UAGCCACAGCCCUAACCCUAGCCUGAGGUAGGAGGUUGUGUGCAAGCUCACCACUAACCUAUAGUACACAGAGAGCCUUUAUCCCACAACACAACACAAAACAAUACUUC	0.102277	0.817274	1.10707	0.283117	0.769843	-6.02457
MI0004665_st	MI0004665	mmu-mir-146b	stem-loop	Mus musculus	GACUGAGAGAACUUUGGCCACCUGGCUCUGAGAACUGAAUUCCAUAGGCUGUGAGCUCUAGCAGACGCCCUAGGGACUCAGUUCUGGUGCCCGGCUGUGCUAUACCAUC	0.102275	0.789078	1.09545	0.288037	0.771835	-6.037
MI0022933_st	MI0022933	mmu-mir-7083	stem-loop	Mus musculus	GAGGGUCGGGGCUGGACAAGCAGAGACAUGUGCUCAUCCCUCUGCUCUCCUGGACCCCAG	0.102199	0.842069	0.732894	0.473242	0.863038	-6.36497
MIMAT0000212_st	MIMAT0000212	mmu-miR-183-5p	miRNA	Mus musculus	UAUGGCACUGGUAGAAUUCACU	0.102184	1.16637	0.564271	0.579668	0.910326	-6.47586
MIMAT0025150_st	MIMAT0025150	mmu-miR-6398	miRNA	Mus musculus	GUCAAUGAACCUCAGGUAAGG	-0.102111	0.758979	-0.885607	0.387732	0.817388	-6.24128
MI0022759_st	MI0022759	mmu-mir-6912	stem-loop	Mus musculus	UGAAGUACAGGGAGGGUGCUCAGGCAGGCAUCUGGCUGUAGCAGGCUACCUGAGGGUCUCCUUCCUGCAG	0.102108	0.944657	0.81146	0.427906	0.83448	-6.30404
MI0022761_st	MI0022761	mmu-mir-6914	stem-loop	Mus musculus	CUGACUCCUGGGGUGGUGGUGGCCACAGAAACGAGGUCUUUAACUCUGUCCACCUCUUCCCAGGCGCGG	-0.10197	0.801445	-0.922893	0.368504	0.812624	-6.20783
MIMAT0025586_st	MIMAT0025586	mmu-miR-6540-3p	miRNA	Mus musculus	UCUGAAGCUUGCUUACCUCCA	-0.101969	0.845935	-0.972283	0.344043	0.800223	-6.1616
MIMAT0004886_st	MIMAT0004886	mmu-miR-467d-5p	miRNA	Mus musculus	UAAGUGCGCGCAUGUAUAUGCG	0.10173	0.644304	0.920336	0.369801	0.81301	-6.21016
MIMAT0003181_st	MIMAT0003181	mmu-miR-367-3p	miRNA	Mus musculus	AAUUGCACUUUAGCAAUGGUGA	-0.101693	0.748697	-1.08008	0.294642	0.771835	-6.05327
MIMAT0004933_st	MIMAT0004933	mmu-miR-878-3p	miRNA	Mus musculus	GCAUGACACCACACUGGGUAGA	-0.101674	0.655809	-0.906577	0.376838	0.817388	-6.22262
MI0022778_st	MI0022778	mmu-mir-6931	stem-loop	Mus musculus	GUCACUGGGGUGGGGAGUGGGGGACUUCUGAAUCACUAGAGGCUCUGGAAUGACCCAACCUCUUCAUACCCCAG	0.101373	0.832587	0.969783	0.345253	0.800223	-6.16399
MI0021924_st	MI0021924	mmu-mir-6390	stem-loop	Mus musculus	CAGGUAGUUGGCUACAGCAACAAGGAUGACGAACACAGAUGAAUUGAUCAGGAUGUAACCAUUCAAAGUUGAGAGGUUUGAUGCUUCGAAAUCUUUUCCAUCUUUGAUAUUUGCCUUAGUGGCUGCCUC	-0.101364	0.813231	-1.04115	0.311856	0.784806	-6.09356
MIMAT0028041_st	MIMAT0028041	mmu-miR-6769b-3p	miRNA	Mus musculus	CAUCUUCCCUGUCCCACCCAG	-0.101294	0.946032	-0.901285	0.379567	0.817388	-6.22737
MIMAT0004544_st	MIMAT0004544	mmu-miR-193a-5p	miRNA	Mus musculus	UGGGUCUUUGCGGGCAAGAUGA	-0.101198	1.05774	-0.699486	0.493361	0.872871	-6.38911
MIMAT0003375_st	MIMAT0003375	mmu-miR-302c-5p	miRNA	Mus musculus	GCUUUAACAUGGGGUUACCUGC	-0.101155	0.729912	-1.11177	0.281147	0.769843	-6.01952
MIMAT0027884_st	MIMAT0027884	mmu-miR-6991-5p	miRNA	Mus musculus	UGGAGAACAGGGACUGGGCCUG	0.100981	3.39339	0.163863	0.8717	0.976957	-6.62583
MIMAT0014833_st	MIMAT0014833	mmu-miR-3063-3p	miRNA	Mus musculus	UGAGGAAUCCUGAUCUCUCGCC	0.100827	0.713149	0.975969	0.342263	0.797878	-6.15806
MIMAT0022370_st	MIMAT0022370	mmu-miR-5621-3p	miRNA	Mus musculus	UGGGCCCUCCAGACCUCAUGC	-0.100797	0.624883	-0.874048	0.393826	0.817388	-6.2514
MIMAT0027887_st	MIMAT0027887	mmu-miR-6992-3p	miRNA	Mus musculus	UCUCACUGAUGAUCAUUUGCAG	-0.100658	0.659461	-0.82257	0.421724	0.831887	-6.29496
MI0014030_st	MI0014030	mmu-mir-3068	stem-loop	Mus musculus	GCGAGAGUAAUUGGAGUUCAUGCAAGUUCUAACCAGCUUACUCAGUAGCUGGGUGAAUUGCAGUACUCCAACAUUCUGC	-0.100656	1.33567	-0.520691	0.609051	0.915167	-6.50001
MI0016970_st	MI0016970	mmu-mir-3964	stem-loop	Mus musculus	GGGCCUGCUUUCCAAGUUAUGUAGCUAGCAAGGAGAACUCACAGCUUCAUAAGGUAGAAAGCACUAAAUGGGCC	0.100586	0.80043	0.937413	0.361193	0.810652	-6.19446
MI0025025_st	MI0025025	mmu-mir-7680	stem-loop	Mus musculus	AUUCCAGUGAACAAGCAGUUCGGUAUGCACGAACUGCUUGUUCACUGGAAUAGG	0.100562	0.717289	1.25368	0.226304	0.703524	-5.8582
MIMAT0029882_st	MIMAT0029882	mmu-miR-7681-5p	miRNA	Mus musculus	AUCCUGUCCUUGCCCUCUCU	-0.100444	0.759267	-0.812435	0.427361	0.83448	-6.30325
MIMAT0003456_st	MIMAT0003456	mmu-miR-495-3p	miRNA	Mus musculus	AAACAAACAUGGUGCACUUCUU	0.100335	3.08883	0.217525	0.830293	0.970859	-6.61522
MIMAT0004530_st	MIMAT0004530	mmu-miR-127-5p	miRNA	Mus musculus	CUGAAGCUCAGAGGGCUCUGAU	0.100272	1.75149	0.353507	0.727894	0.945903	-6.57508
MI0016968_st	MI0016968	mmu-mir-3963	stem-loop	Mus musculus	UGGGAUGUAUCCCACUUCUGACACUGGUGAUAUUGUUUAAUAUCUUACAGGUUUUAGGUGGAAUAUUUUCC	-0.100183	0.740746	-0.964024	0.348053	0.803521	-6.16948
MI0000716_x_st	MI0000716	mmu-mir-124-1	stem-loop	Mus musculus	AGGCCUCUCUCUCCGUGUUCACAGCGGACCUUGAUUUAAAUGUCCAUACAAUUAAGGCACGCGGUGAAUGCCAAGAAUGGGGCUG	0.100117	0.910373	0.778408	0.446636	0.843912	-6.33038
MI0003537_x_st	MI0003537	mmu-mir-450a-2	stem-loop	Mus musculus	GAACUAUUUUUGCGAUGUGUUCCUAAUAUGUACUAUGAGUAUAUUGGGGAUGCUUUGCAUUCAUGGUUC	-0.100085	0.871559	-0.660797	0.517273	0.879568	-6.41574
MI0000169_st	MI0000169	mmu-mir-145a	stem-loop	Mus musculus	CUCACGGUCCAGUUUUCCCAGGAAUCCCUUGGAUGCUAAGAUGGGGAUUCCUGGAAAUACUGUUCUUGAG	-0.0999908	0.752654	-1.00072	0.330481	0.793579	-6.134
MIMAT0014897_st	MIMAT0014897	mmu-miR-3088-5p	miRNA	Mus musculus	GCUAUGCAGUUGUUCAUGAGCU	0.0998856	0.634859	0.779287	0.446131	0.843912	-6.32969
MIMAT0004642_st	MIMAT0004642	mmu-miR-330-5p	miRNA	Mus musculus	UCUCUGGGCCUGUGUCUUAGGC	-0.0997455	1.13258	-0.568844	0.576627	0.909254	-6.47322
MI0000397_x_st	MI0000397	mmu-mir-297a-2	stem-loop	Mus musculus	CUGUGUGUAUAUGUAUGUGUGCAUGUGCAUGUGUGUAUAUGAGUAUACAUAUACAUACGCACAUACCCAUACAAGCAUGCACACAAACCC	-0.0997096	0.821804	-0.713307	0.484978	0.869114	-6.37925
MI0022766_st	MI0022766	mmu-mir-6919	stem-loop	Mus musculus	UGCGGUAGGCCACUGGAGGUGGAAUUGUCUCUGCCUCUGAGGCUCCUCCUCCUGGCCCACAG	-0.0996122	1.17175	-0.299867	0.767781	0.956158	-6.59317
MIMAT0004620_st	MIMAT0004620	mmu-let-7a-1-3p	miRNA	Mus musculus	CUAUACAAUCUACUGUCUUUCC	-0.0995535	0.759087	-0.670006	0.511522	0.878846	-6.40953
MIMAT0005439_st	MIMAT0005439	mmu-let-7c-2-3p	miRNA	Mus musculus	CUAUACAAUCUACUGUCUUUCC	-0.0995535	0.759087	-0.670006	0.511522	0.878846	-6.40953
MI0000408_st	MI0000408	mmu-mir-130b	stem-loop	Mus musculus	GGCUUGUUGGACACUCUUUCCCUGUUGCACUACUGUGGGCCUCUGGGAAGCAGUGCAAUGAUGAAAGGGCAUCUGUCGGGCC	-0.0994944	0.891574	-0.688284	0.500218	0.877497	-6.39697
MIMAT0004875_st	MIMAT0004875	mmu-miR-466b-5p	miRNA	Mus musculus	UGAUGUGUGUGUACAUGUACAU	0.0993403	0.716929	0.963546	0.348286	0.803521	-6.16994
MIMAT0014885_st	MIMAT0014885	mmu-miR-466o-5p	miRNA	Mus musculus	UGAUGUGUGUGUACAUGUACAU	0.0993403	0.716929	0.963546	0.348286	0.803521	-6.16994
MI0009951_st	MI0009951	mmu-mir-669n	stem-loop	Mus musculus	UACAUUUGUGUGUGGAUGUGUGUGUAAAUGUAUGUGCAUCCCACAGCACAUGUG	0.099281	0.85169	0.886084	0.387482	0.817388	-6.24086
MI0018022_st	MI0018022	mmu-mir-5113	stem-loop	Mus musculus	UAGGGAUGGGACAGAGGAGGAGAGAGAUCCUGUUUAACUCACUGCAACACCAGGGUCACUCCCUCCUCUCUGCUCUCCCUGG	0.099241	0.738061	1.24176	0.230567	0.71052	-5.87237
MI0024983_st	MI0024983	mmu-mir-6546	stem-loop	Mus musculus	AGGCGCCUCUGAGCUUGUGCUUGUCGCCAGGCUGCGCUAGCGAGCGAAGCCCAAGCGCCAGA	0.0991891	0.666994	0.992543	0.334341	0.79388	-6.14201
MIMAT0028003_st	MIMAT0028003	mmu-miR-7049-3p	miRNA	Mus musculus	UGCAGCCCCUGUCUGCCUCAG	0.0991749	0.891773	0.822321	0.421861	0.831887	-6.29516
MIMAT0011287_st	MIMAT0011287	mmu-miR-2183	miRNA	Mus musculus	UUGAACCCCUGACCUCCU	0.0989863	0.973232	0.589611	0.562921	0.904506	-6.46096
MIMAT0014831_st	MIMAT0014831	mmu-miR-3062-3p	miRNA	Mus musculus	CGGGGACACACUUUCUCCU	-0.0987736	0.724907	-0.893113	0.383809	0.817388	-6.23465
MI0018035_st	MI0018035	mmu-mir-5124a	stem-loop	Mus musculus	UAGAAAGGUGGGUCCAGUGACUAAGAGCAUUUGAGCACUUGUUCUUGCAGAGGACCCAAGUUCAAUUUCUAG	-0.0985695	0.806423	-1.03943	0.312632	0.784806	-6.0953
MI0004694_st	MI0004694	mmu-mir-710	stem-loop	Mus musculus	CUCUCUCGUCAAAUAGAAGCCAAGUCUUGGGGAGAGUUGAGCUUGGUGUGAAAACUGACAUACCCCUUCAACUCUUUAGAACUUAGGUAUCUGAAGUGGAGUGGAUGGAG	-0.0984823	0.939196	-0.907157	0.376539	0.817388	-6.2221
MIMAT0003512_st	MIMAT0003512	mmu-miR-450b-3p	miRNA	Mus musculus	AUUGGGAACAUUUUGCAUGCAU	-0.0984584	0.878362	-0.835499	0.414601	0.826849	-6.28425
MI0025041_st	MI0025041	mmu-mir-7688	stem-loop	Mus musculus	UAGCUGGGCAUGAUCUGAUGAGCUCACAGCCAGGCUCUGGCUUAUGCCUAGCUUUC	-0.0981665	0.887004	-0.986067	0.337421	0.796872	-6.14831
MIMAT0019344_st	MIMAT0019344	mmu-miR-3964	miRNA	Mus musculus	AUAAGGUAGAAAGCACUAAA	0.0980628	0.869467	1.03845	0.313074	0.785215	-6.0963
MI0005503_x_st	MI0005503	mmu-mir-466b-2	stem-loop	Mus musculus	UGUAUGUGUUGAUGUGUGUGUACAUGUACAUGUCUGAAUAUGAUAUACAUAUACAUACACGCACACAUAAGACACAUAUGAG	-0.0980122	0.682092	-0.903525	0.37841	0.817388	-6.22536
MIMAT0029893_st	MIMAT0029893	mmu-miR-219c-3p	miRNA	Mus musculus	CGAGAAUUGCGUUUGGACAAUC	0.0980065	0.648077	0.729591	0.475209	0.863038	-6.3674
MI0022944_s_st	MI0022944	mmu-mir-7094-1	stem-loop	Mus musculus	UCUGAAGAGGAUACAGGGUCUGAAGUGACAAUGACAUCUACUCUGCUGUUCUCUCCACAG	-0.0979631	0.745774	-0.811255	0.428021	0.83448	-6.30421
MI0022945_s_st	MI0022945	mmu-mir-7094-2	stem-loop	Mus musculus	UCUGGAGAGGAUACAGGGUCUGAAGUGACAAUGACAUCUACUCUGCUGUUCUCUCCACAG	-0.0979631	0.745774	-0.811255	0.428021	0.83448	-6.30421
MI0014092_st	MI0014092	mmu-mir-3100	stem-loop	Mus musculus	UUGGGAACGGGGUGUCUUUGGGAGUCUUGGGGGCUACCAAACCCCUGUGACACACCCGCUCCCAG	0.0979427	0.850856	0.626741	0.538849	0.888981	-6.43799
MIMAT0017350_st	MIMAT0017350	mmu-miR-1968-3p	miRNA	Mus musculus	ACCACCUCUGCAGCUGUUAAG	0.0976718	0.719063	0.935798	0.362002	0.810652	-6.19596
MIMAT0017172_st	MIMAT0017172	mmu-miR-410-5p	miRNA	Mus musculus	AGGUUGUCUGUGAUGAGUUCG	0.0976282	0.951027	0.622935	0.541291	0.889404	-6.44041
MIMAT0020637_st	MIMAT0020637	mmu-miR-5126	miRNA	Mus musculus	GCGGGCGGGGCCGGGGGCGGGG	0.0973306	12.171	0.556213	0.585046	0.911244	-6.48047
MIMAT0022366_st	MIMAT0022366	mmu-miR-5619-3p	miRNA	Mus musculus	CGAAAAGCUCAUUGGUGAUUUC	0.0973301	0.837302	0.683837	0.502955	0.877497	-6.40006
MIMAT0022359_st	MIMAT0022359	mmu-miR-5616-5p	miRNA	Mus musculus	UUUCCUCUCAUCACAAGUUGA	-0.0972897	0.721671	-0.678619	0.506178	0.877497	-6.40365
MI0000231_st	MI0000231	mmu-mir-24-1	stem-loop	Mus musculus	CUCCGGUGCCUACUGAGCUGAUAUCAGUUCUCAUUUCACACACUGGCUCAGUUCAGCAGGAACAGGAG	-0.0971043	0.725315	-0.985634	0.337628	0.796872	-6.14873
MIMAT0027823_st	MIMAT0027823	mmu-miR-6961-3p	miRNA	Mus musculus	UCCUCUUUCUUCCUGGCUCUAG	0.0970194	0.655518	0.871539	0.395157	0.817388	-6.25358
MI0014024_st	MI0014024	mmu-mir-3062	stem-loop	Mus musculus	GCCAUGGUGAGGAAGCCAGGGAGAAUGUAGUGUUACCGUGAGCCUGUCAGCAAAUACCACUCACGGGGACACACUUUCUCCUUCAUGGGUCUCCCCACUGCAGGC	0.0968437	0.830729	0.676199	0.507676	0.877956	-6.40531
MIMAT0005831_st	MIMAT0005831	mmu-miR-669k-3p	miRNA	Mus musculus	UAUGCAUAUACACGCAUGCAA	0.0967704	0.874588	0.548984	0.589892	0.913054	-6.48455
MIMAT0027792_st	MIMAT0027792	mmu-miR-6946-5p	miRNA	Mus musculus	AAAAGGGAGAGAAAGAAAUGC	-0.0967065	1.32426	-0.433257	0.670075	0.925119	-6.54278
MI0025017_s_st	MI0025017	mmu-mir-7676-1	stem-loop	Mus musculus	AGGGCAGUAUGAUGGCCUCUGAUUAUGUCACUCCUGGAGAUCCGGUGCUCACUCUGCCCACA	0.0966845	0.839451	0.768054	0.452606	0.848393	-6.33842
MI0025018_s_st	MI0025018	mmu-mir-7676-2	stem-loop	Mus musculus	AGGGCAGUAUGAUGGCCUCUGAUUAUGUCACUCCUGGAGAUCCGGUGCUCACUCUGCCCACA	0.0966845	0.839451	0.768054	0.452606	0.848393	-6.33842
MIMAT0027930_st	MIMAT0027930	mmu-miR-7013-5p	miRNA	Mus musculus	UAUGAAGAGGCCAGUGUUGUAG	-0.0966656	0.741834	-1.11461	0.279962	0.769843	-6.01646
MI0005497_st	MI0005497	mmu-mir-453	stem-loop	Mus musculus	AGAAGAUGCAGGAGUGCUGUGAGAAGUGCCAUCCCCUGGUACUUGGAGGGAGGUUGCCUCAUAGUGAGCUUGCAUUAUUUAA	0.0964829	0.713801	0.794004	0.437735	0.839126	-6.31808
MI0025016_st	MI0025016	mmu-mir-7675	stem-loop	Mus musculus	CUUACGAAAGAAUGAAGAGCAAGCUGUGUUCUGGGCUUGUUUCAUUUGUUCGUGACUC	0.0964225	0.800265	0.946451	0.356693	0.807602	-6.18605
MIMAT0027988_st	MIMAT0027988	mmu-miR-7042-5p	miRNA	Mus musculus	UAGAGACAGCAGAAGGGCCAC	0.0963867	1.07547	0.41443	0.683551	0.927331	-6.55098
MI0000244_st	MI0000244	mmu-mir-201	stem-loop	Mus musculus	UACCUUACUCAGUAAGGCAUUGUUCUUCUAUAUUAAUAAAUGAACAGUGCCUUUCUGUGUAGGGUA	0.0963045	0.914187	0.492507	0.62843	0.919371	-6.51463
MIMAT0025135_st	MIMAT0025135	mmu-miR-6388	miRNA	Mus musculus	UGCAGAUGGCACAGUGAGGCC	0.0963003	1.03789	0.562153	0.581079	0.910326	-6.47708
MIMAT0003480_st	MIMAT0003480	mmu-miR-297b-5p	miRNA	Mus musculus	AUGUAUGUGUGCAUGAACAUGU	0.0962082	0.809627	0.801185	0.433675	0.837617	-6.31234
MI0022826_st	MI0022826	mmu-mir-6978	stem-loop	Mus musculus	AAAGGAAGGGGUGAGAGAGAAGCUGGUGCCAUCCACGGCUUCACUCUCACCCUGCAG	0.0961967	0.746377	0.877277	0.392117	0.817388	-6.24858
MIMAT0003482_st	MIMAT0003482	mmu-miR-499-5p	miRNA	Mus musculus	UUAAGACUUGCAGUGAUGUUU	0.0960343	0.640699	0.879861	0.390754	0.817388	-6.24633
MIMAT0000541_st	MIMAT0000541	mmu-miR-96-5p	miRNA	Mus musculus	UUUGGCACUAGCACAUUUUUGCU	-0.0958552	0.864427	-0.594057	0.560009	0.902851	-6.45828
MI0021887_st	MI0021887	mmu-mir-6359	stem-loop	Mus musculus	ACUGAUUGUGGCGGAGAGAUGGUUCUGGCGGGGCUCAUCAGGAAGCUCGGUAACUGUCGAUGUUGCCCAGGGUCAGAAGAG	0.0958058	0.720565	0.944207	0.357806	0.80781	-6.18815
MIMAT0025582_st	MIMAT0025582	mmu-miR-6537-3p	miRNA	Mus musculus	UUAUCAGGUGGAAGAACUCAGCU	0.0957324	0.895946	0.710748	0.486524	0.869421	-6.38109
MI0022904_st	MI0022904	mmu-mir-7055	stem-loop	Mus musculus	UCAGUGGGUUAUCUGAGUUGGGACUUGCUAUGAUGUUUGCUACUUUGAUACCCCACCAG	-0.0956092	0.858817	-0.81375	0.426627	0.83448	-6.30218
MI0014104_x_st	MI0014104	mmu-mir-3074-2	stem-loop	Mus musculus	GGGCUGGACUCCUGUUCCUGCUGAACUGAGCCAGUGCACUGGAAUCAACUGUUUCAGCUCAGUAGGCACGGGAGGCGGAGCCC	0.0954461	0.719918	0.817299	0.424649	0.833845	-6.29928
MI0004658_st	MI0004658	mmu-mir-690	stem-loop	Mus musculus	UGUGUUUUUGUGGAGCUAAUUGGCUGUAUUAAAGUGCUAGUAAGAAACAUUCUCCUCCAGCUGGAGAGAUGGCUCAGCUGUUAAAGGCUAGGCUCACAACCAAAAUAUA	0.0953015	1.10208	0.534097	0.599935	0.913054	-6.49278
MIMAT0000378_st	MIMAT0000378	mmu-miR-300-3p	miRNA	Mus musculus	UAUGCAAGGGCAAGCUCUCUUC	0.0952733	3.42546	0.500893	0.622633	0.918713	-6.51037
MI0000146_st	MI0000146	mmu-mir-99a	stem-loop	Mus musculus	CAUAAACCCGUAGAUCCGAUCUUGUGGUGAAGUGGACCGCGCAAGCUCGUUUCUAUGGGUCUGUG	-0.0952557	0.762427	-0.812088	0.427555	0.83448	-6.30353
MIMAT0014899_st	MIMAT0014899	mmu-miR-3089-5p	miRNA	Mus musculus	UGAGUUCAGGGACAGCGUGUCU	0.0952117	0.997918	0.634005	0.534206	0.886979	-6.43334
MI0003537_st	MI0003537	mmu-mir-450a-2	stem-loop	Mus musculus	GAACUAUUUUUGCGAUGUGUUCCUAAUAUGUACUAUGAGUAUAUUGGGGAUGCUUUGCAUUCAUGGUUC	-0.0951041	0.877648	-0.677594	0.506812	0.877497	-6.40436
MI0000549_st	MI0000549	mmu-mir-30d	stem-loop	Mus musculus	AAGUCUGUGUCUGUAAACAUCCCCGACUGGAAGCUGUAAGCCACAGCCAAGCUUUCAGUCAGAUGUUUGCUGCUACUGGCUC	0.0948885	0.716866	1.07752	0.295752	0.771835	-6.05596
MIMAT0027708_st	MIMAT0027708	mmu-miR-6904-5p	miRNA	Mus musculus	UCCUGGGGUUAGAGUUGAGUGG	0.0945932	0.68672	1.02524	0.319092	0.790755	-6.10964
MIMAT0027842_st	MIMAT0027842	mmu-miR-6970-5p	miRNA	Mus musculus	GUAAGUUCAGGGCUGGGAGCAGAGA	-0.0945337	8.23916	-0.350783	0.729902	0.946628	-6.57607
MI0022898_st	MI0022898	mmu-mir-7049	stem-loop	Mus musculus	GUGUGUCUGAAGGCAGUCAGGUAGGCGGCACCUCUGACCUGCAGCCCCUGUCUGCCUCAG	-0.0944552	1.06713	-0.531412	0.601755	0.913054	-6.49425
MI0005496_st	MI0005496	mmu-mir-421	stem-loop	Mus musculus	CAUUGUAGGCCUCAUUAAAUGUUUGUUGAAUGAAAAAAUGAAUCAUCAACAGACAUUAAUUGGGCGCCUGCUCUGU	-0.0943152	1.20613	-0.659763	0.51792	0.879568	-6.41643
MI0000715_st	MI0000715	mmu-mir-135a-2	stem-loop	Mus musculus	AGAUAAAUUCACUCUAGUGCUUUAUGGCUUUUUAUUCCUAUGUGAUCGUAAUAAAGUCUCAUGUAGGGAUGGAAGCCAUGAAAUACAUUGUGAAAAUUCA	-0.0942764	0.923937	-0.831633	0.416722	0.827948	-6.28747
MI0023710_st	MI0023710	mmu-mir-7215	stem-loop	Mus musculus	GCUCUUUAUGUCCAAGCUGAGCUACAAAUGCUCUGAGAGGCAGAAAAGCGG	0.094213	0.763442	0.817596	0.424484	0.833845	-6.29904
MI0022788_st	MI0022788	mmu-mir-6941	stem-loop	Mus musculus	GCACCCCUGGGGGACUGACGGGUAGCUGCUGCCGCCAGCUAACUCGGCUGCUCCCAAAG	0.0940901	0.705602	0.884971	0.388066	0.817388	-6.24184
MI0022829_st	MI0022829	mmu-mir-6981	stem-loop	Mus musculus	GUGAGGAGAAGGAAGAGGCUGAAGGCUGGGCUUCUGGUGCUUCUGGGGUUCAGCCACACACCCACCCCCAGUGCCACCCAGGCCGACCAGUGCCAACAGCCUACUGUCUCCUCAG	-0.0939754	0.895705	-0.593617	0.560297	0.902851	-6.45855
MIMAT0009397_st	MIMAT0009397	mmu-miR-1933-3p	miRNA	Mus musculus	CCAGGACCAUCAGUGUGACUAU	-0.0939512	0.672266	-0.711279	0.486203	0.869421	-6.38071
MIMAT0017173_st	MIMAT0017173	mmu-miR-412-5p	miRNA	Mus musculus	UGGUCGACCAGCUGGAAAGUAAU	0.0939179	2.15103	0.438377	0.66643	0.924427	-6.54048
MIMAT0025166_st	MIMAT0025166	mmu-miR-6413	miRNA	Mus musculus	UGGCUCAGAAGAGCAGGUAGU	0.093646	0.828218	0.58205	0.567892	0.908195	-6.46547
MIMAT0017012_st	MIMAT0017012	mmu-miR-192-3p	miRNA	Mus musculus	CUGCCAAUUCCAUAGGUCACAG	-0.0936444	0.808123	-0.852015	0.405615	0.820957	-6.27034
MI0000696_st	MI0000696	mmu-mir-212	stem-loop	Mus musculus	GGGCAGCGCGCCGGCACCUUGGCUCUAGACUGCUUACUGCCCGGGCCGCCUUCAGUAACAGUCUCCAGUCACGGCCACCGACGCCUGGCCC	0.0936431	0.826371	0.724254	0.478398	0.86519	-6.37132
MIMAT0004574_st	MIMAT0004574	mmu-miR-294-5p	miRNA	Mus musculus	ACUCAAAAUGGAGGCCCUAUCU	0.0935126	0.726812	0.891051	0.384884	0.817388	-6.23648
MI0023725_st	MI0023725	mmu-mir-7230	stem-loop	Mus musculus	AGACUGCUGUUUCUCUGAGUGGCUUCUGGGGGCUUGAGUUGAGACUGUCAGUAGGU	-0.093377	0.949849	-0.824137	0.420856	0.831658	-6.29367
MI0022822_st	MI0022822	mmu-mir-6974	stem-loop	Mus musculus	GUGAGGCAGCAAGAGAUUGGGGGUGCUGGGGUGGCCUAGCUAACUCAGAGUCCUAGAGUCCUCUCCACUCUCUUCUGUCCCAG	0.093284	0.80546	0.650057	0.524024	0.884331	-6.42288
MIMAT0004575_st	MIMAT0004575	mmu-miR-295-5p	miRNA	Mus musculus	ACUCAAAUGUGGGGCACACUUC	0.0932416	0.962968	0.65273	0.522339	0.883508	-6.42111
MIMAT0022987_st	MIMAT0022987	mmu-miR-5129-3p	miRNA	Mus musculus	AAUGUGCCUGUGCAUCUCUUCC	-0.0932065	1.01942	-0.585883	0.565369	0.906367	-6.46319
MIMAT0028415_st	MIMAT0028415	mmu-miR-7223-3p	miRNA	Mus musculus	GUCUCGAACAAGCUAGG	-0.093058	0.803944	-0.979729	0.340455	0.797878	-6.15444
MI0026021_st	MI0026021	mmu-mir-8094	stem-loop	Mus musculus	CACGGGUUGCAGCAGUACUACGUGAAACUGAAGGACAACGAGAAGAACCGGAAGCUCUUUGAUCUUCUCGAUGUCCUCGAGUUCAACCAGGUCAGUAUCGAGGGUCUGUGUAGGCGA	0.0928166	0.785179	0.997636	0.331933	0.793579	-6.13703
MI0014102_st	MI0014102	mmu-mir-3105	stem-loop	Mus musculus	GAGCAGGCUCUGGAGAGCAAGCCCGUAAGCAGCGUAAGUUACUGAGGAACACUGCUUAUGAGCUUGCACUCCAUAGCCUCUGCUU	0.0926901	0.928821	0.885788	0.387637	0.817388	-6.24112
MIMAT0003783_st	MIMAT0003783	mmu-miR-615-3p	miRNA	Mus musculus	UCCGAGCCUGGGUCUCCCUCUU	-0.0926512	0.799814	-0.866877	0.397638	0.817388	-6.25761
MI0022752_st	MI0022752	mmu-mir-6905	stem-loop	Mus musculus	GGGAGACUGGGCAGGUUGGGUUGAAUGAUUUGAUCAUGUAGUCACUUAAAUAACCUUAUCUGCCCGAUAG	0.0926244	0.722513	0.659489	0.518092	0.879568	-6.41662
MIMAT0027796_st	MIMAT0027796	mmu-miR-6948-5p	miRNA	Mus musculus	AGUUCAGACAGGACUGUGACAC	-0.0923981	0.830361	-0.513571	0.613919	0.917687	-6.50378
MI0014108_x_st	MI0014108	mmu-mir-374c	stem-loop	Mus musculus	GAUAAUACAACCUGCUAAGUGCUAGAACACUUAGCAGGUUGUAUUAUAU	0.0923484	0.922184	0.985179	0.337845	0.796872	-6.14917
MIMAT0017082_st	MIMAT0017082	mmu-miR-383-3p	miRNA	Mus musculus	CCACAGCACUGCCUGGUCAGA	0.0920782	0.960675	0.425362	0.675712	0.927236	-6.54626
MI0009963_st	MI0009963	mmu-mir-1966	stem-loop	Mus musculus	GUAGAAUAGUGUUGGAAGGGAGCUGGCUCAGGAGAGAGUCCUGAGAUUUAGGCUCUUUCUGACUCAACUCUCCCUUAGCAAGUCAAGUCCAUUGAACGCUUUCUUCGA	-0.0920444	0.636481	-0.81759	0.424488	0.833845	-6.29904
MI0000711_st	MI0000711	mmu-mir-224	stem-loop	Mus musculus	GGGCUUUUAAGUCACUAGUGGUUCCGUUUAGUAGAUGGUUUGUGCAUUGUUUCAAAAUGGUGCCCUAGUGACUACAAAGCCC	-0.0917835	0.72453	-0.976632	0.341944	0.797878	-6.15743
MI0022890_st	MI0022890	mmu-mir-7041	stem-loop	Mus musculus	CUCUGAGAGGGAAUGGAGACUCAGUUGACCUCUGGUUCUCUUCUUCCCUCAG	-0.0915042	0.821004	-0.967903	0.346165	0.801553	-6.16579
MIMAT0028432_st	MIMAT0028432	mmu-miR-7232-5p	miRNA	Mus musculus	UACAUGGAUGAUUGUUUUUCCAAG	-0.0912738	0.728101	-0.965271	0.347446	0.803341	-6.1683
MIMAT0004885_st	MIMAT0004885	mmu-miR-467c-5p	miRNA	Mus musculus	UAAGUGCGUGCAUGUAUAUGUG	0.0911029	0.946054	0.617488	0.544796	0.891783	-6.44384
MIMAT0027825_st	MIMAT0027825	mmu-miR-6962-3p	miRNA	Mus musculus	UAUCUGCCCUUCCCUGUCCUAU	-0.0910815	0.828976	-0.859358	0.40166	0.817536	-6.26407
MI0021874_st	MI0021874	mmu-mir-6346	stem-loop	Mus musculus	GUGGCAGGGCAGAUGACCCAAGUCCAGAUCGUUGGAACCUAUAUAAAGCCAGAUACGAUAGCAGGUGUCUGCAAUGCCAAA	0.0910086	0.833266	1.12364	0.276214	0.766909	-6.00667
MIMAT0014874_st	MIMAT0014874	mmu-miR-3083-5p	miRNA	Mus musculus	AGGCUGGGAAUAUUUCAGAGAU	-0.090881	1.02964	-0.522903	0.607542	0.914332	-6.49883
MI0004676_st	MI0004676	mmu-mir-499	stem-loop	Mus musculus	GGGUGGGCAGCUGUUAAGACUUGCAGUGAUGUUUAGCUCCUCUGCAUGUGAACAUCACAGCAAGUCUGUGCUGCUGCCU	0.0906821	0.848918	0.633301	0.534655	0.887243	-6.43379
MIMAT0029870_st	MIMAT0029870	mmu-miR-7678-5p	miRNA	Mus musculus	UUACAAGGGCUGGAUAGGAAU	-0.0906223	0.961209	-0.548993	0.589886	0.913054	-6.48454
MI0021896_st	MI0021896	mmu-mir-6367	stem-loop	Mus musculus	AUCCCAGCCGUGUGGGAAGUAGAAGCAAGAACAGGAGUUCAAAGGCAGCUUGGGCUCCCUGAGACCCUGGUUCAGGAAUUUAUAACGGUCCACUGGGGGGAA	-0.0905842	0.712035	-0.85142	0.405936	0.820957	-6.27084
MI0021881_st	MI0021881	mmu-mir-6353	stem-loop	Mus musculus	GUCUAGACCUAGUUAGCAGCACGUAUUUAUCCUAUUAAGGGUAGGGAUUAGAAUGAAAAUGUAAUGUUUACCCUGGAGAGAGCCAGGAGUGUGUGUCUGGUAGAAGUUUGGAG	0.0905211	0.864163	0.745718	0.465651	0.857876	-6.35542
MIMAT0031410_st	MIMAT0031410	mmu-miR-3535	miRNA	Mus musculus	UGGAUAUGAUGACUGAUUACCUGAGA	-0.0903957	4.14574	-0.150785	0.881855	0.977675	-6.62796
MI0026050_st	MI0026050	mmu-mir-8118	stem-loop	Mus musculus	ACAAGCUAAAACAAGUCCCCAUUCCUGUGUCGGCAUAGUCAUGUUUGUGCUUUGAUAAACAACAGGGAGUAGGACAAACAUGACUAUGCUGACACUAGAAUGCUUGCAGGGACCAGAGGAAAGCAUCAG	0.09034	0.964516	0.84553	0.409128	0.822981	-6.27583
MI0014043_st	MI0014043	mmu-mir-3080	stem-loop	Mus musculus	GGUUUGAGAUCUGAAGCGCCUGUUCUUGGAUCGUGGCCCUGUAGUCAUCCUCGGGCAAAGCGCUUGACAUCUCUGUGCC	-0.0903082	0.890603	-0.771053	0.450872	0.84736	-6.3361
MIMAT0027831_st	MIMAT0027831	mmu-miR-6965-3p	miRNA	Mus musculus	UCUGUGCUCGGUCUCGCUCCAG	-0.0902238	0.741776	-0.677075	0.507134	0.877497	-6.40471
MI0022787_st	MI0022787	mmu-mir-6940	stem-loop	Mus musculus	AGAGGCAGGGCUGGCUGGAAGGUUUUUCGAGGCUGGCUCAGCACCCCUUACCUUCCGUGCUUGCCCGCAG	-0.090141	0.829668	-0.624095	0.540546	0.888981	-6.43967
MI0022764_st	MI0022764	mmu-mir-6917	stem-loop	Mus musculus	GAAGGUGUGGAAGGGGAGUUGUGCCGCAGUCUUCAGCCUGUCACUUCUCUUCCCACCACAG	-0.090124	0.716103	-1.12146	0.277113	0.768194	-6.00903
MIMAT0020613_st	MIMAT0020613	mmu-miR-5106	miRNA	Mus musculus	AGGUCUGUAGCUCAGUUGGCAGA	0.0901172	0.692701	0.880478	0.390428	0.817388	-6.24579
MIMAT0014805_st	MIMAT0014805	mmu-miR-1843a-5p	miRNA	Mus musculus	UAUGGAGGUCUCUGUCUGACU	-0.0901125	1.08857	-0.376663	0.710912	0.934975	-6.56636
MIMAT0031417_st	MIMAT0031417	mmu-miR-8111	miRNA	Mus musculus	ACCGGGCAUGGUAGUGUACAC	-0.0900404	0.987616	-0.592916	0.560756	0.902851	-6.45897
MIMAT0000155_st	MIMAT0000155	mmu-miR-142-3p	miRNA	Mus musculus	UGUAGUGUUUCCUACUUUAUGGA	-0.0898068	0.666336	-0.97762	0.341468	0.797878	-6.15648
MI0025013_st	MI0025013	mmu-mir-7673	stem-loop	Mus musculus	UUUGACUGAGAGGUAAGGAAUGAGUUAUACUGUGUUACUCAUUCCUUACCUCACCGUCAAAGGA	-0.0897699	0.875273	-0.956228	0.351868	0.804722	-6.17687
MIMAT0022704_st	MIMAT0022704	mmu-miR-489-5p	miRNA	Mus musculus	UGUCAUAUGUGUGAUGACACUUUCU	0.0897512	0.692288	0.920427	0.369755	0.81301	-6.21008
MI0004118_st	MI0004118	mmu-mir-1224	stem-loop	Mus musculus	GUGAGGACUGGGGAGGUGGAGGGUAGCAUCAUUAGAGCCAGAGCUCUGUCUCAGCUCCCUCUCCCCCCACCUCUUCUCUCCUCAG	0.0893209	0.792818	0.684289	0.502676	0.877497	-6.39974
MIMAT0028053_st	MIMAT0028053	mmu-miR-7073-3p	miRNA	Mus musculus	AUAGCCUUUUCCUCCCCAACAG	0.0892957	0.773543	1.01167	0.325361	0.792492	-6.12319
MI0025024_st	MI0025024	mmu-mir-7679	stem-loop	Mus musculus	AGGCUGGCACCAGGAUCCCUGAUUUGAGAUUCUUACUGUCAGGAUCCCAGGGUACCAACCAGC	0.0892618	0.882252	0.885347	0.387869	0.817388	-6.24151
MI0025000_st	MI0025000	mmu-mir-7660	stem-loop	Mus musculus	UUUGCCCUGGCUUCAGAUCUCGGCAACCAUCACUAACUAGAUCUGUAAGUGAUGGGCAAAGUA	-0.0889492	1.01588	-0.641568	0.529395	0.885031	-6.42844
MIMAT0029795_st	MIMAT0029795	mmu-miR-7646-3p	miRNA	Mus musculus	UCACUGGUCGCUCUCUUUCAC	0.0886486	0.601343	0.704893	0.490072	0.870082	-6.38528
MI0004643_st	MI0004643	mmu-mir-681	stem-loop	Mus musculus	GCAGCCUCGCUGGCAGGCAGCUCCAGAGUGUGGCUGUCCUCAUCACUCUCCCUAAGCAGGUAGAUGGGUUUCAGUUCACUCGCAGUCCAGGGCCUCCAGCGGGACAGUUG	-0.0886418	0.753648	-0.797552	0.435726	0.837617	-6.31525
MIMAT0027739_st	MIMAT0027739	mmu-miR-6919-3p	miRNA	Mus musculus	GCUCCUCCUCCUGGCCCACAG	-0.0885802	0.668368	-0.673495	0.509354	0.878846	-6.40716
MI0005205_st	MI0005205	mmu-mir-741	stem-loop	Mus musculus	UUGAUCUACGUAGAUUGGUACCUAUCAUGUAAAUCAUGUAAGCAUGAGAGAUGCCAUUCUAUGUAGAUUAA	0.0885415	0.779214	1.01899	0.321967	0.790755	-6.1159
MIMAT0003171_st	MIMAT0003171	mmu-miR-542-5p	miRNA	Mus musculus	CUCGGGGAUCAUCAUGUCACGA	0.088507	0.839342	0.74803	0.46429	0.857876	-6.35368
MI0021946_st	MI0021946	mmu-mir-6409	stem-loop	Mus musculus	GACGAGCAAUAACAGCUAGCGCGCAUGCGUGGACCAGAGACAAAGCUGUCCCCGUGUUUACAAACUGUGCGGGUGAGGAUGUGUGCUCCUCU	0.0883197	0.83068	0.67771	0.50674	0.877497	-6.40428
MI0023719_st	MI0023719	mmu-mir-7224	stem-loop	Mus musculus	GGGUAGGCCCCUCAGUGAAGAUUUCAGGACACUUAGAUCUCCACUGAGAGGACCACCCAC	0.0883	0.905239	0.757829	0.45855	0.855185	-6.34626
MIMAT0017216_st	MIMAT0017216	mmu-miR-487b-5p	miRNA	Mus musculus	UGGUUAUCCCUGUCCUCUUCG	-0.0882004	0.703218	-0.771447	0.450644	0.84736	-6.33579
MI0000685_st	MI0000685	mmu-mir-10a	stem-loop	Mus musculus	GACCUGUCUGUCUUCUGUAUAUACCCUGUAGAUCCGAAUUUGUGUAAGGAAUUUUGUGGUCACAAAUUCGUAUCUAGGGGAAUAUGUAGUUGACAUAAACACUCCGCUCA	0.0881576	0.721426	0.879521	0.390933	0.817388	-6.24662
MIMAT0029857_st	MIMAT0029857	mmu-miR-7674-3p	miRNA	Mus musculus	UCCCAUUCUCACCGCACCCAG	0.0880049	0.81626	0.596122	0.55866	0.902851	-6.45703
MIMAT0025082_st	MIMAT0025082	mmu-miR-6339	miRNA	Mus musculus	GAUGCCUUUGUCCUCAGUGUUAG	0.0879063	0.713182	0.718139	0.482067	0.868307	-6.37576
MIMAT0027931_st	MIMAT0027931	mmu-miR-7013-3p	miRNA	Mus musculus	CCACACUUACUGUUGCCUCUUCCU	-0.0877584	0.810796	-0.549406	0.589609	0.913054	-6.48431
MIMAT0004843_st	MIMAT0004843	mmu-miR-879-3p	miRNA	Mus musculus	GCUUAUGGCUUCAAGCUUUCGG	-0.0877444	0.663604	-0.71389	0.484626	0.869114	-6.37883
MI0005514_st	MI0005514	mmu-mir-493	stem-loop	Mus musculus	CGCCAGGGCCUUGUACAUGGUAGGCUUUCAUUCAUUUUUUGCACAUUCGGUGAAGGUCCUACUGUGUGCCAGGCCCUGUGCCA	-0.0874447	0.877212	-0.886864	0.387073	0.817388	-6.24017
MI0005477_st	MI0005477	mmu-mir-883b	stem-loop	Mus musculus	UGCAAUGCAUUACUGAGAAUGGGUAGCAGUCACUUUGUACUAUGAGUAACUGCAACAUCUCUCAGUAUUGUAAGGUUC	-0.0872662	0.982419	-0.443042	0.663116	0.924427	-6.53837
MI0021941_st	MI0021941	mmu-mir-6405	stem-loop	Mus musculus	UCACCCCAUCCAGCUUUCCAAGGGCUUCUUUCUGACUUCCUGGCUUGAUUUGGGUUCAUGGUGAGACCAGACCCCAAGGUUGUCCAGAGUUUGAAGUGGGAAGCAGUGGGAAGCAGUGGGGUGC	0.0872345	0.911102	0.683984	0.502864	0.877497	-6.39996
MIMAT0004848_st	MIMAT0004848	mmu-miR-883a-5p	miRNA	Mus musculus	UGCUGAGAGAAGUAGCAGUUAC	0.0872265	0.801928	0.867343	0.397389	0.817388	-6.25721
MI0003531_st	MI0003531	mmu-mir-367	stem-loop	Mus musculus	AGGCCGUCACUGUUGCUAACAUGCAACUCUGUUGAAUAGAAAUUGGAAUUGCACUUUAGCAAUGGUGAUGGACCU	-0.0871071	0.720679	-0.697438	0.494611	0.872871	-6.39056
MI0000795_st	MI0000795	mmu-mir-378a	stem-loop	Mus musculus	AGGGCUCCUGACUCCAGGUCCUGUGUGUUACCUCGAAAUAGCACUGGACUUGGAGUCAGAAGGCCU	-0.0870314	0.769963	-0.809015	0.429274	0.835566	-6.30602
MIMAT0017351_st	MIMAT0017351	mmu-miR-1981-3p	miRNA	Mus musculus	CAUCUAACCCUGGCCUUUGAC	-0.0869731	0.964028	-0.448497	0.65925	0.924427	-6.53587
MIMAT0009434_st	MIMAT0009434	mmu-miR-1961	miRNA	Mus musculus	UGAGGUAGUAGUUAGAA	-0.086969	0.664726	-0.874556	0.393557	0.817388	-6.25095
MIMAT0011212_st	MIMAT0011212	mmu-miR-2136	miRNA	Mus musculus	CUGGGUGUUGACUGAGAUGUG	0.0869623	0.916715	0.496413	0.625726	0.918713	-6.51265
MIMAT0000371_st	MIMAT0000371	mmu-miR-293-3p	miRNA	Mus musculus	AGUGCCGCAGAGUUUGUAGUGU	-0.0869253	0.686367	-0.678823	0.506052	0.877497	-6.40351
MIMAT0016979_st	MIMAT0016979	mmu-miR-1a-1-5p	miRNA	Mus musculus	ACAUACUUCUUUAUAUGCCCAUA	0.0869064	0.896338	0.574401	0.572943	0.90869	-6.46998
MIMAT0017066_st	MIMAT0017066	mmu-miR-92a-1-5p	miRNA	Mus musculus	AGGUUGGGAUUUGUCGCAAUGCU	0.0868879	0.947498	0.496462	0.625692	0.918713	-6.51263
MIMAT0014946_st	MIMAT0014946	mmu-miR-3074-2-3p	miRNA	Mus musculus	UGUUUCAGCUCAGUAGGCAC	0.0868333	0.78975	0.503272	0.620993	0.918713	-6.50914
MIMAT0022504_st	MIMAT0022504	mmu-miR-5709-5p	miRNA	Mus musculus	AUACGCACACUUAAGACUUUAG	-0.0868187	0.813109	-0.636635	0.53253	0.886979	-6.43164
MI0022353_st	MI0022353	mmu-mir-6537	stem-loop	Mus musculus	UGUCCGCUUCGCCUUAGAGAAGAGUUUCCUAGCGGUGAGUUUCUCCCACUGGUGACCAGGAAGGUUAUCAGGUGGAAGAACUCAGCUCACCAACCCUCUCUGCCUGUAGA	-0.0866505	0.733809	-0.789489	0.4403	0.840985	-6.32166
MIMAT0029876_st	MIMAT0029876	mmu-miR-6715-5p	miRNA	Mus musculus	ACAGGCACCACAGGUUUGAGCAU	-0.0865132	0.924569	-0.567205	0.577716	0.910018	-6.47417
MIMAT0000678_st	MIMAT0000678	mmu-miR-7b-5p	miRNA	Mus musculus	UGGAAGACUUGUGAUUUUGUUGU	-0.0863586	0.789849	-0.556719	0.584708	0.911244	-6.48018
MIMAT0027935_st	MIMAT0027935	mmu-miR-7015-3p	miRNA	Mus musculus	UCUCACUGUCCUCUGCACUAG	0.0862799	0.599268	0.663267	0.515727	0.879568	-6.41409
MIMAT0028029_st	MIMAT0028029	mmu-miR-7062-3p	miRNA	Mus musculus	ACUAACUUCUCCUGGCCCCACAG	0.0862307	0.747073	0.650696	0.523621	0.88427	-6.42246
MI0005474_st	MI0005474	mmu-mir-881	stem-loop	Mus musculus	UGCAGUACAAUAUUCAGAGAGAUAACAGUCACAUCUUUUCUAAAGUAACUGUGUCUUUUCUGAAUAGAGUAAUGUUCA	0.0861331	0.653113	0.900105	0.380178	0.817388	-6.22842
MIMAT0014850_st	MIMAT0014850	mmu-miR-3071-5p	miRNA	Mus musculus	ACUCAUUUGAGACGAUGAUGGA	0.0860968	0.624847	0.667169	0.51329	0.879568	-6.41146
MIMAT0003388_st	MIMAT0003388	mmu-miR-376b-5p	miRNA	Mus musculus	GUGGAUAUUCCUUCUAUGGUUA	0.0860912	0.909253	0.38447	0.705222	0.933511	-6.5633
MI0022940_st	MI0022940	mmu-mir-7090	stem-loop	Mus musculus	AGUUCUCAGAGUUGGGACACCAUGAGGGCUAACAGGCCUGCCUUUGAUGUCUGACUUUGCAG	-0.0860607	0.729448	-0.849087	0.407199	0.822664	-6.27282
MI0021959_st	MI0021959	mmu-mir-873b	stem-loop	Mus musculus	UUGUGGGUGUUCCCGGGAACUUGUCAGUCUCCUGUCUAUUUUCAAUAGGAGACUCACAAGUUCCUGCAAAUGCACAC	0.0860603	0.7087	0.845405	0.409196	0.822981	-6.27593
MI0021873_st	MI0021873	mmu-mir-6345	stem-loop	Mus musculus	GCUUUGUGAGUUUUCCUUGUUUCAGUGUUAGUCUAGCACUGCUCAGGGUGAACUAGUACAGUGUGUGGUAGUACUAGGUUCUCCAUGGACACAGGCAUAAAUGAAACUUGGUUUCUGCUCUUAAAGCC	-0.0860507	0.94581	-0.412568	0.68489	0.927331	-6.55177
MI0023723_st	MI0023723	mmu-mir-7228	stem-loop	Mus musculus	UGGCGACCUGAACAGAUGUCGCAGUGUUCGGUCUCCAGU	0.0860222	0.782785	0.730106	0.474902	0.863038	-6.36703
MIMAT0003488_st	MIMAT0003488	mmu-miR-698-3p	miRNA	Mus musculus	CAUUCUCGUUUCCUUCCCU	0.0858981	0.648358	0.619942	0.543215	0.890715	-6.4423
MI0002405_st	MI0002405	mmu-mir-470	stem-loop	Mus musculus	CAGUGCUCUUCUUGGACUGGCACUGGUGAGUUAAACUAAAUACAACCAGUACCUUUCUGAGAAGAGUAAAGCUCA	0.0858879	0.766622	0.88284	0.389185	0.817388	-6.24371
MIMAT0027813_st	MIMAT0027813	mmu-miR-6956-3p	miRNA	Mus musculus	UGACCGGCCUAUCCUCUCAG	-0.0857342	0.700244	-0.897068	0.381752	0.817388	-6.23113
MIMAT0004630_st	MIMAT0004630	mmu-miR-26b-3p	miRNA	Mus musculus	CCUGUUCUCCAUUACUUGGCUC	0.0856803	0.92607	0.427	0.674541	0.926817	-6.54554
MI0014081_st	MI0014081	mmu-mir-3088	stem-loop	Mus musculus	CAGUGCCUGCUAUGCAGUUGUUCAUGAGCUCUGGCUCCGAAGGUUCAUGAGCAGCUGCAAAGGUGUUGCUGCUG	0.0855453	0.762076	0.778973	0.446311	0.843912	-6.32994
MIMAT0028445_st	MIMAT0028445	mmu-miR-7238-3p	miRNA	Mus musculus	CUGUCCUUUGUGUUC	0.0854947	0.889065	0.738699	0.469797	0.860342	-6.36067
MIMAT0004941_st	MIMAT0004941	mmu-miR-544-3p	miRNA	Mus musculus	AUUCUGCAUUUUUAGCAAGCUC	-0.085221	0.728812	-0.495846	0.626119	0.918713	-6.51294
MI0006128_x_st	MI0006128	mmu-mir-467e	stem-loop	Mus musculus	GCCUGUGUGCAUAAGUGUGAGCAUGUAUAUGUGUGUAUAUUUUAUGCAUAUACAUACACACACCUAUAUACACAUGCACACAGACAU	0.0851514	0.932617	0.394024	0.698282	0.930337	-6.55947
MI0014029_st	MI0014029	mmu-mir-3067	stem-loop	Mus musculus	GCCCCAGCUUCCCCAGUUCUCAGGCCCGCUGUGGUGUGAAGUUAGGUUCACCAAGCGGCUGCCCUGGGAGAGGGGGAGGUGUGC	-0.0845192	0.835914	-0.650684	0.523629	0.88427	-6.42247
MIMAT0004670_st	MIMAT0004670	mmu-miR-7a-1-3p	miRNA	Mus musculus	CAACAAAUCACAGUCUGCCAUA	0.0844293	3.02907	0.297761	0.769361	0.956158	-6.59382
MIMAT0031414_st	MIMAT0031414	mmu-miR-1668	miRNA	Mus musculus	CAAAGGCCUCCUUCUCUGCAG	0.0843443	0.659777	0.790998	0.439442	0.839852	-6.32046
MIMAT0027719_st	MIMAT0027719	mmu-miR-6909-3p	miRNA	Mus musculus	UGCCUUCCCCGGCCUCCCACAG	-0.0842862	0.99908	-0.543233	0.593762	0.913054	-6.48776
MIMAT0017042_st	MIMAT0017042	mmu-miR-351-3p	miRNA	Mus musculus	GGUCAAGAGGCGCCUGGGAAC	0.0842567	1.24874	0.478863	0.637913	0.921137	-6.52142
MI0009947_st	MI0009947	mmu-mir-1952	stem-loop	Mus musculus	CCCUCUCUUAUUGAUCUCCACCCUCCUUCUGUGCAGGCUUAUUUCCUGCUCCAAGGUGUGGAUGACAAAAGAGAUGGAA	-0.0842419	0.928828	-0.622357	0.541662	0.889552	-6.44077
MIMAT0000582_st	MIMAT0000582	mmu-miR-338-3p	miRNA	Mus musculus	UCCAGCAUCAGUGAUUUUGUUG	-0.0842093	0.765853	-0.580371	0.568999	0.908502	-6.46647
MIMAT0001533_st	MIMAT0001533	mmu-miR-448-3p	miRNA	Mus musculus	UUGCAUAUGUAGGAUGUCCCAU	0.084138	1.30065	0.237311	0.815147	0.966873	-6.61056
MI0009965_st	MI0009965	mmu-mir-1968	stem-loop	Mus musculus	CCUCCUCUGCAGCUGUUAAGGAUGGUGGACUAUUGUUAGGGCCACCACCUCUGCAGCUGUUAAGGAGG	-0.0841161	0.737366	-0.76387	0.455032	0.851638	-6.34164
MIMAT0003743_st	MIMAT0003743	mmu-miR-712-3p	miRNA	Mus musculus	UGCGAGUCACCCCCGGGUGUUG	0.0840591	0.921556	0.820791	0.422709	0.832522	-6.29642
MI0008323_st	MI0008323	mmu-mir-1904	stem-loop	Mus musculus	CAAGUUAGCUGUUCUGCUCCUCUGGAGGGAGGUUCCUGUUUGCACACCUCUCUUCAGGUAGAUUAAACAUUUUAUUUGCA	0.0840054	0.830285	0.706807	0.48891	0.870082	-6.38391
MI0009919_st	MI0009919	mmu-mir-1930	stem-loop	Mus musculus	AUGCCCACGGUCACCUCCAUAGUACCUGCAGCGUGCUUGACUUUCUCUAUGGUGCAGUUACUGUGGCUGUGGCUGUGUUCGUGC	-0.0839987	0.884602	-0.933892	0.362957	0.810652	-6.19772
MIMAT0029904_st	MIMAT0029904	mmu-miR-1258-5p	miRNA	Mus musculus	UGCUGAGCUAAUUCCCUAACUG	-0.0838546	0.760265	-0.803505	0.432368	0.836952	-6.31047
MI0000823_st	MI0000823	mmu-mir-181b-2	stem-loop	Mus musculus	UUGAUGGCUGCACUCAACAUUCAUUGCUGUCGGUGGGUUUGAAUGUCAACCAACUCACUGAUCAAUGAAUGCAAACUGCGGGCCAAAAA	-0.0837732	0.833372	-0.773286	0.449583	0.847081	-6.33437
MIMAT0027975_st	MIMAT0027975	mmu-miR-7035-3p	miRNA	Mus musculus	UCUGAGCCGCUGUCCCUGCAG	-0.0837442	0.821281	-0.536589	0.598248	0.913054	-6.49142
MI0005480_st	MI0005480	mmu-mir-876	stem-loop	Mus musculus	UCACGUGCUAUGGAUUUCUCUGUGAAUCACUAUAUCAAAUCUAGUGUGGUAGUGGUUUACAAAGUAAUUCAUAGUGCUUCA	0.083744	0.773975	0.717625	0.482376	0.868307	-6.37614
MIMAT0027855_st	MIMAT0027855	mmu-miR-6976-3p	miRNA	Mus musculus	AUCUCCCUCCCAACUCCCCAG	0.0837176	0.966431	0.919989	0.369978	0.81301	-6.21048
MIMAT0028081_st	MIMAT0028081	mmu-miR-7087-3p	miRNA	Mus musculus	UGCUGGCUCUCUCCCCUGCCAG	-0.0837007	0.832687	-0.595581	0.559013	0.902851	-6.45736
MI0025026_st	MI0025026	mmu-mir-6715	stem-loop	Mus musculus	ACAGGCACCACAGGUUUGAGCAUUUUGAUUGAAUUGCCAAACCAGGCGUGCCUGUGG	-0.0835473	0.806172	-0.670778	0.511042	0.878846	-6.40901
MIMAT0027777_st	MIMAT0027777	mmu-miR-6938-3p	miRNA	Mus musculus	UCAUCUGGGGCUGUCUCCUUAG	0.0834868	0.711505	0.810483	0.428453	0.83448	-6.30483
MIMAT0029864_st	MIMAT0029864	mmu-miR-292b-5p	miRNA	Mus musculus	ACUCAAAACCUGGCGGCACUUUU	-0.0834375	0.975233	-0.559409	0.58291	0.910491	-6.47865
MI0022806_st	MI0022806	mmu-mir-6959	stem-loop	Mus musculus	GUGCCUGGGAAACCUGUGUCGGGCUGUGAGUGUUUUCUGGGACCUGAUACUCACUGCACCGACCUGCUCUCCCAG	-0.0833683	0.837421	-0.64	0.53039	0.885758	-6.42946
MIMAT0014907_st	MIMAT0014907	mmu-miR-3093-5p	miRNA	Mus musculus	CGCACCCCGCGGAGCUCACACU	-0.0833676	0.877688	-0.536998	0.597972	0.913054	-6.4912
MIMAT0025131_st	MIMAT0025131	mmu-miR-6385	miRNA	Mus musculus	GCAAGGAUGACAGAGAGGAAG	0.0833168	0.90944	0.561076	0.581797	0.910326	-6.4777
MIMAT0027965_st	MIMAT0027965	mmu-miR-7030-3p	miRNA	Mus musculus	CUUGCUCUGUUAUCUCUCCAG	-0.0832266	0.695409	-0.679248	0.505788	0.877497	-6.40322
MI0023722_st	MI0023722	mmu-mir-7227	stem-loop	Mus musculus	UCUGAUGACUUUUUCAUUGAAAAAUACUUGCUAUUUCUCUGAAAAGGGUCAUCGGCAGA	-0.0831978	0.886649	-0.56043	0.582228	0.910326	-6.47807
MI0026054_st	MI0026054	mmu-mir-3473g	stem-loop	Mus musculus	CUCUGCAAGUGGAGCAAGUGCUCACCACCGAGCCAUCUCUCCAACCUUCAUAUUUGUAUUUGUUAGACAAGAAGUACAAAAGUGAGGCUGGGGAGAGGGUUUGCAGUGUGUAUUGCUCUUCUAAAGGACCACAGUU	0.0831456	0.760675	0.844773	0.409539	0.822981	-6.27647
MI0004651_st	MI0004651	mmu-mir-719	stem-loop	Mus musculus	UUUAGGUGCUUAAAGAACAGUAUCUCGGCUACAGAAAAAUGUUUUUGGGUGAUGCUGUGGAUGUGUUUGAAGCCAGGAGAACAGAAGCCAAGAAGUGGCAGAAUGCACCC	0.0830953	0.837314	0.861788	0.400357	0.817536	-6.26199
MI0000250_st	MI0000250	mmu-mir-207	stem-loop	Mus musculus	AAGGCAGGGGUGAGGGGCUGCGGGAGGAGCCGGGCGGAGGCUGCGGCUUGCGCUUCUCCUGGCUCUCCUCCCUCUCUUU	0.083024	0.882103	0.473282	0.641811	0.921137	-6.52415
MIMAT0028034_st	MIMAT0028034	mmu-miR-7065-5p	miRNA	Mus musculus	AGUGUAGCAGGUAAACCAGGA	-0.0830067	0.739639	-0.679986	0.505332	0.877497	-6.40271
MI0014090_st	MI0014090	mmu-mir-3097	stem-loop	Mus musculus	ACACAGGUGGGAAGUGUGUGUCCAGUGGGUGUGUCUACAGAUCUGCUCAGACCUUUCUACCUGUCAG	-0.0829765	0.844802	-0.678257	0.506402	0.877497	-6.4039
MIMAT0027804_st	MIMAT0027804	mmu-miR-6952-5p	miRNA	Mus musculus	AUGGUGGGCGGUGAAACAGAGA	0.0825637	1.20986	0.3222	0.751085	0.9534	-6.586
MIMAT0020642_st	MIMAT0020642	mmu-miR-5131	miRNA	Mus musculus	CGGCGCCCCACGGAGCCCCGAGC	0.0824559	0.883641	0.531716	0.60155	0.913054	-6.49408
MI0019181_st	MI0019181	mmu-mir-5615-1	stem-loop	Mus musculus	CUUGGUUGUUUUCUGAGACAGAAAAGAGUCUCAUUUUCUGUCUCAGAAAACAACCAAGGA	0.0823421	0.828981	0.72555	0.477623	0.86519	-6.37037
MIMAT0020640_st	MIMAT0020640	mmu-miR-5129-5p	miRNA	Mus musculus	AUGUGGGGGCAUUGGUAUUUUC	-0.0821847	1.57097	-0.470708	0.643612	0.921137	-6.5254
MI0006282_st	MI0006282	mmu-mir-466i	stem-loop	Mus musculus	AGAGAUCAUGUCAGUGAACUGCCACAUUUUUGAUAUAUAUUAUGUAUGUAUGUGUGUGUGUGUGUGUGUGUGUAUAUAUAUACACACACACAUACACACUACAUGUAUGCAACAUAUAUAC	0.0821569	0.751808	0.548279	0.590366	0.913054	-6.48494
MIMAT0028075_st	MIMAT0028075	mmu-miR-7084-3p	miRNA	Mus musculus	GCCUCUGACCCCUGUCCUCUGC	-0.0820832	0.712013	-0.656974	0.51967	0.88135	-6.4183
MI0001734_st	MI0001734	mmu-mir-452	stem-loop	Mus musculus	GCUAAGCAGUUACAACUGUUUGCAGAGGAAACUGAGACUUUAUAACUAUGUCUCAGUCUCAUCUGCAAAGAGGUAAGUGCUUUGC	0.0820367	0.675972	0.841854	0.411128	0.825126	-6.27892
MI0003718_st	MI0003718	mmu-mir-302d	stem-loop	Mus musculus	CCUUUACUUUAACAUGGAGGCACUUGCUGUGCAUUUAAAAAUAAGUGCUUCCAUGUUUGAGUGUGG	0.0818631	0.940663	0.62043	0.542901	0.890662	-6.44199
MIMAT0000215_st	MIMAT0000215	mmu-miR-186-5p	miRNA	Mus musculus	CAAAGAAUUCUCCUUUUGGGCU	-0.0818133	0.689649	-0.71736	0.482536	0.868307	-6.37633
MI0022893_st	MI0022893	mmu-mir-7044	stem-loop	Mus musculus	CUCUUGUGUGGUGGUGGUGGCGGCCUCACUGUCAAUCCACUGCAGUACCUGAUGCAGCCCCGACCCUCACAG	-0.0816146	0.717372	-0.72639	0.47712	0.864832	-6.36975
MIMAT0016980_st	MIMAT0016980	mmu-miR-23b-5p	miRNA	Mus musculus	GGGUUCCUGGCAUGCUGAUUU	-0.0816108	0.915029	-0.494486	0.627059	0.919086	-6.51363
MIMAT0028018_st	MIMAT0028018	mmu-miR-7057-5p	miRNA	Mus musculus	CAGGAGAGGACUCAAGUU	-0.0815267	0.728958	-0.669555	0.511803	0.878846	-6.40984
MI0022743_st	MI0022743	mmu-mir-6896	stem-loop	Mus musculus	UUUCCUUUGUAGGCGACGAGAACCCGUGCCUGGUGUGUAAUAAUCACUGUUUCUCUCUCUCACCUACAAACAG	-0.0814621	0.788417	-0.573238	0.573713	0.90869	-6.47066
MI0000222_st	MI0000222	mmu-mir-129-1	stem-loop	Mus musculus	UGGAUCUUUUUGCGGUCUGGGCUUGCUGUUCUCUCGACAGUAGUCAGGAAGCCCUUACCCCAAAAAGUAUCUA	0.0813309	0.744925	0.847538	0.408038	0.822981	-6.27413
MI0000695_st	MI0000695	mmu-mir-210	stem-loop	Mus musculus	CCGGGGCAGUCCCUCCAGGCUCAGGACAGCCACUGCCCACCGCACACUGCGUUGCUCCGGACCCACUGUGCGUGUGACAGCGGCUGAUCUGUCCCUGGGCAGCGCGAACC	-0.0813086	0.832113	-0.601215	0.555338	0.902175	-6.45393
MI0005502_x_st	MI0005502	mmu-mir-466b-1	stem-loop	Mus musculus	UGUAUGUGUUGAUGUGUGUGUACAUGUACAUGUGUGAAUAUGAUAUACAUAUACAUACACGCACACAUAAGACACAUAUGAG	-0.0812844	0.819105	-0.696563	0.495146	0.872871	-6.39118
MI0000709_st	MI0000709	mmu-mir-221	stem-loop	Mus musculus	AUCCAGGUCUGGGGCAUGAACCUGGCAUACAAUGUAGAUUUCUGUGUUUGUUAGGCAACAGCUACAUUGUCUGCUGGGUUUCAGGCUACCUGGAA	-0.0806071	0.720488	-0.46745	0.645896	0.921137	-6.52696
MI0019198_st	MI0019198	mmu-mir-5627	stem-loop	Mus musculus	AGAGGGUGCGCCGGGCCCUGCGUCCCCGCCCUAGAGGACAGGGCUCUCCGGCGCCCCUCGU	0.0805081	0.867898	0.536729	0.598154	0.913054	-6.49134
MI0021934_st	MI0021934	mmu-mir-6398	stem-loop	Mus musculus	AAGGAUAGUCUUUUUUUUUGGGGGGGGGCAUAUAUUCACCUCUAUUUAAAUUUUUGUUUAUGAGUGGAGAGGGGUCAAUGAACCUCAGGUAAGGAUGUCCUG	-0.0804798	0.861089	-0.587522	0.564292	0.905105	-6.46221
MI0000726_st	MI0000726	mmu-mir-128-2	stem-loop	Mus musculus	CAGUGGGAAGGGGGGCCGAUGCACUGUAAGAGAGUGAGUAGCAGGUCUCACAGUGAACCGGUCUCUUUCCCUACUG	0.0803239	0.785538	0.592707	0.560892	0.902851	-6.4591
[truncated: 1,164 more rows]

## Sheet: Neuron_Ctrl_vs_Stau all probes
featureNames.n_mir.	Accession	Transcript.ID.Array.Design.	Sequence.Type	Species.Scientific.Name	Sequence	logFC	AveExpr	t	P.Value	adj.P.Val	B
MIMAT0017069_st	MIMAT0017069	mmu-miR-128-2-5p	miRNA	Mus musculus	GGGGGCCGAUGCACUGUAAGAGA	-3.10346	2.11234	-12.4472	3.56878e-10	8.98917e-07	12.1076
MIMAT0017071_st	MIMAT0017071	mmu-miR-7b-3p	miRNA	Mus musculus	CAACAAGUCACAGCCAGCCUCA	-2.54902	1.87214	-12.088	5.68395e-10	8.98917e-07	11.7654
MIMAT0004524_st	MIMAT0004524	mmu-miR-30b-3p	miRNA	Mus musculus	CUGGGAUGUGGAUGUUUACGUC	-1.47306	1.41934	-11.4877	1.26867e-09	1.33761e-06	11.1629
MIMAT0004527_st	MIMAT0004527	mmu-miR-124-5p	miRNA	Mus musculus	CGUGUUCACAGCGGACCUUGAU	-1.91436	2.73198	-11.0827	2.22204e-09	1.75708e-06	10.7336
MIMAT0017173_st	MIMAT0017173	mmu-miR-412-5p	miRNA	Mus musculus	UGGUCGACCAGCUGGAAAGUAAU	-1.30696	2.15103	-6.47051	4.79137e-06	0.00303102	4.26147
MIMAT0004668_st	MIMAT0004668	mmu-miR-138-1-3p	miRNA	Mus musculus	CGGCUACUUCACAACACCAGGG	-1.22533	1.67254	-5.9411	1.37729e-05	0.00726059	3.30705
MIMAT0001419_st	MIMAT0001419	mmu-miR-433-5p	miRNA	Mus musculus	UACGGUGAGCCUGUCAUUAUUC	-1.08488	1.31958	-5.80034	1.83501e-05	0.0082916	3.04596
MIMAT0014827_st	MIMAT0014827	mmu-miR-3060-3p	miRNA	Mus musculus	CCAUAGCACAGAAGCACUCCCA	-0.839213	1.70679	-5.15638	7.03355e-05	0.0278089	1.81536
MIMAT0016985_st	MIMAT0016985	mmu-miR-134-3p	miRNA	Mus musculus	CUGUGGGCCACCUAGUCACC	-1.3539	1.26499	-5.00316	9.75045e-05	0.0336026	1.51459
MIMAT0017174_st	MIMAT0017174	mmu-miR-370-5p	miRNA	Mus musculus	CAGGUCACGUCUCUGCAGUU	-0.588177	0.916011	-4.96311	0.000106236	0.0336026	1.43553
MIMAT0004935_st	MIMAT0004935	mmu-miR-872-3p	miRNA	Mus musculus	UGAACUAUUGCAGUAGCCUCCU	-0.612723	1.25755	-4.33983	0.000410951	0.110184	0.185244
MIMAT0017236_st	MIMAT0017236	mmu-miR-551b-5p	miRNA	Mus musculus	GAAAUCAAGCUUGGGUGAGACCU	-0.747848	1.14873	-4.2732	0.00047567	0.110184	0.049865
MIMAT0003167_st	MIMAT0003167	mmu-miR-540-3p	miRNA	Mus musculus	AGGUCAGAGGUCGAUCCUGG	-0.928407	1.66349	-4.26818	0.000480936	0.110184	0.0396722
MIMAT0017172_st	MIMAT0017172	mmu-miR-410-5p	miRNA	Mus musculus	AGGUUGUCUGUGAUGAGUUCG	-0.625128	0.951027	-4.23071	0.000522228	0.110184	-0.0365788
MIMAT0003737_st	MIMAT0003737	mmu-miR-666-5p	miRNA	Mus musculus	AGCGGGCACAGCUGUGAGAGCC	-0.674649	1.37777	-4.23044	0.000522531	0.110184	-0.0371158
MIMAT0007872_st	MIMAT0007872	mmu-miR-1906	miRNA	Mus musculus	UGCAGCAGCCUGAGGCAGGGCU	0.869655	1.48537	4.14672	0.000628241	0.124195	-0.207669
MIMAT0016986_st	MIMAT0016986	mmu-miR-137-5p	miRNA	Mus musculus	ACGGGUAUUCUUGGGUGGAUAAU	-1.65072	3.65619	-4.09069	0.000710785	0.132248	-0.321935
MIMAT0027718_st	MIMAT0027718	mmu-miR-6909-5p	miRNA	Mus musculus	CAGGGGGGCUGGAAUGGGCACU	0.95224	6.49819	4.03006	0.000812467	0.142768	-0.445681
MIMAT0004616_st	MIMAT0004616	mmu-miR-30c-1-3p	miRNA	Mus musculus	CUGGGAGAGGGUUGUUUACUCC	-0.49763	1.0505	-3.93345	0.00100556	0.167399	-0.642964
MIMAT0017053_st	MIMAT0017053	mmu-miR-212-5p	miRNA	Mus musculus	ACCUUGGCUCUAGACUGCUUACU	-0.970518	2.33315	-3.86268	0.00117566	0.170302	-0.787511
MIMAT0031423_st	MIMAT0031423	mmu-miR-8117	miRNA	Mus musculus	GCUCGUGUGGAACAGAAGGGG	0.594167	1.08805	3.86225	0.0011768	0.170302	-0.788406
MIMAT0031405_st	MIMAT0031405	mmu-miR-8101	miRNA	Mus musculus	GGCGAGCGGAGCCGGAGGAGCC	0.551853	9.91567	3.85928	0.00118452	0.170302	-0.794454
MIMAT0011213_st	MIMAT0011213	mmu-miR-2137	miRNA	Mus musculus	GCCGGCGGGAGCCCCAGGGAG	0.726186	12.1206	3.8011	0.001347	0.183813	-0.913282
MIMAT0003736_st	MIMAT0003736	mmu-miR-670-5p	miRNA	Mus musculus	AUCCCUGAGUGUAUGUGGUGAA	-0.809536	1.50504	-3.78534	0.00139472	0.183813	-0.945456
MIMAT0005438_st	MIMAT0005438	mmu-miR-30c-2-3p	miRNA	Mus musculus	CUGGGAGAAGGCUGUUUACUCU	-1.07224	2.49126	-3.73509	0.00155844	0.197174	-1.048
MIMAT0003188_st	MIMAT0003188	mmu-miR-503-5p	miRNA	Mus musculus	UAGCAGCGGGAACAGUACUGCAG	-0.712868	2.21709	-3.70031	0.00168287	0.202754	-1.11894
MIMAT0000706_st	MIMAT0000706	mmu-miR-362-5p	miRNA	Mus musculus	AAUCCUUGGAACCUAGGUGUGAAU	-0.514055	2.66808	-3.68761	0.00173075	0.202754	-1.14484
MIMAT0016987_st	MIMAT0016987	mmu-miR-138-2-3p	miRNA	Mus musculus	GCUAUUUCACGACACCAGGGU	-0.959365	2.20405	-3.66745	0.00180953	0.204413	-1.18593
MIMAT0028415_st	MIMAT0028415	mmu-miR-7223-3p	miRNA	Mus musculus	GUCUCGAACAAGCUAGG	0.319988	0.803944	3.57323	0.0022277	0.23851	-1.37773
MI0014026_st	MI0014026	mmu-mir-3064	stem-loop	Mus musculus	GGUCUGGCUGUUGUGGUGUGCAAAACUCCGUACAUUGCUAUUUUGCCACACUGCAACACCUUACAGA	0.33318	0.776296	3.56627	0.00226219	0.23851	-1.39189
MIMAT0000584_st	MIMAT0000584	mmu-miR-339-5p	miRNA	Mus musculus	UCCCUGUCCUCCAGGAGCUCACG	-0.52623	1.43321	-3.5351	0.00242311	0.247235	-1.45522
MIMAT0017235_st	MIMAT0017235	mmu-miR-758-5p	miRNA	Mus musculus	UGGUUGACCAGAGAGCACACG	-0.476544	0.797504	-3.50736	0.00257583	0.254604	-1.51153
MIMAT0007876_st	MIMAT0007876	mmu-miR-1907	miRNA	Mus musculus	GAGCAGCAGAGGAUCUGGAGGU	-0.446932	1.03889	-3.4628	0.00284141	0.272345	-1.60188
MIMAT0017244_st	MIMAT0017244	mmu-miR-496a-5p	miRNA	Mus musculus	AGGUUGCCCAUGGUGUGUUCA	-0.470752	0.982447	-3.43266	0.00303623	0.282459	-1.66291
MIMAT0004746_st	MIMAT0004746	mmu-miR-409-5p	miRNA	Mus musculus	AGGUUACCCGAGCAACUUUGCAU	-0.559782	2.70273	-3.40168	0.00325025	0.29373	-1.72555
MIMAT0016982_st	MIMAT0016982	mmu-miR-128-1-5p	miRNA	Mus musculus	CGGGGCCGUAGCACUGUCUGA	-0.585474	0.960735	-3.35483	0.00360254	0.316523	-1.82012
MIMAT0020630_st	MIMAT0020630	mmu-miR-5122	miRNA	Mus musculus	CCGCGGGACCCGGGGCUGUG	1.13407	5.65401	3.31597	0.00392309	0.331908	-1.89839
MIMAT0000660_st	MIMAT0000660	mmu-miR-181a-1-3p	miRNA	Mus musculus	ACCAUCGACCGUUGAUUGUACC	-0.973821	2.68541	-3.30854	0.00398752	0.331908	-1.91334
MIMAT0020620_st	MIMAT0020620	mmu-miR-5112	miRNA	Mus musculus	UAGCUCAGCGGGAGAGCAC	0.725039	8.14811	3.28156	0.00423031	0.343089	-1.96757
MIMAT0004786_st	MIMAT0004786	mmu-miR-540-5p	miRNA	Mus musculus	CAAGGGUCACCCUCUGACUCUGU	-0.364242	0.78988	-3.2401	0.00463199	0.353338	-2.05072
MIMAT0025152_st	MIMAT0025152	mmu-miR-6400	miRNA	Mus musculus	UUCUUGCUGCUUGGUGCUCGC	0.30267	0.638326	3.23767	0.00465661	0.353338	-2.05558
MIMAT0004521_st	MIMAT0004521	mmu-miR-15b-3p	miRNA	Mus musculus	CGAAUCAUUAUUUGCUGCUCUA	0.31062	0.687468	3.23423	0.00469181	0.353338	-2.06248
MI0000171_st	MI0000171	mmu-mir-149	stem-loop	Mus musculus	GGCUCUGGCUCCGUGUCUUCACUCCCGUGUUUGUCCGAGGAGGGAGGGAGGGACGGGGGCGGUGCU	-0.456859	1.05736	-3.20757	0.00497319	0.365818	-2.11582
MI0004665_st	MI0004665	mmu-mir-146b	stem-loop	Mus musculus	GACUGAGAGAACUUUGGCCACCUGGCUCUGAGAACUGAAUUCCAUAGGCUGUGAGCUCUAGCAGACGCCCUAGGGACUCAGUUCUGGUGCCCGGCUGUGCUAUACCAUC	-0.281122	0.789078	-3.19372	0.00512582	0.368477	-2.14349
MI0000556_st	MI0000556	mmu-let-7a-1	stem-loop	Mus musculus	UUCACUGUGGGAUGAGGUAGUAGGUUGUAUAGUUUUAGGGUCACACCCACCACUGGGAGAUAACUAUACAAUCUACUGUCUUUCCUAAGGUGAU	-0.332277	1.10336	-3.16786	0.00542323	0.380981	-2.1951
MIMAT0009394_st	MIMAT0009394	mmu-miR-1931	miRNA	Mus musculus	AUGCAAGGGCUGGUGCGAUGGC	0.722927	6.00439	3.15802	0.00554066	0.380981	-2.21469
MIMAT0027962_st	MIMAT0027962	mmu-miR-7029-5p	miRNA	Mus musculus	UCUGGACGCUCGGCUGCCAGCGC	-0.26441	0.72469	-3.13188	0.00586517	0.388155	-2.26671
MIMAT0009457_st	MIMAT0009457	mmu-miR-1839-3p	miRNA	Mus musculus	AGACCUACUUAUCUACCAACAGC	-0.621194	1.97999	-3.12991	0.00589043	0.388155	-2.27064
MIMAT0016984_st	MIMAT0016984	mmu-miR-132-5p	miRNA	Mus musculus	AACCGUGGCUUUCGAUUGUUAC	-0.512648	1.28904	-3.08047	0.00655844	0.423354	-2.36872
MI0003532_st	MI0003532	mmu-mir-494	stem-loop	Mus musculus	UUGAUACUUGAAGGAGAGGUUGUCCGUGUUGUCUUCUCUUUAUUUAUGAUGAAACAUACACGGGAAACCUCUUUUUUAGUAUCAA	-0.413847	0.990461	-3.03582	0.00722489	0.451871	-2.45696
MIMAT0003453_st	MIMAT0003453	mmu-miR-497-5p	miRNA	Mus musculus	CAGCAGCACACUGUGGUUUGUA	-0.906315	1.37287	-3.03194	0.00728593	0.451871	-2.46463
MIMAT0027763_st	MIMAT0027763	mmu-miR-6931-3p	miRNA	Mus musculus	CCCAACCUCUUCAUACCCCAG	-0.281205	0.886161	-2.97923	0.0081649	0.490651	-2.5683
MI0000138_st	MI0000138	mmu-let-7i	stem-loop	Mus musculus	CUGGCUGAGGUAGUAGUUUGUGCUGUUGGUCGGGUUGUGACAUUGCCCGCUGUGGAGAUAACUGCGCAAGCUACUGCCUUGCUAG	-0.354269	0.906967	-2.97603	0.00822147	0.490651	-2.57458
MI0000164_x_st	MI0000164	mmu-mir-138-2	stem-loop	Mus musculus	CAGCUGGUGUUGUGAAUCAGGCCGACGAGCAGCGCAUCCUCUUACCCGGCUAUUUCACGACACCAGGGUUG	-0.463292	1.05358	-2.96405	0.00843652	0.494161	-2.59805
MIMAT0017345_st	MIMAT0017345	mmu-miR-669l-3p	miRNA	Mus musculus	AUAUACAUACACACCCAUAUAU	-0.341359	0.851269	-2.9497	0.00870154	0.500417	-2.62616
MIMAT0022985_st	MIMAT0022985	mmu-miR-5107-3p	miRNA	Mus musculus	CAACCUGUGCUUCUCUUCCCAG	0.308713	0.745573	2.91622	0.00935126	0.522422	-2.69154
MI0000793_st	MI0000793	mmu-mir-376a	stem-loop	Mus musculus	UAAAAGGUAGAUUCUCCUUCUAUGAGUACAAUAUUAAUGACUAAUCGUAGAGGAAAAUCCACGUUUUC	-0.462187	1.09493	-2.9047	0.00958561	0.522422	-2.714
MIMAT0000744_st	MIMAT0000744	mmu-miR-380-5p	miRNA	Mus musculus	AUGGUUGACCAUAGAACAUGCG	-0.552216	2.36609	-2.89871	0.00970947	0.522422	-2.72564
MIMAT0004894_st	MIMAT0004894	mmu-miR-574-3p	miRNA	Mus musculus	CACGCUCAUGCACACACCCACA	-0.830234	1.86713	-2.8905	0.00988219	0.522422	-2.74163
MIMAT0004642_st	MIMAT0004642	mmu-miR-330-5p	miRNA	Mus musculus	UCUCUGGGCCUGUGUCUUAGGC	-0.476854	1.13258	-2.88444	0.0100114	0.522422	-2.7534
MIMAT0020607_st	MIMAT0020607	mmu-miR-5100	miRNA	Mus musculus	UCGAAUCCCAGCGGUGCCUCU	0.643752	6.89439	2.88148	0.0100752	0.522422	-2.75915
MI0000564_st	MI0000564	mmu-mir-15a	stem-loop	Mus musculus	CCCUUGGAGUAAAGUAGCAGCACAUAAUGGUUUGUGGAUGUUGAAAAGGUGCAGGCCAUACUGUGCUGCCUCAAAAUACAAGGA	-0.217354	0.900042	-2.82633	0.0113364	0.554364	-2.86592
MI0024987_st	MI0024987	mmu-mir-7649	stem-loop	Mus musculus	UGACAGCAGUGCUGUAGACAUGGUCUCUCAGCAUCUCUCCAGCACUGCUUGUUUCU	-0.354702	0.805658	-2.82242	0.0114315	0.554364	-2.87347
MIMAT0000230_st	MIMAT0000230	mmu-miR-199a-3p	miRNA	Mus musculus	ACAGUAGUCUGCACAUUGGUUA	-1.1231	2.24703	-2.81716	0.0115604	0.554364	-2.88361
MIMAT0004667_st	MIMAT0004667	mmu-miR-199b-3p	miRNA	Mus musculus	ACAGUAGUCUGCACAUUGGUUA	-1.1231	2.24703	-2.81716	0.0115604	0.554364	-2.88361
MIMAT0017066_st	MIMAT0017066	mmu-miR-92a-1-5p	miRNA	Mus musculus	AGGUUGGGAUUUGUCGCAAUGCU	-0.464798	0.947498	-2.81688	0.0115675	0.554364	-2.88416
MI0003519_st	MI0003519	mmu-mir-543	stem-loop	Mus musculus	UGCUUAAUGAGAAGUUGCCCGCGUGUUUUUCGCUUUAUAUGUGACGAAACAUUCGCGGUGCACUUCUUUUUCAGCA	-0.285392	0.979265	-2.78354	0.0124188	0.586278	-2.9483
MIMAT0017234_st	MIMAT0017234	mmu-miR-592-3p	miRNA	Mus musculus	UCAUCACGUGGUGACGCAACAU	-0.482319	0.987917	-2.77345	0.012688	0.59018	-2.96765
MIMAT0003450_st	MIMAT0003450	mmu-miR-488-3p	miRNA	Mus musculus	UUGAAAGGCUGUUUCUUGGUC	0.242487	0.751991	2.76306	0.0129712	0.594607	-2.98756
MIMAT0004529_st	MIMAT0004529	mmu-miR-125b-2-3p	miRNA	Mus musculus	ACAAGUCAGGUUCUUGGGACCU	-0.57419	1.76516	-2.73926	0.0136428	0.614317	-3.03305
MIMAT0001418_st	MIMAT0001418	mmu-miR-431-5p	miRNA	Mus musculus	UGUCUUGCAGGCCGUCAUGCA	-0.815925	3.47536	-2.72842	0.0139598	0.614317	-3.05374
MIMAT0020367_st	MIMAT0020367	mmu-miR-3473b	miRNA	Mus musculus	GGGCUGGAGAGAUGGCUCAG	0.415351	11.0331	2.7276	0.0139838	0.614317	-3.05529
MIMAT0027759_st	MIMAT0027759	mmu-miR-6929-3p	miRNA	Mus musculus	CAGGUGCUGUCUUCUUCUUCCAG	-0.984789	1.51812	-2.70643	0.0146241	0.633646	-3.09557
MIMAT0028417_st	MIMAT0028417	mmu-miR-7224-3p	miRNA	Mus musculus	UCCACUGAGAGGACCACCCAC	-0.289081	1.1369	-2.69196	0.0150779	0.644479	-3.12304
MIMAT0027996_st	MIMAT0027996	mmu-miR-7046-5p	miRNA	Mus musculus	UGUAGGGUGAGGCUGGGAGCCAGG	0.798639	4.67578	2.68216	0.0153929	0.649169	-3.14162
MI0004682_st	MI0004682	mmu-mir-698	stem-loop	Mus musculus	UCAUCUCUGCCCUCACUGUAAGGGAGGGUGGUGGCUAUGUGGGUGGGACAGGGAUGUUCAGUUGCUAAAGACAUUCUCGUUUCCUUCCCUCAGUGUCCCCAGAUGGUGA	-0.207653	0.628099	-2.66945	0.0158105	0.658006	-3.16566
MIMAT0014893_st	MIMAT0014893	mmu-miR-466n-5p	miRNA	Mus musculus	GUGUGUGCGUACAUGUACAUGU	0.240465	0.743931	2.64094	0.0167872	0.689583	-3.21943
MI0000627_st	MI0000627	mmu-mir-342	stem-loop	Mus musculus	GAAAAUGGGCUCAAGGUGAGGGGUGCUAUCUGUGAUUGAGGGACAUGGUCAAUGGAAUUGUCUCACACAGAAAUCGCACCCGUCACCUUGGCCUGCUGA	-0.37285	0.950508	-2.62319	0.0174242	0.706576	-3.2528
MIMAT0022836_st	MIMAT0022836	mmu-miR-299b-5p	miRNA	Mus musculus	GGUUUACCGUCCCACAUACAU	-0.456621	1.16458	-2.61208	0.0178346	0.714063	-3.27364
MI0022781_st	MI0022781	mmu-mir-6934	stem-loop	Mus musculus	AGGCCUUGGUGGAGACAGCAAGGGUGGGAUGGUUCAAGCCACCUCUGCUCCUGCCCCACCAG	-0.325965	0.846859	-2.59028	0.0186664	0.738024	-3.31442
MIMAT0000542_st	MIMAT0000542	mmu-miR-34a-5p	miRNA	Mus musculus	UGGCAGUGUCUUAGCUGGUUGU	-0.652817	1.68019	-2.57534	0.0192575	0.742901	-3.34227
MIMAT0017207_st	MIMAT0017207	mmu-miR-543-5p	miRNA	Mus musculus	AAGUUGCCCGCGUGUUUUUCG	-0.390445	0.851673	-2.57456	0.0192888	0.742901	-3.34373
MIMAT0000155_st	MIMAT0000155	mmu-miR-142-3p	miRNA	Mus musculus	UGUAGUGUUUCCUACUUUAUGGA	0.22254	0.666336	2.56948	0.0194944	0.742901	-3.35319
MIMAT0025587_st	MIMAT0025587	mmu-miR-3473e	miRNA	Mus musculus	GGGCUGGAGAGAUGGCUCGUA	0.393115	10.815	2.56151	0.0198207	0.746346	-3.36801
MIMAT0000377_st	MIMAT0000377	mmu-miR-299a-5p	miRNA	Mus musculus	UGGUUUACCGUCCCACAUACAU	-0.619936	1.47765	-2.53918	0.020763	0.759644	-3.40944
MI0021588_st	MI0021588	mmu-mir-6241	stem-loop	Mus musculus	CAGGAACCUCAGUCAUUAUAACACUCACGGCGGCUGGAAUUCCCAUCAAGUGAUCUGUGAGGGAAUUUCCAGGUGGCCAUGACGUGACAGAGCAGAAUGACGG	0.314707	0.770346	2.53409	0.0209835	0.759644	-3.41885
MIMAT0028031_st	MIMAT0028031	mmu-miR-7063-3p	miRNA	Mus musculus	UGCUCUCUGCCCCUCUUAAG	0.260422	0.640563	2.53116	0.0211114	0.759644	-3.42427
MIMAT0028079_st	MIMAT0028079	mmu-miR-7086-3p	miRNA	Mus musculus	UCCGUUCUGAUAUCUCCUCAG	-0.186546	0.637631	-2.53063	0.0211346	0.759644	-3.42524
MI0014087_st	MI0014087	mmu-mir-3094	stem-loop	Mus musculus	UUGUUGGGGACAUUUUUAAAGCAUGGAUUGGUUAUUGAUUUGUCCUUUAAAUUGUGUCCUCAAG	0.216126	0.729181	2.5217	0.02153	0.765162	-3.44175
MI0021958_st	MI0021958	mmu-mir-6420	stem-loop	Mus musculus	GGGAUGGAGGGAAAGUUGGGGGUGGGAUGGAGUGGGGAGUUUUGUUUCUAUAACAACACUAAUCCUAUAAAAUCAAACUUCCAGUCAUAUCCUCUCAUCUCU	-0.237917	0.774238	-2.51363	0.021893	0.769417	-3.45664
MIMAT0029810_st	MIMAT0029810	mmu-miR-7652-5p	miRNA	Mus musculus	UAAGGGCACAGGGAUUUCAGGC	0.423436	1.20034	2.50378	0.0223438	0.771697	-3.47477
MIMAT0003892_st	MIMAT0003892	mmu-miR-762	miRNA	Mus musculus	GGGGCUGGGGCCGGGACAGAGC	0.425955	10.3792	2.50006	0.0225165	0.771697	-3.48162
MI0019319_st	MI0019319	mmu-mir-5710	stem-loop	Mus musculus	AGAGUCUUGGGACAUAGUGUAAGGCAGUGGUCUGGCUAGUCCCACUAACUGGCUCUUUGUCCCUCGGCA	-0.270623	0.906699	-2.49635	0.0226898	0.771697	-3.48844
MIMAT0029878_st	MIMAT0029878	mmu-miR-3620-5p	miRNA	Mus musculus	CUGUGGGCUGGGCUGGGAAGCA	0.475296	8.26744	2.49091	0.0229463	0.77212	-3.49843
MIMAT0027842_st	MIMAT0027842	mmu-miR-6970-5p	miRNA	Mus musculus	GUAAGUUCAGGGCUGGGAGCAGAGA	0.628656	8.23916	2.47423	0.0237499	0.781218	-3.529
MIMAT0014944_st	MIMAT0014944	mmu-miR-3107-3p	miRNA	Mus musculus	CGGGGCAGCUCAGUACAGGA	-0.830255	2.28914	-2.46862	0.0240263	0.781218	-3.53927
MIMAT0025118_st	MIMAT0025118	mmu-miR-6374	miRNA	Mus musculus	AAGUUAUAAGCUAGUUGGUGCU	0.20047	0.697952	2.46733	0.02409	0.781218	-3.54162
MI0014063_x_st	MI0014063	mmu-mir-466b-5	stem-loop	Mus musculus	UGUGUAUGUGUUGAUGUGUGUGUACAUGUACAUGUGUGAAUAUGAUAUACAUAUACAUACACGCACACAUAAGACACAUAUGAGCACA	0.251051	0.801251	2.45651	0.0246329	0.781218	-3.56139
MI0014070_x_st	MI0014070	mmu-mir-466b-7	stem-loop	Mus musculus	UGUGUAUGUGUUGAUGUGUGUGUACAUGUACAUGUGUGAAUAUGAUAUACAUAUACAUACACGCACACAUAAGACACAUAUGAGCACA	0.251051	0.801251	2.45651	0.0246329	0.781218	-3.56139
MIMAT0019336_st	MIMAT0019336	mmu-miR-3960	miRNA	Mus musculus	GGCGGCGGCGGAGGCGGGGG	0.319112	11.4333	2.45521	0.0246986	0.781218	-3.56376
MI0006306_st	MI0006306	mmu-mir-1198	stem-loop	Mus musculus	UUUUUUUUCUUUUGUUUAUUUUGUUUGUGACAGUUGUCUGUUAUGUGUUCCUGGCUGGCUUGGUACUCAUGUGUAGCCCAAGCUAGCCUCUAACUCAUGGCAGUCAUCCUGUCUCAGUCUC	-0.250398	0.826341	-2.44385	0.0252823	0.786851	-3.58446
MI0008315_st	MI0008315	mmu-mir-1905	stem-loop	Mus musculus	GUGUUGGUCUGCUGCUGGAUGCGUUUGAUGGUCGCUCCCUUGGGGCCCACCACCAGUCCCACCACGCGGUAGGGUACUCGUA	0.233377	0.760084	2.43475	0.0257591	0.786851	-3.60101
MIMAT0028134_st	MIMAT0028134	mmu-miR-7118-3p	miRNA	Mus musculus	UAACUCUACGUCCUCCUCCACA	-0.248094	0.779353	-2.43162	0.0259248	0.786851	-3.60669
MIMAT0017260_st	MIMAT0017260	mmu-miR-652-5p	miRNA	Mus musculus	CAACCCUAGGAGGGGGUGCCAUUC	-0.868913	1.88649	-2.4271	0.0261661	0.786851	-3.61489
MIMAT0016994_st	MIMAT0016994	mmu-miR-129-1-3p	miRNA	Mus musculus	AAGCCCUUACCCCAAAAAGUAU	-0.731074	1.22006	-2.41951	0.026576	0.786851	-3.62864
MIMAT0004859_st	MIMAT0004859	mmu-miR-193b-3p	miRNA	Mus musculus	AACUGGCCCACAAAGUCCCGCU	-0.578981	2.23493	-2.41778	0.0266705	0.786851	-3.63178
MIMAT0003743_st	MIMAT0003743	mmu-miR-712-3p	miRNA	Mus musculus	UGCGAGUCACCCCCGGGUGUUG	0.2332	0.921556	2.4152	0.0268119	0.786851	-3.63646
MIMAT0000523_st	MIMAT0000523	mmu-let-7c-5p	miRNA	Mus musculus	UGAGGUAGUAGGUUGUAUGGUU	0.317372	12.7861	2.4142	0.0268669	0.786851	-3.63827
MIMAT0004638_st	MIMAT0004638	mmu-miR-323-5p	miRNA	Mus musculus	AGGUGGUCCGUGGCGCGUUCGC	-0.606692	1.32374	-2.40587	0.0273284	0.791347	-3.65332
MIMAT0005856_st	MIMAT0005856	mmu-miR-1195	miRNA	Mus musculus	UGAGUUCGAGGCCAGCCUGCUCA	0.814689	6.68425	2.40244	0.0275208	0.791347	-3.65952
MIMAT0028411_st	MIMAT0028411	mmu-miR-7221-3p	miRNA	Mus musculus	UGACUGUGGGCUGGGGACUGG	0.49312	9.08837	2.38864	0.0283067	0.79274	-3.68439
MI0000167_st	MI0000167	mmu-mir-142	stem-loop	Mus musculus	ACCCAUAAAGUAGAAAGCACUACUAACAGCACUGGAGGGUGUAGUGUUUCCUACUUUAUGGAUG	-0.240594	0.842883	-2.38765	0.0283642	0.79274	-3.68618
MIMAT0009416_st	MIMAT0009416	mmu-miR-1949	miRNA	Mus musculus	CUAUACCAGGAUGUCAGCAUAGUU	0.706698	3.88182	2.38384	0.028585	0.79274	-3.69303
MIMAT0004759_st	MIMAT0004759	mmu-miR-466a-5p	miRNA	Mus musculus	UAUGUGUGUGUACAUGUACAUA	0.248577	0.682138	2.37498	0.029106	0.79274	-3.70896
MIMAT0000669_st	MIMAT0000669	mmu-miR-221-3p	miRNA	Mus musculus	AGCUACAUUGUCUGCUGGGUUUC	-0.835221	3.25983	-2.36571	0.0296601	0.79274	-3.72558
MI0022785_st	MI0022785	mmu-mir-6938	stem-loop	Mus musculus	AGUGUUUGGAGCUAGCUCCAGAGAGAGUGAAGUCAUGCUUGUCAUCUGGGGCUGUCUCCUUAG	0.221774	0.670462	2.36069	0.029964	0.79274	-3.73456
MI0000720_st	MI0000720	mmu-mir-9-1	stem-loop	Mus musculus	CGGGGUUGGUUGUUAUCUUUGGUUAUCUAGCUGUAUGAGUGGUGUGGAGUCUUCAUAAAGCUAGAUAACCGAAAGUAAAAAUAACCCCA	-0.37687	0.965833	-2.3586	0.0300919	0.79274	-3.73832
MIMAT0027841_st	MIMAT0027841	mmu-miR-6969-3p	miRNA	Mus musculus	UGUUGUUCCCAUCUCUGCAG	0.2564	0.794104	2.35773	0.0301449	0.79274	-3.73987
MIMAT0003739_st	MIMAT0003739	mmu-miR-673-5p	miRNA	Mus musculus	CUCACAGCUCUGGUCCUUGGAG	-0.550124	1.38212	-2.35293	0.0304399	0.79274	-3.74844
MI0001163_st	MI0001163	mmu-mir-411	stem-loop	Mus musculus	UGGUACUUGGAGAGAUAGUAGACCGUAUAGCGUACGCUUUAUCUGUGACGUAUGUAACACGGUCCACUAACCCUCAGUAUCA	-0.340529	1.01144	-2.35058	0.0305856	0.79274	-3.75265
MIMAT0028027_st	MIMAT0028027	mmu-miR-7061-3p	miRNA	Mus musculus	UAUCCCUUUUAUUUCCUUUUAG	0.188226	0.728294	2.34814	0.0307375	0.79274	-3.75701
MI0000259_x_st	MI0000259	mmu-mir-30e	stem-loop	Mus musculus	GGGCAGUCUUUGCUACUGUAAACAUCCUUGACUGGAAGCUGUAAGGUGUUGAGAGGAGCUUUCAGUCGGAUGUUUACAGCGGCAGGCUGCCA	-0.252072	0.986674	-2.34743	0.0307819	0.79274	-3.75828
MIMAT0017242_st	MIMAT0017242	mmu-miR-670-3p	miRNA	Mus musculus	UUUCCUCAUAUCCAUUCAGGAGUGU	-0.276792	0.972106	-2.3467	0.0308274	0.79274	-3.75958
MIMAT0031390_st	MIMAT0031390	mmu-miR-3473f	miRNA	Mus musculus	CAAAUAGGACUGGAGAGAUG	1.39246	4.33996	2.33132	0.0318026	0.79825	-3.78697
MIMAT0029849_st	MIMAT0029849	mmu-miR-7671-3p	miRNA	Mus musculus	AAGCGGGCAGGCGGAGAACCAC	0.653731	6.3457	2.33086	0.0318325	0.79825	-3.78779
MI0000720_x_st	MI0000720	mmu-mir-9-1	stem-loop	Mus musculus	CGGGGUUGGUUGUUAUCUUUGGUUAUCUAGCUGUAUGAGUGGUGUGGAGUCUUCAUAAAGCUAGAUAACCGAAAGUAAAAAUAACCCCA	-0.339502	0.974749	-2.32786	0.0320266	0.79825	-3.79314
MI0021882_st	MI0021882	mmu-mir-6354	stem-loop	Mus musculus	UCUCUUGCAGAGCCCAGAGUAUCUGACUUGCCCUGGGGAUCAGGUCUCUGUCUUUGGAGCUCCAGGGUUGAGAGACUGCAACCAGGAAGUCUUACUUGUUGGGGUUUUGUGUGGGU	0.201443	0.818595	2.32748	0.0320512	0.79825	-3.79381
MI0000687_st	MI0000687	mmu-mir-17	stem-loop	Mus musculus	GUCAGAAUAAUGUCAAAGUGCUUACAGUGCAGGUAGUGAUGUGUGCAUCUACUGCAGUGAGGGCACUUGUAGCAUUAUGCUGAC	-0.348214	1.22121	-2.32313	0.0323338	0.798997	-3.80152
MI0022812_st	MI0022812	mmu-mir-6965	stem-loop	Mus musculus	GCGGGAGAGGGAGGCUAUUGGGCAGGAGAUGAGGAAGAACCUUCUGUGCUCGGUCUCGCUCCAG	0.225355	0.779139	2.3093	0.0332498	0.80697	-3.82605
MIMAT0004857_st	MIMAT0004857	mmu-miR-147-3p	miRNA	Mus musculus	GUGUGCGGAAAUGCUUCUGCUA	0.210612	0.641989	2.30886	0.0332796	0.80697	-3.82684
MIMAT0017210_st	MIMAT0017210	mmu-miR-547-5p	miRNA	Mus musculus	CACUUGAGGAUGUACCACCCA	-0.179384	0.839731	-2.30674	0.0334218	0.80697	-3.83058
MIMAT0029807_st	MIMAT0029807	mmu-miR-219b-3p	miRNA	Mus musculus	AGAAUUGCGUUUGGACAAUCAGU	0.18333	0.801685	2.29965	0.033903	0.807113	-3.84312
MIMAT0031419_st	MIMAT0031419	mmu-miR-8113	miRNA	Mus musculus	CAGGAGAGUCAGGGGCAAGUAG	0.634978	1.74024	2.29754	0.0340474	0.807113	-3.84684
MI0000401_st	MI0000401	mmu-mir-301a	stem-loop	Mus musculus	CCUGCUAACGGCUGCUCUGACUUUAUUGCACUACUGUACUUUACAGCGAGCAGUGCAAUAGUAUUGUCAAAGCAUCCGCGAGCAGG	-0.225183	0.808139	-2.29542	0.0341932	0.807113	-3.85059
MIMAT0025110_st	MIMAT0025110	mmu-miR-6366	miRNA	Mus musculus	AGCUAAGGGGCCCGGGGAGCCA	0.374702	9.31242	2.28757	0.0347373	0.813883	-3.86442
MIMAT0014936_st	MIMAT0014936	mmu-miR-3102-3p	miRNA	Mus musculus	GAGCACCCCAUUGGCUACCCACA	-0.540325	2.09166	-2.2748	0.0356403	0.822261	-3.88689
MIMAT0027950_st	MIMAT0027950	mmu-miR-7023-5p	miRNA	Mus musculus	AUGGGGGAGCUGGGAUUGGGCGU	0.609669	4.33804	2.27479	0.0356405	0.822261	-3.8869
MI0004647_s_st	MI0004647	mmu-mir-684-1	stem-loop	Mus musculus	GUAGGGCAAUCUGUCUUUAAGUAGGGAUAAAUUACUCUUGAACAAAAUGAUCCUAGAUAGUUUUCCCUUCAAGUCAAGCGUCUUGC	0.228962	0.781217	2.26732	0.0361787	0.822261	-3.90001
MI0004648_s_st	MI0004648	mmu-mir-684-2	stem-loop	Mus musculus	UGUAGGGCAAUCUGUCUUUAAGUAGGGAUAAAUUACUCUUGAACAAAAUGAUCCUAGAUAGUUUUCCCUUCAAGUCAAGUGUCUUG	0.228962	0.781217	2.26732	0.0361787	0.822261	-3.90001
MI0009923_st	MI0009923	mmu-mir-1934	stem-loop	Mus musculus	CUGGGCCUUCUUUCUGGUCCCCUGCUUCGUCCUCUGUCCAGAUGUUAAGAGGAUGACGGUGGGGCUGGUGAGAUGGCUCAGCG	0.210306	0.641874	2.26435	0.0363947	0.822261	-3.90522
MI0001162_st	MI0001162	mmu-mir-376b	stem-loop	Mus musculus	UGGUAUUUAAAAGGUGGAUAUUCCUUCUAUGGUUACGUGCUUCCUGGAUAAUCAUAGAGGAACAUCCACUUUUUCAGUAUCA	-0.394431	1.17604	-2.26017	0.0367011	0.822362	-3.91254
MIMAT0028133_st	MIMAT0028133	mmu-miR-7118-5p	miRNA	Mus musculus	UGGGGAAGGCGGGAGAGGGAAC	0.517281	8.49485	2.25511	0.0370746	0.822362	-3.92139
MI0014706_st	MI0014706	mmu-mir-3473a	stem-loop	Mus musculus	CCUGUUGAGCCAUCUCACCAGCCCAGAAAAUAUUUUUAAAAAGUGAAUUGUCUUAAGCUGGAGAGAUGGCUCAGCAGU	0.370944	1.09554	2.25339	0.0372028	0.822362	-3.92441
MIMAT0020640_st	MIMAT0020640	mmu-miR-5129-5p	miRNA	Mus musculus	AUGUGGGGGCAUUGGUAUUUUC	-0.370414	1.57097	-2.25022	0.0374392	0.822362	-3.92994
MI0014060_x_st	MI0014060	mmu-mir-466b-4	stem-loop	Mus musculus	UGUGUGUAUGUGUUGAUGUGUGUGUACAUGUACAUGUGUGAAUAUGAUAUACAUAUACAUACACGCACACAUAAGACACAUAUGAGCACA	0.343143	0.849677	2.24206	0.0380546	0.823037	-3.94418
MI0014067_x_st	MI0014067	mmu-mir-466b-6	stem-loop	Mus musculus	UGUGUGUAUGUGUUGAUGUGUGUGUACAUGUACAUGUGUGAAUAUGAUAUACAUAUACAUACACGCACACAUAAGACACAUAUGAGCACA	0.343143	0.849677	2.24206	0.0380546	0.823037	-3.94418
MIMAT0014842_st	MIMAT0014842	mmu-miR-3068-5p	miRNA	Mus musculus	UUGGAGUUCAUGCAAGUUCUAACC	-0.266831	0.879983	-2.23949	0.0382505	0.823037	-3.94866
MIMAT0028428_st	MIMAT0028428	mmu-miR-7230-5p	miRNA	Mus musculus	AGACUGCUGUUUCUCUGAGUGGC	0.289589	0.690653	2.22624	0.0392753	0.832391	-3.97171
MIMAT0003734_st	MIMAT0003734	mmu-miR-667-3p	miRNA	Mus musculus	UGACACCUGCCACCCAGCCCAAG	-0.757358	2.51941	-2.22469	0.0393965	0.832391	-3.9744
MI0000147_st	MI0000147	mmu-mir-99b	stem-loop	Mus musculus	GGCACCCACCCGUAGAACCGACCUUGCGGGGCCUUCGCCGCACACAAGCUCGUGUCUGUGGGUCCGUGUC	-0.382597	1.02153	-2.22356	0.039485	0.832391	-3.97636
MIMAT0027749_st	MIMAT0027749	mmu-miR-6924-3p	miRNA	Mus musculus	UCCUUAAUCCCCACCCUUCAG	0.222141	0.846073	2.22036	0.0397379	0.832391	-3.98192
MIMAT0000229_st	MIMAT0000229	mmu-miR-199a-5p	miRNA	Mus musculus	CCCAGUGUUCAGACUACCUGUUC	-0.253124	1.00326	-2.20692	0.040814	0.842587	-4.00518
MIMAT0004856_st	MIMAT0004856	mmu-miR-105	miRNA	Mus musculus	CCAAGUGCUCAGAUGCUUGUGGU	0.209246	0.64737	2.20628	0.0408657	0.842587	-4.00628
MIMAT0017049_st	MIMAT0017049	mmu-miR-25-5p	miRNA	Mus musculus	AGGCGGAGACUUGGGCAAUUGC	-0.720624	1.95535	-2.20434	0.0410239	0.842587	-4.00964
MIMAT0027772_st	MIMAT0027772	mmu-miR-6936-5p	miRNA	Mus musculus	GUGAGCCACUGCCGUGCCCGC	0.242796	0.827302	2.196	0.0417083	0.846358	-4.02403
MIMAT0000530_st	MIMAT0000530	mmu-miR-21a-5p	miRNA	Mus musculus	UAGCUUAUCAGACUGAUGUUGA	0.547722	1.6125	2.19212	0.0420299	0.846358	-4.03071
MIMAT0029805_st	MIMAT0029805	mmu-miR-7651-3p	miRNA	Mus musculus	UCAGUUUGGUUUUUUUCCCCUUGA	0.224951	0.7911	2.17889	0.0431452	0.846358	-4.05345
MIMAT0000247_st	MIMAT0000247	mmu-miR-143-3p	miRNA	Mus musculus	UGAGAUGAAGCACUGUAGCUC	-0.608127	2.56805	-2.1785	0.0431789	0.846358	-4.05413
MI0009946_st	MI0009946	mmu-mir-1951	stem-loop	Mus musculus	UGGGUGGGGGUUUAGAAACCACCUCUCUUCACUUACUUCUGAAAGUUAAAAGGUAGUGGAGACUGGUGUGGCUAAACCUCUUGCCUCCC	-0.211986	0.854214	-2.17342	0.0436141	0.846358	-4.06283
MIMAT0017332_st	MIMAT0017332	mmu-miR-1198-3p	miRNA	Mus musculus	AAGCUAGCCUCUAACUCAUGGC	-0.284823	0.759209	-2.17229	0.0437119	0.846358	-4.06478
MIMAT0020606_st	MIMAT0020606	mmu-miR-5099	miRNA	Mus musculus	UUAGAUCGAUGUGGUGCUCC	-0.967182	4.08795	-2.17074	0.0438457	0.846358	-4.06743
MIMAT0028446_st	MIMAT0028446	mmu-miR-7239-5p	miRNA	Mus musculus	GCCAUCCUGACAAAGCCCUU	-0.313889	0.908681	-2.16893	0.0440029	0.846358	-4.07053
MIMAT0004217_st	MIMAT0004217	mmu-miR-465a-3p	miRNA	Mus musculus	GAUCAGGGCCUUUCUAAGUAGA	-0.269146	0.611577	-2.16723	0.0441508	0.846358	-4.07344
MIMAT0004872_st	MIMAT0004872	mmu-miR-465b-3p	miRNA	Mus musculus	GAUCAGGGCCUUUCUAAGUAGA	-0.269146	0.611577	-2.16723	0.0441508	0.846358	-4.07344
MIMAT0004874_st	MIMAT0004874	mmu-miR-465c-3p	miRNA	Mus musculus	GAUCAGGGCCUUUCUAAGUAGA	-0.269146	0.611577	-2.16723	0.0441508	0.846358	-4.07344
MI0005003_st	MI0005003	mmu-mir-676	stem-loop	Mus musculus	CUUUGCCUGAAUGCAUGACUCUACAACCUUAGGACUUGCAGAAUUAAAGGAAUGCCGUCCUGAGGUUGUUGAGCUGUGCGUUUCUGGGC	-0.251548	0.805757	-2.16188	0.0446191	0.850182	-4.08259
MIMAT0027925_st	MIMAT0027925	mmu-miR-7010-3p	miRNA	Mus musculus	AGGUUCUCCUUUCCUUUGCAG	-0.377151	0.882181	-2.15548	0.0451857	0.855823	-4.09352
MIMAT0004577_st	MIMAT0004577	mmu-miR-299a-3p	miRNA	Mus musculus	UAUGUGGGACGGUAAACCGCUU	-0.311899	0.974044	-2.14994	0.045681	0.860053	-4.10296
MI0000588_st	MI0000588	mmu-mir-103-2	stem-loop	Mus musculus	GUCUUCGUGCUUUCAGCUUCUUUACAGUGCUGCCUUGUAGCAUUCAGGUCAAGCAGCAUUGUACAGGGCUAUGAAAGAACCAAGAA	-0.196894	0.800444	-2.138	0.0467663	0.875277	-4.12327
MI0002403_st	MI0002403	mmu-mir-468	stem-loop	Mus musculus	AUAAGAAACUUGGCGUGUCGUGACUGAUGUACUGAUAAGAAACUCAGUGUGAUAUGACUGAUGUGCGUGUGUCUGUCU	-0.245233	0.865744	-2.12579	0.0479007	0.890265	-4.14398
MIMAT0004186_st	MIMAT0004186	mmu-miR-301b-3p	miRNA	Mus musculus	CAGUGCAAUGGUAUUGUCAAAGC	-0.385377	2.52059	-2.12335	0.04813	0.890265	-4.14811
MIMAT0025125_st	MIMAT0025125	mmu-miR-6379	miRNA	Mus musculus	UCCCUGGAGUUUUACAGCUAGA	0.199636	0.602348	2.10465	0.0499231	0.908006	-4.17966
MIMAT0028445_st	MIMAT0028445	mmu-miR-7238-3p	miRNA	Mus musculus	CUGUCCUUUGUGUUC	-0.229478	0.889065	-2.10303	0.0500808	0.908006	-4.18238
MI0022777_st	MI0022777	mmu-mir-6930	stem-loop	Mus musculus	UAGGGAAGGGGGUGCUUGAGAGGUUUGGGAGCCCUUAAGUGAUUUUCCUGGCCUCUCCAUACUCCCAG	0.291204	0.97648	2.10125	0.0502552	0.908006	-4.18537
MIMAT0004632_st	MIMAT0004632	mmu-miR-29c-5p	miRNA	Mus musculus	UGACCGAUUUCUCCUGGUGUUC	-0.208734	0.651655	-2.09909	0.0504678	0.908006	-4.18901
MI0025021_st	MI0025021	mmu-mir-1191b	stem-loop	Mus musculus	UCAGGCUACAGAGCGAGAACCUGCUUCAAAAACACCAGACUCACUAUGUAGCCCAAGC	-0.209393	0.826633	-2.09671	0.0507028	0.908006	-4.19301
MIMAT0027975_st	MIMAT0027975	mmu-miR-7035-3p	miRNA	Mus musculus	UCUGAGCCGCUGUCCCUGCAG	0.308186	0.821281	2.09448	0.0509237	0.908006	-4.19675
MIMAT0014905_st	MIMAT0014905	mmu-miR-3092-5p	miRNA	Mus musculus	AGGGGAAAAUGCCUUUCUCCCA	-0.292095	0.984292	-2.09272	0.0510986	0.908006	-4.19971
MI0000630_x_st	MI0000630	mmu-mir-344-1	stem-loop	Mus musculus	CUGCAGCCAGGGUUUUUACCAGUCAGGCUCCUGGCUAGAUUCCAGGUACCAGCUGGUACCUGAUCUAGCCAAAGCCUGACUGUAAGCCCUGAACA	0.267891	0.749585	2.08642	0.0517291	0.913067	-4.21026
MIMAT0025139_st	MIMAT0025139	mmu-miR-6390	miRNA	Mus musculus	GAAUUGAUCAGGAUGUAACCA	-0.207155	0.760952	-2.08366	0.0520075	0.913067	-4.21488
MI0000726_st	MI0000726	mmu-mir-128-2	stem-loop	Mus musculus	CAGUGGGAAGGGGGGCCGAUGCACUGUAAGAGAGUGAGUAGCAGGUCUCACAGUGAACCGGUCUCUUUCCCUACUG	-0.265629	0.785538	-2.07896	0.052485	0.913067	-4.22274
MIMAT0027865_st	MIMAT0027865	mmu-miR-6981-3p	miRNA	Mus musculus	CAACAGCCUACUGUCUCCUCAG	0.221296	0.732854	2.07536	0.052854	0.913067	-4.22876
MI0021935_st	MI0021935	mmu-mir-6399	stem-loop	Mus musculus	GGUAGUUUAUCAGAUACCAUUGUUUGAUCCUUGAACCUUUUAGAGGUAAAGCUGUUGCAAUGAUGGUAUUCUGAGGCACUCUCU	0.189472	0.82262	2.07422	0.0529708	0.913067	-4.23065
MIMAT0028389_st	MIMAT0028389	mmu-miR-7210-3p	miRNA	Mus musculus	UUAUAUGUAAGUAACAAUGUGGCU	0.218925	0.824419	2.06955	0.0534531	0.913067	-4.23844
MI0014090_st	MI0014090	mmu-mir-3097	stem-loop	Mus musculus	ACACAGGUGGGAAGUGUGUGUCCAGUGGGUGUGUCUACAGAUCUGCUCAGACCUUUCUACCUGUCAG	0.238189	0.844802	2.06508	0.053919	0.913067	-4.24589
MI0021871_st	MI0021871	mmu-mir-6343	stem-loop	Mus musculus	UUCAGAUAGCUAUUUAUUGCAGAAAAGUGGGGCAGCCUGGCAUUAUGUUCUCCACUUCUAUGUAAAGUAGGAGCUGACUGACAC	0.315426	1.11371	2.06332	0.0541034	0.913067	-4.24882
MI0000706_st	MI0000706	mmu-mir-26a-2	stem-loop	Mus musculus	GGCUGCGGCUGGAUUCAAGUAAUCCAGGAUAGGCUGUGUCCGUCCAUGAGGCCUGUUCUUGAUUACUUGUUUCUGGAGGCAGCG	0.197748	0.851352	2.06165	0.0542785	0.913067	-4.25159
MI0018034_s_st	MI0018034	mmu-mir-5123	stem-loop	Mus musculus	CAUAUGCCAUGGUGUGUAGAUCCAUAUGCCAUGGUGUGUAGACCCAUAUGCCAUGGUGUGUAGAUCCAUAUGCCAUGGUGUGU	-0.161714	0.735415	-2.06009	0.0544433	0.913067	-4.25419
MI0018017_st	MI0018017	mmu-mir-5108	stem-loop	Mus musculus	CAGUGAAGCUUCCACUGUUCUUACCAUUCCCUCUGUGGCCUCGGGGGACCCAAUGGUGGUAGAGCACUGGAUGGUUUCUCAAUGA	0.245785	0.841882	2.05899	0.0545588	0.913067	-4.25601
MIMAT0000740_st	MIMAT0000740	mmu-miR-376a-3p	miRNA	Mus musculus	AUCGUAGAGGAAAAUCCACGU	-0.613626	2.30433	-2.04436	0.0561255	0.927947	-4.28028
MI0021957_st	MI0021957	mmu-mir-6419	stem-loop	Mus musculus	ACUCACACUGCUUCAAAAUGUUAAGAGCAGCAGCAAUCUGACACAUGGAGAAUGAAACAGUGUUGCACGUGCUGCUGAGUCUCAGAAGUGAACAGUAGAUGAGAUAGGAAACA	-0.234539	0.832917	-2.03656	0.0569764	0.927947	-4.29316
MIMAT0029823_st	MIMAT0029823	mmu-miR-7658-3p	miRNA	Mus musculus	ACCACCUUCCUCACCCACGCU	-0.178737	0.958275	-2.03288	0.0573822	0.927947	-4.29924
MIMAT0000164_st	MIMAT0000164	mmu-miR-154-5p	miRNA	Mus musculus	UAGGUUAUCCGUGUUGCCUUCG	-0.360709	2.61467	-2.02999	0.057703	0.927947	-4.304
MIMAT0004889_st	MIMAT0004889	mmu-miR-504-5p	miRNA	Mus musculus	AGACCCUGGUCUGCACUCUAUC	-0.366054	0.932626	-2.02859	0.0578583	0.927947	-4.3063
MI0026018_st	MI0026018	mmu-mir-8091	stem-loop	Mus musculus	UGGAGAUUUCCUUGUAGGGUGCUUGGAUUAGGUUAGGGGGAGGAGUGAGUGGUAAGCUGGUGGGAUGCUUCCAGUUCCCACCAGUUUAUAAUUCAUUCCGUUACUUUUCUGGUGGUGUUUUCAGUUUUCAAAGUUCACU	0.216786	0.706521	2.02598	0.0581499	0.927947	-4.3106
MI0025040_st	MI0025040	mmu-mir-1258	stem-loop	Mus musculus	UGCUGAGCUAAUUCCCUAACUGCUAUGUGGAGCUGCAGUUAGGGAAUUAGCUCAGCAGUA	-0.215263	0.705457	-2.02593	0.058156	0.927947	-4.31069
MIMAT0027713_st	MIMAT0027713	mmu-miR-6906-3p	miRNA	Mus musculus	GAAUUCCGGUCUCCUCUCCAG	-0.18362	0.745968	-2.02455	0.0583101	0.927947	-4.31295
MIMAT0017279_st	MIMAT0017279	mmu-miR-873a-3p	miRNA	Mus musculus	GAGACUGACAAGUUCCCGGGA	-0.330288	0.852695	-2.02455	0.0583102	0.927947	-4.31295
MIMAT0007875_st	MIMAT0007875	mmu-miR-1898	miRNA	Mus musculus	AGGUCAAGGUUCACAGGGGAUC	0.234501	0.945492	2.02392	0.0583818	0.927947	-4.314
MI0000163_st	MI0000163	mmu-mir-137	stem-loop	Mus musculus	CUUCGGUGACGGGUAUUCUUGGGUGGAUAAUACGGAUUACGUUGUUAUUGCUUAAGAAUACGCGUAGUCGAGG	-0.275694	0.831949	-2.01547	0.0593376	0.936702	-4.32787
MI0021931_st	MI0021931	mmu-mir-6396	stem-loop	Mus musculus	ACAGGUGACUAGGGGCGAAGGAGCCAGUGCUUCAGACCUCAGAGGCCUCUCUGACUAGGGGGAGGUAUCCGGGCAGGAGAGGUACCAGGGGCCUUAGCUCCUAGUCCUGGA	0.206407	0.839932	2.01309	0.0596096	0.936702	-4.33178
MI0000403_st	MI0000403	mmu-mir-34c	stem-loop	Mus musculus	AGUCUAGUUACUAGGCAGUGUAGUUAGCUGAUUGCUAAUAGUACCAAUCACUAACCACACAGCCAGGUAAAAAGACU	-0.210255	0.876896	-2.01028	0.0599324	0.936702	-4.33639
MI0000689_st	MI0000689	mmu-mir-25	stem-loop	Mus musculus	GGCCAGUGUUGAGAGGCGGAGACUUGGGCAAUUGCUGGACGCUGCCCUGGGCAUUGCACUUGUCUCGGUCUGACAGUGCCGGCC	0.245751	1.20872	2.00449	0.0606016	0.936702	-4.34586
MIMAT0004643_st	MIMAT0004643	mmu-miR-331-5p	miRNA	Mus musculus	CUAGGUAUGGUCCCAGGGAUCC	-0.495754	1.15738	-2.00279	0.0607989	0.936702	-4.34863
MIMAT0017059_st	MIMAT0017059	mmu-miR-211-3p	miRNA	Mus musculus	GCAAGGACAGCAAAGGGGGGC	0.596551	8.39231	2.00107	0.0610003	0.936702	-4.35145
MIMAT0028026_st	MIMAT0028026	mmu-miR-7061-5p	miRNA	Mus musculus	UAUGGAAAUAGGAGGUGAUUUU	-0.213428	0.703156	-2.00102	0.0610056	0.936702	-4.35152
MIMAT0027967_st	MIMAT0027967	mmu-miR-7031-3p	miRNA	Mus musculus	AACCCUCUUGCCCUCUCCUAG	0.190651	0.742242	1.9937	0.0618666	0.945333	-4.36347
MI0022356_st	MI0022356	mmu-mir-6540	stem-loop	Mus musculus	GGAAUAACUGGGCAAAGGCUCUCCUAAGGCAGGCAGACUUCAGUGUUGCCCAUUUCUCAGUUCUCUGAAGCUUGCUUACCUCCAAAGGGCCUUUGCCAUAGCCCUGUA	-0.234779	0.868538	-1.99061	0.0622338	0.946372	-4.3685
MIMAT0017015_st	MIMAT0017015	mmu-let-7a-2-3p	miRNA	Mus musculus	CUGUACAGCCUCCUAGCUUUC	0.20748	0.734499	1.98276	0.0631735	0.946709	-4.38126
MI0014047_s_st	MI0014047	mmu-mir-3084-1	stem-loop	Mus musculus	CAAAUAGUUGAAGGUUAAUUAGCAGAGUAACUGAAUAUAGUAAUUCUGCCAGUCUCCUUCAGACAAAAA	0.229329	0.93843	1.97999	0.0635091	0.946709	-4.38577
MI0020958_s_st	MI0020958	mmu-mir-3084-2	stem-loop	Mus musculus	CAAAUAGUUGAAGGUUAAUUAGCAGAGUAACUGAAUAUAGUAAUUCUGCCAGUCUCCUUCAGACAAAAA	0.229329	0.93843	1.97999	0.0635091	0.946709	-4.38577
MIMAT0017206_st	MIMAT0017206	mmu-miR-486-3p	miRNA	Mus musculus	CGGGGCAGCUCAGUACAGGAU	-0.594885	2.18204	-1.97621	0.063968	0.946709	-4.39189
MIMAT0003469_st	MIMAT0003469	mmu-miR-690	miRNA	Mus musculus	AAAGGCUAGGCUCACAACCAAA	0.657516	9.85195	1.9751	0.0641044	0.946709	-4.3937
MIMAT0004525_st	MIMAT0004525	mmu-miR-99b-3p	miRNA	Mus musculus	CAAGCUCGUGUCUGUGGGUCCG	-0.496112	2.19848	-1.97045	0.0646747	0.946709	-4.40122
MIMAT0028396_st	MIMAT0028396	mmu-miR-7214-5p	miRNA	Mus musculus	UGUUUUCUGGGUUGGAAUGAGAA	0.186323	0.709831	1.96704	0.0650953	0.946709	-4.40673
MI0000585_st	MI0000585	mmu-mir-129-2	stem-loop	Mus musculus	UGCCUUUCGCGAAUCUUUUUGCGGUCUGGGCUUGCUGUACAUAACUCAAUAGCCGGAAGCCCUUACCCCAAAAAGCAUUCGCGGAGGGCG	-0.239385	0.810024	-1.96329	0.0655622	0.946709	-4.4128
MIMAT0027857_st	MIMAT0027857	mmu-miR-6977-3p	miRNA	Mus musculus	AAGGCGUUGCCUGACCCUGACC	-0.232845	0.819191	-1.96215	0.0657038	0.946709	-4.41463
MI0000402_st	MI0000402	mmu-mir-302a	stem-loop	Mus musculus	CCACCACUUAAACGUGGUUGUACUUGCUUUAGACCUAAGAAAGUAAGUGCUUCCAUGUUUUGGUGAUGG	0.164155	0.725678	1.95764	0.0662695	0.946709	-4.4219
MI0025008_st	MI0025008	mmu-mir-7668	stem-loop	Mus musculus	CACUCUGAAUAACCUGCUCUCUGUGGAAGAAACCAUGCGGUGCAGGGGAUUCAGAGGAG	0.21931	0.835486	1.95258	0.0669092	0.946709	-4.43005
MIMAT0004873_st	MIMAT0004873	mmu-miR-465c-5p	miRNA	Mus musculus	UAUUUAGAAUGGCGCUGAUCUG	0.208449	0.846587	1.95117	0.0670889	0.946709	-4.43232
MI0023733_st	MI0023733	mmu-mir-7238	stem-loop	Mus musculus	AUGCGGAUGGGACGCGGCAGCAGCUCGCCUGUCCUUUGUGUUC	0.159511	0.749773	1.94331	0.0680962	0.946709	-4.44494
MI0004196_st	MI0004196	mmu-mir-667	stem-loop	Mus musculus	GUGGGUACUGGCCUCGGUGCUGGUGGAGCAGUGAGCACGCCAUACAUUAUAUCUGUGACACCUGCCACCCAGCCCAAGGCCCCUAGGCCCAC	-0.31527	1.06919	-1.94173	0.0682999	0.946709	-4.44747
MI0000556_x_st	MI0000556	mmu-let-7a-1	stem-loop	Mus musculus	UUCACUGUGGGAUGAGGUAGUAGGUUGUAUAGUUUUAGGGUCACACCCACCACUGGGAGAUAACUAUACAAUCUACUGUCUUUCCUAAGGUGAU	-0.230363	1.02665	-1.94084	0.0684153	0.946709	-4.4489
MIMAT0000522_st	MIMAT0000522	mmu-let-7b-5p	miRNA	Mus musculus	UGAGGUAGUAGGUUGUGUGGUU	0.27031	11.9241	1.94074	0.0684279	0.946709	-4.44906
MI0022855_st	MI0022855	mmu-mir-7006	stem-loop	Mus musculus	CCAUGUGGGGGUGUUCAAGACUUGGGAACCUGGCUGAUUUCUUACCUGGUUUCUGACCUGGAUCCCCAG	0.25161	0.769266	1.94069	0.0684351	0.946709	-4.44915
MI0022874_st	MI0022874	mmu-mir-7025	stem-loop	Mus musculus	UGGCCCGUGAGCUGAAGCUGGUGGCUCCCAGUGAGUUUCUCAGUAGGCAGCACAACUCCAGCUCACCAGCCACG	0.218479	1.01767	1.93994	0.0685325	0.946709	-4.45035
MIMAT0025092_st	MIMAT0025092	mmu-miR-6349	miRNA	Mus musculus	UGGAAUGUGGGAGGGGCAUGCG	0.520836	6.07195	1.93448	0.0692431	0.946709	-4.45908
MIMAT0004660_st	MIMAT0004660	mmu-miR-19a-5p	miRNA	Mus musculus	UAGUUUUGCAUAGUUGCACUAC	0.219511	0.70808	1.93322	0.0694083	0.946709	-4.46109
MIMAT0029864_st	MIMAT0029864	mmu-miR-292b-5p	miRNA	Mus musculus	ACUCAAAACCUGGCGGCACUUUU	-0.271516	0.975233	-1.93081	0.0697256	0.946709	-4.46495
MIMAT0028388_st	MIMAT0028388	mmu-miR-7210-5p	miRNA	Mus musculus	UAACAUUGUAGACAGGCACAAAG	0.243213	0.923944	1.93076	0.0697322	0.946709	-4.46503
MIMAT0000534_st	MIMAT0000534	mmu-miR-26b-5p	miRNA	Mus musculus	UUCAAGUAAUUCAGGAUAGGU	0.439422	1.3009	1.92911	0.0699495	0.946709	-4.46766
MIMAT0017350_st	MIMAT0017350	mmu-miR-1968-3p	miRNA	Mus musculus	ACCACCUCUGCAGCUGUUAAG	0.189802	0.719063	1.92881	0.0699898	0.946709	-4.46815
MIMAT0014921_st	MIMAT0014921	mmu-miR-3101-5p	miRNA	Mus musculus	GGUACCAUUGACUAAAGCUAG	0.201356	0.917132	1.92575	0.0703948	0.946709	-4.47302
MIMAT0027839_st	MIMAT0027839	mmu-miR-6968-3p	miRNA	Mus musculus	ACAAGCGCUGUCUCCCCUCCAG	-0.258407	0.927363	-1.91883	0.0713196	0.946709	-4.48405
MIMAT0027961_st	MIMAT0027961	mmu-miR-7028-3p	miRNA	Mus musculus	CCUUCUCUUCCCCCUCGGCCAG	-0.210633	0.840828	-1.91792	0.0714425	0.946709	-4.4855
MI0004675_st	MI0004675	mmu-mir-695	stem-loop	Mus musculus	UCACGAGGAAUCCUAGAUUGGGCAUAGGUGACUGAAGUACACAGCUGCCUUUCUUACAAAGGCACUGGUUACCUUGGUCCUGGUCACCGGCUCGGCUAUCUGCUACUCG	-0.285995	0.973153	-1.91691	0.0715787	0.946709	-4.48711
MIMAT0001081_st	MIMAT0001081	mmu-miR-196b-5p	miRNA	Mus musculus	UAGGUAGUUUCCUGUUGUUGGG	0.214503	0.718606	1.91424	0.0719395	0.946709	-4.49135
MIMAT0017030_st	MIMAT0017030	mmu-miR-328-5p	miRNA	Mus musculus	GGGGGGCAGGAGGGGCUCAGGG	0.378694	8.24939	1.91258	0.0721645	0.946709	-4.49398
MIMAT0020639_st	MIMAT0020639	mmu-miR-5128	miRNA	Mus musculus	CAAUUGGGGCUGGCGAGAUGGCU	0.372166	9.66531	1.91193	0.0722521	0.946709	-4.49501
MI0022830_st	MI0022830	mmu-mir-6982	stem-loop	Mus musculus	AGGGGCUGGAGGAUCGCAGGGGUGGCCUGGGGCAGGCUAGGCAAACCUGGCCCCUCUGCCCCUUCCAG	0.480476	1.77684	1.90835	0.0727417	0.946709	-4.5007
MI0000632_st	MI0000632	mmu-mir-345	stem-loop	Mus musculus	ACCCAAGUCCAGGCCUGCUGACCCCUAGUCCAGUGCUUGUGGUGGCUACUGGGCCCUGAACUAGGGGUCUGGAGACCUGGGUUUGAUCUCCACAGG	-0.219233	0.969734	-1.90621	0.0730341	0.946709	-4.50408
MI0000560_x_st	MI0000560	mmu-let-7c-2	stem-loop	Mus musculus	ACGGCCUUUGGGGUGAGGUAGUAGGUUGUAUGGUUUUGGGCUCUGCCCCGCUCUGCGGUAACUAUACAAUCUACUGUCUUUCCUGAAGUGGCCGC	-0.180424	0.736355	-1.90483	0.0732244	0.946709	-4.50628
MIMAT0028419_st	MIMAT0028419	mmu-miR-7225-3p	miRNA	Mus musculus	CUUCUAGACAGCCUCUGCAGCA	0.200361	0.684764	1.90344	0.0734158	0.946709	-4.50848
MIMAT0027992_st	MIMAT0027992	mmu-miR-7044-5p	miRNA	Mus musculus	GUGUGGUGGUGGUGGCGGC	0.420938	7.99258	1.90341	0.0734198	0.946709	-4.50852
MI0022765_st	MI0022765	mmu-mir-6918	stem-loop	Mus musculus	UCUUGUGCUGAGGACGGGAUUAGGUUCUCUGAAGAAUGAGCCUGUGCCCUUCUCACAG	0.132188	0.836449	1.90255	0.0735382	0.946709	-4.50988
MI0004123_st	MI0004123	mmu-mir-675	stem-loop	Mus musculus	UGCGGCCCAGGGACUGGUGCGGAAAGGGCCCACAGUGGACUUGGUACACUGUAUGCCCUAACCGCUCAGUCCCUGGGUCUGGCA	0.246316	0.877391	1.90189	0.0736296	0.946709	-4.51092
MIMAT0025078_st	MIMAT0025078	mmu-miR-133c	miRNA	Mus musculus	UUUGGUCCCCUUCAAGGAGUCAG	0.240784	0.744431	1.89575	0.0744837	0.950845	-4.52064
MIMAT0003498_st	MIMAT0003498	mmu-miR-708-3p	miRNA	Mus musculus	CAACUAGACUGUGAGCUUCUAG	-0.249046	0.884123	-1.89525	0.0745525	0.950845	-4.52141
MI0005476_x_st	MI0005476	mmu-mir-883a	stem-loop	Mus musculus	GCACUAUAAUGCUGAGAGAAGUAGCAGUUACUUUAUUCUAUAAGUAACUGCAACAGCUCUCAGUAUUGUAAGGCUC	-0.191315	0.725325	-1.88774	0.0756098	0.959724	-4.53326
MIMAT0005443_st	MIMAT0005443	mmu-miR-181a-2-3p	miRNA	Mus musculus	ACCGACCGUUGACUGUACCUUG	-0.32631	1.0573	-1.88591	0.0758694	0.959724	-4.53614
MI0022817_st	MI0022817	mmu-mir-6969	stem-loop	Mus musculus	GUUCCCAGCAGAGUAGGGAGCAAAAGAUAACCAAGUGACUCUGUUGUUCCCAUCUCUGCAG	-0.170805	0.883121	-1.88387	0.0761589	0.959724	-4.53934
MI0004122_st	MI0004122	mmu-mir-301b	stem-loop	Mus musculus	UUUCCUGCUGGCUGCGGGUGCUCUGACUAGGUUGCACUACUGUGCUGUGAGAAGCAGUGCAAUGGUAUUGUCAAAGCAUCUGGGACCAGCCUCGAAG	0.196423	0.851607	1.877	0.0771445	0.962262	-4.55014
MIMAT0014866_st	MIMAT0014866	mmu-miR-3079-5p	miRNA	Mus musculus	UUUGAUCUGAUGAGCUAAGCUGG	-0.15477	0.729164	-1.87431	0.0775325	0.962262	-4.55436
MIMAT0014853_st	MIMAT0014853	mmu-miR-3072-3p	miRNA	Mus musculus	UGCCCCCUCCAGGAAGCCUUCU	-0.226501	0.8812	-1.87293	0.0777329	0.962262	-4.55652
MIMAT0000672_st	MIMAT0000672	mmu-miR-199b-5p	miRNA	Mus musculus	CCCAGUGUUUAGACUACCUGUUC	-0.247532	0.753339	-1.87243	0.0778045	0.962262	-4.55729
MIMAT0004666_st	MIMAT0004666	mmu-miR-33-3p	miRNA	Mus musculus	CAAUGUUUCCACAGUGCAUCAC	0.151607	0.761686	1.8719	0.0778814	0.962262	-4.55812
MI0004127_st	MI0004127	mmu-mir-592	stem-loop	Mus musculus	UGAUAUUAUGCCAUGACAUUGUGUCAAUAUGCGAUGAUGUGUUGUGAUGGCACAGCGUCAUCACGUGGUGACGCAACAUCAUGACGUAAGACAUCA	0.202068	0.690126	1.86838	0.078395	0.964838	-4.56364
MIMAT0000211_st	MIMAT0000211	mmu-miR-182-5p	miRNA	Mus musculus	UUUGGCAAUGGUAGAACUCACACCG	-0.520851	2.15038	-1.8589	0.0797911	0.978214	-4.57843
MI0000389_x_st	MI0000389	mmu-mir-291a	stem-loop	Mus musculus	CCUAUGUAGCGGCCAUCAAAGUGGAGGCCCUCUCUUGAGCCUGAAUGAGAAAGUGCUUCCACUUUGUGUGCCACUGCAUGGG	0.206575	0.776592	1.84797	0.0814289	0.989927	-4.59544
MI0023716_st	MI0023716	mmu-mir-7221	stem-loop	Mus musculus	CGUCUCUUGGUCACAGGUGGGUUCUAGAGAGACUAGAGUGGAGGUCAGCCCUGACUGUGGGCUGGGGACUGG	-0.236582	0.849723	-1.84707	0.0815656	0.989927	-4.59684
MI0014091_st	MI0014091	mmu-mir-3098	stem-loop	Mus musculus	UGUGGUUGGGAGGAGUCCUAACAGCAGGAGUAGGAGCUCUGAUUAUCCCCUGCUUCUGCUGCCUGCCUUUAGGACCCUUUCCCCACA	0.126069	0.673706	1.84628	0.0816854	0.989927	-4.59807
MI0004523_x_st	MI0004523	mmu-mir-669a-1	stem-loop	Mus musculus	UGUAUGUGCAUGUGUGUAUAGUUGUGUGUGCAUGUUCAUGUCUAUAUUUGAAUAUACAUAACAUACACACACACGUAUAAACGCAAGCACACAUACA	0.179572	0.822216	1.84024	0.0826052	0.997253	-4.60743
MIMAT0005293_st	MIMAT0005293	mmu-miR-467e-5p	miRNA	Mus musculus	AUAAGUGUGAGCAUGUAUAUGU	0.322102	1.15232	1.83667	0.0831542	0.999004	-4.61296
MIMAT0029799_st	MIMAT0029799	mmu-miR-7648-3p	miRNA	Mus musculus	AGGGCUGGGCCCGGGACGCGG	0.431	8.94787	1.83494	0.0834207	0.999004	-4.61563
MIMAT0017341_st	MIMAT0017341	mmu-miR-1934-3p	miRNA	Mus musculus	AGGAUGACGGUGGGGCUGGUGA	0.510603	7.24135	1.82619	0.0847816	0.999004	-4.62914
MIMAT0027747_st	MIMAT0027747	mmu-miR-6923-3p	miRNA	Mus musculus	ACACUCCCUCCUCCUCCCCAG	-0.324236	1.33852	-1.82426	0.0850836	0.999004	-4.6321
MI0001164_st	MI0001164	mmu-mir-412	stem-loop	Mus musculus	GGGUAUGGGACGGAUGGUCGACCAGCUGGAAAGUAAUUGUUUCUAAUGUACUUCACCUGGUCCACUAGCCGUCGGUGCCC	-0.287706	0.927946	-1.81495	0.0865584	0.999004	-4.64642
MIMAT0028440_st	MIMAT0028440	mmu-miR-7236-5p	miRNA	Mus musculus	CCUAAAACUGUGUGGUCCAAUGCC	-0.249665	0.882442	-1.80688	0.0878535	0.999004	-4.65877
MI0014033_x_st	MI0014033	mmu-mir-3070b	stem-loop	Mus musculus	GUGCUGAGUGAGGCUGAGCCCCUGACCUUGAACCUGGGAUCCUCCCCAUGAUCUUCUGGUGCUAUGGUCAGGGGUAGAUUCCUUGUCAU	0.162714	0.779414	1.80189	0.0886638	0.999004	-4.66641
MIMAT0004634_st	MIMAT0004634	mmu-miR-31-3p	miRNA	Mus musculus	UGCUAUGCCAACAUAUUGCCAUC	-0.445415	1.28553	-1.80128	0.0887631	0.999004	-4.66734
MIMAT0001637_st	MIMAT0001637	mmu-miR-452-5p	miRNA	Mus musculus	UGUUUGCAGAGGAAACUGAGAC	0.147809	0.840663	1.80114	0.0887861	0.999004	-4.66755
MIMAT0031399_st	MIMAT0031399	mmu-miR-8097	miRNA	Mus musculus	AACAAGGAAAAUGUCCGGGCUG	0.18329	0.857991	1.79685	0.0894869	0.999004	-4.67408
MI0023717_st	MI0023717	mmu-mir-7222	stem-loop	Mus musculus	GGCACUUGCCAGGCUCUGAGCUGGACUACAUACUCUGUGCUGAAGUGUCUCAUCCAGGACAGUGGGCAGGAGCAG	0.234488	0.806618	1.79512	0.0897725	0.999004	-4.67673
MIMAT0004821_st	MIMAT0004821	mmu-miR-671-3p	miRNA	Mus musculus	UCCGGUUCUCAGGGCUCCACC	-0.292509	0.998716	-1.79463	0.0898535	0.999004	-4.67748
MIMAT0027994_st	MIMAT0027994	mmu-miR-7045-5p	miRNA	Mus musculus	AGCGGGUGGGGGAGGGGGACU	0.210018	9.59201	1.79402	0.0899532	0.999004	-4.6784
MIMAT0027697_st	MIMAT0027697	mmu-miR-6898-3p	miRNA	Mus musculus	AAGUCUCUUUGUACCUUCUCU	0.209931	0.691895	1.79164	0.0903468	0.999004	-4.68202
MIMAT0003512_st	MIMAT0003512	mmu-miR-450b-3p	miRNA	Mus musculus	AUUGGGAACAUUUUGCAUGCAU	0.198926	0.878362	1.79045	0.0905442	0.999004	-4.68383
MI0018029_st	MI0018029	mmu-mir-5120	stem-loop	Mus musculus	GAGCUGGUCCUUUGGGGCUGUGGUGCCACCAGCUGUGACAGAGUGGAGCUCAGUGGCAGCAGCCCCUUCAGACAGGCU	0.178033	0.722503	1.78979	0.0906543	0.999004	-4.68484
MIMAT0005294_st	MIMAT0005294	mmu-miR-467e-3p	miRNA	Mus musculus	AUAUACAUACACACACCUAUAU	-0.200589	0.854841	-1.7889	0.0908018	0.999004	-4.68619
MIMAT0017044_st	MIMAT0017044	mmu-miR-135b-3p	miRNA	Mus musculus	AUGUAGGGCUAAAAGCCAUGGG	-0.352984	1.11069	-1.78802	0.0909488	0.999004	-4.68753
MIMAT0004519_st	MIMAT0004519	mmu-let-7g-3p	miRNA	Mus musculus	ACUGUACAGGCCACUGCCUUGC	-0.187525	0.807624	-1.78409	0.0916042	0.999004	-4.69348
MI0000152_st	MI0000152	mmu-mir-125b-2	stem-loop	Mus musculus	GCCUAGUCCCUGAGACCCUAACUUGUGAGGUAUUUUAGUAACAUCACAAGUCAGGUUCUUGGGACCUAGGC	-0.268569	0.920738	-1.78275	0.0918293	0.999004	-4.69552
MIMAT0028053_st	MIMAT0028053	mmu-miR-7073-3p	miRNA	Mus musculus	AUAGCCUUUUCCUCCCCAACAG	0.148129	0.773543	1.78002	0.0922891	0.999004	-4.69965
MI0014048_st	MI0014048	mmu-mir-3085	stem-loop	Mus musculus	GUCCCAACUCUGGGAAGGUGCCAUUCCGAGGGCCAAGAGUCUGAAUAUGAGUCACUCUGGCUGCUAUGGCCCCCUCCCAGGGCUUGGGC	-0.255243	1.02426	-1.77847	0.0925507	0.999004	-4.702
MIMAT0014877_st	MIMAT0014877	mmu-miR-3084-3p	miRNA	Mus musculus	UUCUGCCAGUCUCCUUCAGAC	0.65926	1.86462	1.7774	0.0927324	0.999004	-4.70362
MI0000797_st	MI0000797	mmu-mir-380	stem-loop	Mus musculus	AAGAUGGUUGACCAUAGAACAUGCGCUACUUCUGUGUCGUAUGUAGUAUGGUCCACAUCUU	0.226122	0.84242	1.77029	0.0939432	0.999004	-4.71436
MIMAT0019348_st	MIMAT0019348	mmu-miR-378b	miRNA	Mus musculus	CUGGACUUGGAGUCAGAAGA	-0.333311	1.37536	-1.76853	0.0942446	0.999004	-4.71701
MIMAT0022353_st	MIMAT0022353	mmu-miR-3544-5p	miRNA	Mus musculus	AGAAAGGCAUCAUAUAGGAGCUG	0.305629	1.12327	1.76803	0.0943311	0.999004	-4.71777
MIMAT0015645_st	MIMAT0015645	mmu-miR-3473a	miRNA	Mus musculus	UGGAGAGAUGGCUCAGCA	1.10028	4.91063	1.76791	0.0943525	0.999004	-4.71795
MIMAT0025142_st	MIMAT0025142	mmu-miR-6392-3p	miRNA	Mus musculus	GACGCAGGUUUGCCGGGUCCUCU	0.246873	0.844505	1.76662	0.0945738	0.999004	-4.71989
MI0026024_st	MI0026024	mmu-mir-8096	stem-loop	Mus musculus	AGGUCUCAGUAAGAACUCAAGGCCGUGACUUGACUGGGCACGGUAGCUGAAGAGUACAGGAAUCCUCGCAGACUCUUCUUGCUACCCUGCCUCCCCAGCAGGUCUGCAAGUCUGUGCCUGAGAACCG	0.176521	0.858322	1.76378	0.095064	0.999004	-4.72416
MIMAT0004580_st	MIMAT0004580	mmu-miR-34c-3p	miRNA	Mus musculus	AAUCACUAACCACACAGCCAGG	-0.609364	2.67514	-1.76351	0.0951119	0.999004	-4.72458
MIMAT0025172_st	MIMAT0025172	mmu-miR-6417	miRNA	Mus musculus	UAGCAAACGACAGCUAGCCACA	0.233806	0.764501	1.75594	0.0964298	0.999004	-4.73594
MI0004671_x_st	MI0004671	mmu-mir-467b	stem-loop	Mus musculus	CCGUGUGCGUAAGUGCCUGCAUGUAUAUGCGUGUAUAUUUUAUGCAUAUACAUACACACACCAACACACACAU	-0.276634	1.06957	-1.75548	0.0965116	0.999004	-4.73664
MI0000151_st	MI0000151	mmu-mir-125a	stem-loop	Mus musculus	CUGGGUCCCUGAGACCCUUUAACCUGUGAGGACGUCCAGGGUCACAGGUGAGGUUCUUGGGAGCCUGG	0.210712	0.851766	1.75546	0.0965146	0.999004	-4.73667
MI0000154_st	MI0000154	mmu-mir-127	stem-loop	Mus musculus	CCAGCCUGCUGAAGCUCAGAGGGCUCUGAUUCAGAAAGAUCAUCGGAUCCGUCUGAGCUUGGCUGGUCGG	-0.20023	1.04911	-1.75525	0.0965509	0.999004	-4.73698
MIMAT0027915_st	MIMAT0027915	mmu-miR-7005-3p	miRNA	Mus musculus	CUGUGCCUGCUACCCAUCCCUUGCA	-0.204447	0.744714	-1.75524	0.0965526	0.999004	-4.73699
MIMAT0027774_st	MIMAT0027774	mmu-miR-6937-5p	miRNA	Mus musculus	UAGCUGUAAGGGCUGGGUCUGUGU	0.437295	9.10868	1.7546	0.0966664	0.999004	-4.73797
MIMAT0027986_st	MIMAT0027986	mmu-miR-7041-5p	miRNA	Mus musculus	AGAGGGAAUGGAGACUCAGUUGA	0.210102	0.746843	1.748	0.0978311	0.999004	-4.74784
MI0003476_st	MI0003476	mmu-mir-489	stem-loop	Mus musculus	ACUGCUGCAGUGGCAGCUUGGUUGUCAUAUGUGUGAUGACACUUUCUAAAGUCUUCCAGAAUGACACCACAUAUAUGGCAGCUAAACUGUUACAUGGAACAACAAGU	0.180842	0.936615	1.74695	0.0980183	0.999004	-4.74942
MIMAT0003497_st	MIMAT0003497	mmu-miR-707	miRNA	Mus musculus	CAGUCAUGCCGCUUGCCUACG	0.237506	0.770002	1.74472	0.098415	0.999004	-4.75275
MIMAT0029882_st	MIMAT0029882	mmu-miR-7681-5p	miRNA	Mus musculus	AUCCUGUCCUUGCCCUCUCU	0.20301	0.759267	1.74164	0.0989648	0.999004	-4.75734
MI0000405_st	MI0000405	mmu-let-7d	stem-loop	Mus musculus	AAUGGGUUCCUAGGAAGAGGUAGUAGGUUGCAUAGUUUUAGGGCAGAGAUUUUGCCCACAAGGAGUUAACUAUACGACCUGCUGCCUUUCUUAGGGCCUUAUU	0.17666	0.964955	1.73842	0.0995438	0.999004	-4.76214
MI0000546_x_st	MI0000546	mmu-mir-19b-2	stem-loop	Mus musculus	ACUUACGAUUAGUUUUGCAGAUUUGCAGUUCAGCGUAUAUGUGAAUAUAUGGCUGUGCAAAUCCAUGCAAAACUGAUUGUGGGA	-0.160336	0.703758	-1.73832	0.0995625	0.999004	-4.76229
MIMAT0000661_st	MIMAT0000661	mmu-miR-214-3p	miRNA	Mus musculus	ACAGCAGGCACAGACAGGCAGU	-0.910177	2.19502	-1.73689	0.099821	0.999004	-4.76443
MIMAT0020610_st	MIMAT0020610	mmu-miR-5103	miRNA	Mus musculus	UCAUCCGGGAUCCCCUGAGG	0.173015	0.7011	1.73323	0.100483	0.999004	-4.76986
MI0022779_st	MI0022779	mmu-mir-6932	stem-loop	Mus musculus	AGUCUUUGUAGGUGAAGUAGACUUGGCUGACAGAUGCUCUGUUCUGCUUCCUCUGCAG	0.16184	0.88124	1.73315	0.100499	0.999004	-4.76999
MIMAT0005440_st	MIMAT0005440	mmu-miR-24-2-5p	miRNA	Mus musculus	GUGCCUACUGAGCUGAAACAGU	-0.469886	1.70559	-1.73141	0.100814	0.999004	-4.77257
MI0000160_st	MI0000160	mmu-mir-134	stem-loop	Mus musculus	AGGGUGUGUGACUGGUUGACCAGAGGGGCGUGCACUCUGUUCACCCUGUGGGCCACCUAGUCACCAACCCU	-0.220395	0.965767	-1.72573	0.101854	0.999004	-4.781
MI0022761_st	MI0022761	mmu-mir-6914	stem-loop	Mus musculus	CUGACUCCUGGGGUGGUGGUGGCCACAGAAACGAGGUCUUUAACUCUGUCCACCUCUUCCCAGGCGCGG	-0.179437	0.801445	-1.72254	0.102442	0.999004	-4.78573
MIMAT0028407_st	MIMAT0028407	mmu-miR-7219-3p	miRNA	Mus musculus	UAUCCGGGUUUCUAACACACU	0.196815	0.608321	1.72134	0.102664	0.999004	-4.78751
MIMAT0027971_st	MIMAT0027971	mmu-miR-7033-3p	miRNA	Mus musculus	UGCCUCCAUUCUCUUGGGCAG	-0.175041	0.726022	-1.71942	0.10302	0.999004	-4.79035
MI0002402_x_st	MI0002402	mmu-mir-467a-1	stem-loop	Mus musculus	CUGUGUGCGUAAGUGCCUGCAUGUAUAUGCGUGUAUAUUUUAUGCAUAUACAUACACACACCUACACACACAU	-0.313036	1.14738	-1.71357	0.10411	0.999004	-4.79898
MI0021908_st	MI0021908	mmu-let-7j	stem-loop	Mus musculus	AUUGGAGGCUAUUUCUGAUCAUGAUAAUUUCCUGAGGUAUUAGUUUGUGCUGUUAUAUGAAUCGAAUAAUAUCCCUUGCUCAGAUUAAAAGCCUGGAGUUAAAAAAAUCAAGUGCCUUGAAC	-0.250235	0.945177	-1.71004	0.104773	0.999004	-4.80418
MI0003716_st	MI0003716	mmu-mir-302b	stem-loop	Mus musculus	GUUCCCUUCAACUUUAACAUGGGAAUGCUUUCUGUCUCAUCGAAGAGUAAGUGCUUCCAUGUUUUAGUAGAAGU	-0.179191	0.728424	-1.70779	0.105198	0.999004	-4.8075
MIMAT0005841_st	MIMAT0005841	mmu-miR-669h-5p	miRNA	Mus musculus	AUGCAUGGGUGUAUAGUUGAGUGC	0.168796	0.788714	1.70243	0.106214	0.999004	-4.81537
MI0004639_st	MI0004639	mmu-mir-495	stem-loop	Mus musculus	AAAGAAGUUGCCCAUGUUAUUUUUCGCUUUUAUUUGUGACGAAACAAACAUGGUGCACUUCUU	0.276959	0.979266	1.70239	0.106223	0.999004	-4.81544
MIMAT0013803_st	MIMAT0013803	mmu-miR-2861	miRNA	Mus musculus	GGGGCCUGGCGGCGGGCGG	0.310856	11.1989	1.7005	0.106583	0.999004	-4.8182
MI0005553_st	MI0005553	mmu-mir-877	stem-loop	Mus musculus	GUAGAGGAGAUGGCGCAGGGGACACAAGGUAGGCCUUGCGGGUCUGUGGACCCUUGGACAUGUGUCCUCUUCUCCCUCCUCCCAG	-0.202482	0.822593	-1.69999	0.106681	0.999004	-4.81896
MIMAT0000668_st	MIMAT0000668	mmu-miR-211-5p	miRNA	Mus musculus	UUCCCUUUGUCAUCCUUUGCCU	-0.170564	0.794574	-1.69895	0.106879	0.999004	-4.82048
MIMAT0000674_st	MIMAT0000674	mmu-miR-181c-5p	miRNA	Mus musculus	AACAUUCAACCUGUCGGUGAGU	-0.468192	2.88357	-1.69767	0.107125	0.999004	-4.82235
MIMAT0017042_st	MIMAT0017042	mmu-miR-351-3p	miRNA	Mus musculus	GGUCAAGAGGCGCCUGGGAAC	-0.281092	1.24874	-1.69446	0.107743	0.999004	-4.82706
MIMAT0004865_st	MIMAT0004865	mmu-miR-297c-5p	miRNA	Mus musculus	AUGUAUGUGUGCAUGUACAUGU	0.23976	0.93054	1.68916	0.108769	0.999004	-4.8348
MIMAT0028429_st	MIMAT0028429	mmu-miR-7230-3p	miRNA	Mus musculus	UUGAGUUGAGACUGUCAGUAGGU	0.177879	0.751976	1.68667	0.109256	0.999004	-4.83845
MI0000726_x_st	MI0000726	mmu-mir-128-2	stem-loop	Mus musculus	CAGUGGGAAGGGGGGCCGAUGCACUGUAAGAGAGUGAGUAGCAGGUCUCACAGUGAACCGGUCUCUUUCCCUACUG	-0.23131	0.778262	-1.68295	0.109983	0.999004	-4.84386
MI0022826_st	MI0022826	mmu-mir-6978	stem-loop	Mus musculus	AAAGGAAGGGGUGAGAGAGAAGCUGGUGCCAUCCACGGCUUCACUCUCACCCUGCAG	-0.173807	0.746377	-1.6812	0.110328	0.999004	-4.84641
MIMAT0017037_st	MIMAT0017037	mmu-miR-341-5p	miRNA	Mus musculus	CGGUCGGCCGAUCGCUCGGUC	0.159835	0.811867	1.68094	0.11038	0.999004	-4.84679
MIMAT0004574_st	MIMAT0004574	mmu-miR-294-5p	miRNA	Mus musculus	ACUCAAAAUGGAGGCCCUAUCU	0.166318	0.726812	1.68092	0.110382	0.999004	-4.84681
MI0021880_st	MI0021880	mmu-mir-6352	stem-loop	Mus musculus	UCAUUUCAUUUUGACCUUUGGGAAAAGGACCCCAGCUCUGGUGAAUCCUGAGACUUGUCCUUAGUGACAGCUCCAGUGUGGAAUCUUGCUGUUCCUUCUGAGGUGGGAGGAGAUGG	-0.133305	0.728188	-1.67946	0.11067	0.999004	-4.84894
MIMAT0000556_st	MIMAT0000556	mmu-miR-324-3p	miRNA	Mus musculus	CCACUGCCCCAGGUGCUGCU	-0.400253	2.7174	-1.6758	0.111394	0.999004	-4.85425
MIMAT0014895_st	MIMAT0014895	mmu-miR-3087-5p	miRNA	Mus musculus	CAGGGCAGGGCAAGAGUUGAG	0.435894	1.51302	1.67486	0.111581	0.999004	-4.85562
MIMAT0027723_st	MIMAT0027723	mmu-miR-6911-3p	miRNA	Mus musculus	UCAAUCACACUCUGUCCACAG	0.193096	0.708583	1.67366	0.11182	0.999004	-4.85736
MI0004693_st	MI0004693	mmu-mir-709	stem-loop	Mus musculus	UGUCCCGUUUCUCUGCUUCUACUCAGAAGUGCUCUGAGCAUAGAACUGUCCUGUUUGAGCAGCACUGGGGAGGCAGAGGCAGGAGGAU	-0.149004	0.765491	-1.6725	0.112052	0.999004	-4.85905
MIMAT0027784_st	MIMAT0027784	mmu-miR-6942-5p	miRNA	Mus musculus	UAGGAGGAGGGGAACAUUUGC	0.606267	1.72633	1.67163	0.112225	0.999004	-4.8603
MI0014109_st	MI0014109	mmu-mir-3112	stem-loop	Mus musculus	CUAAAUGAACAGUGACAUAGAAAAGGCAGUCUGCAUUUAUUCUGGAGCUGCAGUUUGUCUCUUCUUUGUCUCUGUCAGUUGG	-0.1678	0.946487	-1.66611	0.113333	0.999004	-4.8683
MIMAT0003151_st	MIMAT0003151	mmu-miR-378a-3p	miRNA	Mus musculus	ACUGGACUUGGAGUCAGAAGG	-0.293024	2.70435	-1.66586	0.113384	0.999004	-4.86867
MI0022854_st	MI0022854	mmu-mir-7005	stem-loop	Mus musculus	AGGGGCCUGGGGAUGGGAGGACCAGCAGAGAAAUUUGGCUUUCCUGUGCCUGCUACCCAUCCCUUGCAG	-0.205485	0.904032	-1.66501	0.113555	0.999004	-4.86989
MIMAT0027792_st	MIMAT0027792	mmu-miR-6946-5p	miRNA	Mus musculus	AAAAGGGAGAGAAAGAAAUGC	-0.350252	1.32426	-1.66436	0.113687	0.999004	-4.87084
MI0002400_s_st	MI0002400	mmu-mir-465a	stem-loop	Mus musculus	GCCCUAUUUAGAAUGGCACUGAUGUGAUAAAAUAAAAAAUUGAUCAGGGCCUUUCUAAGUAGAGUAAGGCUUAC	-0.217707	0.672369	-1.65705	0.115171	0.999004	-4.88137
MI0005498_s_st	MI0005498	mmu-mir-465b-1	stem-loop	Mus musculus	UGCAAUGCCCUAUUUAGAAUGGUGCUGAUCUGAUGAAAUAAAAAAUUGAUCAGGGCCUUUCUAAGUAGAGUAAGGCUUA	-0.217707	0.672369	-1.65705	0.115171	0.999004	-4.88137
MI0005499_s_st	MI0005499	mmu-mir-465b-2	stem-loop	Mus musculus	UGCAAUGCCCUAUUUAGAAUGGUGCUGAUCUGAUGAAAUAAAAAAUUGAUCAGGGCCUUUCUAAGUAGAGUAAGGCUUA	-0.217707	0.672369	-1.65705	0.115171	0.999004	-4.88137
MI0022810_st	MI0022810	mmu-mir-6963	stem-loop	Mus musculus	GGGAAGGUGGGAUGGAUGGCAGAACCUGGAGAUUCUUGUCAAACUGCUUGCCUCUUGCCUCCAUCCCACAG	0.168991	0.746975	1.65581	0.115425	0.999004	-4.88316
MIMAT0017055_st	MIMAT0017055	mmu-miR-219a-1-3p	miRNA	Mus musculus	AGAGUUGCGUCUGGACGUCCCG	-0.347519	1.12787	-1.65337	0.115924	0.999004	-4.88666
MIMAT0028431_st	MIMAT0028431	mmu-miR-7231-3p	miRNA	Mus musculus	CUUGCUUCUUUGUUUCCCCAGAA	0.180066	0.727599	1.65128	0.116354	0.999004	-4.88967
MIMAT0027880_st	MIMAT0027880	mmu-miR-6989-5p	miRNA	Mus musculus	UUGGGGACAGAGGCACAGGAUG	0.496495	1.24523	1.64896	0.116833	0.999004	-4.893
MI0001649_st	MI0001649	mmu-mir-449a	stem-loop	Mus musculus	CUGUGUGUGAUGGCUUGGCAGUGUAUUGUUAGCUGGUUGAGUAUGUGAGCGGCACCAGCUAACAUGCGACUGCUCUCCUAUUGCACACACA	0.143499	0.814645	1.64815	0.117002	0.999004	-4.89417
MI0000698_st	MI0000698	mmu-mir-214	stem-loop	Mus musculus	GGCCUGGCUGGACAGAGUUGUCAUGUGUCUGCCUGUCUACACUUGCUGUGCAGAACAUCCGCUCACCUGUACAGCAGGCACAGACAGGCAGUCACAUGACAACCCAGCCU	-0.203024	0.839825	-1.64766	0.117103	0.999004	-4.89487
MIMAT0004827_st	MIMAT0004827	mmu-miR-297b-3p	miRNA	Mus musculus	UAUACAUACACACAUACCCAUA	0.188621	0.951742	1.64581	0.117488	0.999004	-4.89753
MIMAT0004864_st	MIMAT0004864	mmu-miR-297a-3p	miRNA	Mus musculus	UAUACAUACACACAUACCCAUA	0.188621	0.951742	1.64581	0.117488	0.999004	-4.89753
MIMAT0004866_st	MIMAT0004866	mmu-miR-297c-3p	miRNA	Mus musculus	UAUACAUACACACAUACCCAUA	0.188621	0.951742	1.64581	0.117488	0.999004	-4.89753
MIMAT0028408_st	MIMAT0028408	mmu-miR-7220-5p	miRNA	Mus musculus	GGUGAGCUCUUGGUACCUUGGC	-0.141184	0.515084	-1.64544	0.117565	0.999004	-4.89806
MI0025003_st	MI0025003	mmu-mir-7663	stem-loop	Mus musculus	GCUGCUUGGUGAUCAUCCACUGUCGUGGGACUUCUUCACAGUGUGGAUCAUAAGGAGCUCC	-0.208562	0.606732	-1.64226	0.118226	0.999004	-4.90261
MIMAT0001421_st	MIMAT0001421	mmu-miR-434-5p	miRNA	Mus musculus	GCUCGACUCAUGGUUUGAACCA	-0.652189	2.75219	-1.64176	0.118331	0.999004	-4.90332
MI0002405_st	MI0002405	mmu-mir-470	stem-loop	Mus musculus	CAGUGCUCUUCUUGGACUGGCACUGGUGAGUUAAACUAAAUACAACCAGUACCUUUCUGAGAAGAGUAAAGCUCA	-0.150553	0.766622	-1.6414	0.118406	0.999004	-4.90383
MIMAT0003485_st	MIMAT0003485	mmu-miR-455-5p	miRNA	Mus musculus	UAUGUGCCUUUGGACUACAUCG	-0.193717	0.793379	-1.6401	0.118678	0.999004	-4.90569
MIMAT0027791_st	MIMAT0027791	mmu-miR-6945-3p	miRNA	Mus musculus	UCUGAGCUCUGCCCUUCCCAU	0.138971	0.701456	1.63781	0.11916	0.999004	-4.90897
MIMAT0009441_st	MIMAT0009441	mmu-miR-1968-5p	miRNA	Mus musculus	UGCAGCUGUUAAGGAUGGUGGACU	-0.259175	1.06205	-1.63642	0.119452	0.999004	-4.91095
MIMAT0000216_st	MIMAT0000216	mmu-miR-187-3p	miRNA	Mus musculus	UCGUGUCUUGUGUUGCAGCCGG	-0.38651	3.66084	-1.63396	0.119972	0.999004	-4.91447
MIMAT0027998_st	MIMAT0027998	mmu-miR-7047-5p	miRNA	Mus musculus	UGAGGGAGGAGGGCUGGGUCUGA	0.420552	9.03922	1.63243	0.120294	0.999004	-4.91664
MIMAT0028391_st	MIMAT0028391	mmu-miR-7211-3p	miRNA	Mus musculus	UGGAGUGACUGUAGGGAGGAUGC	0.267592	0.876058	1.63098	0.120603	0.999004	-4.91871
MI0014112_x_st	MI0014112	mmu-mir-466b-8	stem-loop	Mus musculus	GUGUGUAUGUGUUGAUGUGUGUGUACAUGUACAUAUGUGAAUAUGAUAUACAUAUACAUACACGCACACAUAAGACACAUAUGAGC	0.20021	0.751493	1.62657	0.121543	0.999004	-4.92499
MIMAT0003376_st	MIMAT0003376	mmu-miR-302c-3p	miRNA	Mus musculus	AAGUGCUUCCAUGUUUCAGUGG	-0.141432	0.65208	-1.62533	0.121808	0.999004	-4.92674
MIMAT0009412_st	MIMAT0009412	mmu-miR-1946a	miRNA	Mus musculus	AGCCGGGCAGUGGUGGCACACACUUUU	0.907139	2.07778	1.62366	0.122166	0.999004	-4.92911
MI0026037_st	MI0026037	mmu-mir-8106	stem-loop	Mus musculus	GAAGACAGUCUUGUUGGAAAAGCAGCUUUACAAAGUGAAACAUAAAUCCCAUGUGCAGAGUCACUGAGUAGCUGAGGUGACUCUGUACAUGGCAUUUAUGUUUUACAUUUCUGUGAUUUCUCAUCGAGCAGCUGAGGUG	-0.153044	0.771581	-1.62289	0.122332	0.999004	-4.93021
MIMAT0004528_st	MIMAT0004528	mmu-miR-125a-3p	miRNA	Mus musculus	ACAGGUGAGGUUCUUGGGAGCC	-0.366853	3.05299	-1.62158	0.122615	0.999004	-4.93207
MIMAT0001537_st	MIMAT0001537	mmu-miR-429-3p	miRNA	Mus musculus	UAAUACUGUCUGGUAAUGCCGU	0.194176	0.867365	1.61859	0.123259	0.999004	-4.9363
MI0022894_st	MI0022894	mmu-mir-7045	stem-loop	Mus musculus	GAAAGAGCGGGUGGGGGAGGGGGACUGCGCGUCACUCACUGUUCUCCCCCCUCCCCCGCACAG	0.18049	0.781873	1.61378	0.124305	0.999004	-4.94311
MIMAT0004753_st	MIMAT0004753	mmu-miR-431-3p	miRNA	Mus musculus	CAGGUCGUCUUGCAGGGCUUCU	-0.376134	1.55879	-1.61147	0.12481	0.999004	-4.94638
MI0000221_st	MI0000221	mmu-mir-10b	stem-loop	Mus musculus	UAUAUACCCUGUAGAACCGAAUUUGUGUGGUACCCACAUAGUCACAGAUUCGAUUCUAGGGGAAUAUA	0.190855	0.832717	1.60944	0.125253	0.999004	-4.94923
MI0022832_st	MI0022832	mmu-mir-6984	stem-loop	Mus musculus	GUGAAACUGAAAGGCAAUGAAGGAGGAGCACUGUCACAGUGUACUUUCUUUCCUGUCUUUCUAG	0.266469	1.05242	1.60728	0.125729	0.999004	-4.95228
MIMAT0009395_st	MIMAT0009395	mmu-miR-1932	miRNA	Mus musculus	GUUGCGGACAGCGCUAGGUCGG	0.145034	0.725665	1.60547	0.126128	0.999004	-4.95483
MI0022916_st	MI0022916	mmu-mir-7067	stem-loop	Mus musculus	AGGGCUGCAGGGGGUGGUUGCACACGGACAGUCUCUGGACACUGAUUGCUUCCCUCCCCACAG	0.156228	0.677167	1.60484	0.126265	0.999004	-4.95571
MIMAT0017169_st	MIMAT0017169	mmu-miR-215-3p	miRNA	Mus musculus	UCUGUCAUUCUGUAGGCCAAU	0.185464	0.643356	1.60467	0.126304	0.999004	-4.95595
MIMAT0014870_st	MIMAT0014870	mmu-miR-3081-5p	miRNA	Mus musculus	GACUGGAGCUUGGAGCGGUGAGC	0.532711	1.96558	1.60461	0.126316	0.999004	-4.95603
MI0004639_x_st	MI0004639	mmu-mir-495	stem-loop	Mus musculus	AAAGAAGUUGCCCAUGUUAUUUUUCGCUUUUAUUUGUGACGAAACAAACAUGGUGCACUUCUU	0.277039	1.11333	1.6038	0.126495	0.999004	-4.95717
MIMAT0014900_st	MIMAT0014900	mmu-miR-3089-3p	miRNA	Mus musculus	AGCAUCUGCUGAUCCUGAGCUGU	0.232907	0.776274	1.60338	0.126589	0.999004	-4.95777
MIMAT0027976_st	MIMAT0027976	mmu-miR-7036-5p	miRNA	Mus musculus	AGCGGGGUUCGGUGGGGAAGAGA	0.521393	6.56687	1.6029	0.126696	0.999004	-4.95844
MIMAT0027999_st	MIMAT0027999	mmu-miR-7047-3p	miRNA	Mus musculus	UCACCCUCACCCUUCCUCCUUCC	-0.19972	1.00206	-1.60159	0.126987	0.999004	-4.96029
MI0000580_st	MI0000580	mmu-mir-92a-2	stem-loop	Mus musculus	UGCCCAUUCAUCCACAGGUGGGGAUUGGUGGCAUUACUUGUGUUAGAUAUAAAGUAUUGCACUUGUCCCGGCCUGAGGAAGAAAGAGGGUU	0.205123	1.0187	1.60151	0.127003	0.999004	-4.96039
MI0001160_st	MI0001160	mmu-mir-409	stem-loop	Mus musculus	UGGUACUCGGAGAGAGGUUACCCGAGCAACUUUGCAUCUGGAGGACGAAUGUUGCUCGGUGAACCCCUUUUCGGUAUCA	-0.187912	0.918299	-1.59904	0.127552	0.999004	-4.96386
MIMAT0009393_st	MIMAT0009393	mmu-miR-1930-5p	miRNA	Mus musculus	ACCUCCAUAGUACCUGCAGCGU	-0.247217	1.03941	-1.59356	0.128779	0.999004	-4.97155
MIMAT0005839_st	MIMAT0005839	mmu-miR-669f-3p	miRNA	Mus musculus	CAUAUACAUACACACACACGUAU	-0.211093	0.83213	-1.59263	0.128988	0.999004	-4.97285
MIMAT0003480_st	MIMAT0003480	mmu-miR-297b-5p	miRNA	Mus musculus	AUGUAUGUGUGCAUGAACAUGU	0.179828	0.809627	1.58838	0.129947	0.999004	-4.9788
MI0023728_st	MI0023728	mmu-mir-7233	stem-loop	Mus musculus	AGUUAGGGACAGAUAGAUGGCAAGCAAGUCUUGAUCUAUAUUGUCUGCCUUUAGGUCUAC	-0.144897	0.841025	-1.58691	0.130279	0.999004	-4.98084
MIMAT0025583_st	MIMAT0025583	mmu-miR-6538	miRNA	Mus musculus	CGCGGGCUCCGGGGCGGCG	0.238473	10.9865	1.58687	0.130288	0.999004	-4.98089
MIMAT0027921_st	MIMAT0027921	mmu-miR-7008-3p	miRNA	Mus musculus	UGUGCUUCUUGCCUCUUCUCAG	0.168837	0.689199	1.58375	0.130997	0.999004	-4.98524
MIMAT0017261_st	MIMAT0017261	mmu-miR-490-5p	miRNA	Mus musculus	CCAUGGAUCUCCAGGUGGGU	0.159147	0.824834	1.58283	0.131207	0.999004	-4.98653
MI0004692_st	MI0004692	mmu-mir-708	stem-loop	Mus musculus	CUGUGUUUGAAAUGGGGACUGCCCUCAAGGAGCUUACAAUCUAGCUGGGGGUAGAUGACUUGCACUUGAACACAACUAGACUGUGAGCUUCUAGAGGGCAGGGGCCUUA	-0.19612	0.901341	-1.58142	0.131531	0.999004	-4.9885
MI0021951_st	MI0021951	mmu-mir-378d	stem-loop	Mus musculus	AGAUGCUGGGAUAGCACUGGCCUUGGAGUCAGAAGGUUUGUGAUUUGGUGGCAGCUCUGCCAUCCAAUAUCCCUGUGAUUUUUAGGGUGUCAGUUUCCCUUUAAGCACCG	-0.192311	0.801351	-1.58104	0.131617	0.999004	-4.98903
MI0016976_st	MI0016976	mmu-mir-3967	stem-loop	Mus musculus	ACUGGCUGCACCUGACUCAGGCAGCAAGAAUUCUAUUGAGCUUGUCUGACUGAUGUUGGAGCACAAAU	0.192988	0.832844	1.57825	0.132255	0.999004	-4.9929
MIMAT0004189_st	MIMAT0004189	mmu-miR-693-3p	miRNA	Mus musculus	GCAGCUUUCAGAUGUGGCUGUAA	-0.159732	0.652888	-1.57822	0.132262	0.999004	-4.99294
MI0000177_st	MI0000177	mmu-mir-155	stem-loop	Mus musculus	CUGUUAAUGCUAAUUGUGAUAGGGGUUUUGGCCUCUGACUGACUCCUACCUGUUAGCAUUAACAG	-0.218159	1.01804	-1.57345	0.133362	0.999004	-4.99956
MIMAT0020627_st	MIMAT0020627	mmu-miR-5119	miRNA	Mus musculus	CAUCUCAUCCUGGGGCUGG	0.79289	2.94696	1.57221	0.13365	0.999004	-5.00129
MIMAT0019339_st	MIMAT0019339	mmu-miR-28c	miRNA	Mus musculus	AGGAGCUCACAGUCUAUUGA	-0.357961	1.16236	-1.57165	0.133779	0.999004	-5.00206
MIMAT0004530_st	MIMAT0004530	mmu-miR-127-5p	miRNA	Mus musculus	CUGAAGCUCAGAGGGCUCUGAU	-0.420294	1.75149	-1.57163	0.133784	0.999004	-5.00209
MI0004171_st	MI0004171	mmu-mir-665	stem-loop	Mus musculus	AGAACAGGGUCUCCUUGAGGGGCCUCUGCCUCUAUCCAGGAUUAUGUUUUUAUGACCAGGAGGCUGAGGUCCCUUACAGGCGGCCUCUUACUCU	-0.219458	2.76478	-1.57048	0.134052	0.999004	-5.00369
MIMAT0000653_st	MIMAT0000653	mmu-miR-28a-5p	miRNA	Mus musculus	AAGGAGCUCACAGUCUAUUGAG	-0.203756	3.16158	-1.56866	0.134475	0.999004	-5.00621
MIMAT0000235_st	MIMAT0000235	mmu-miR-202-3p	miRNA	Mus musculus	AGAGGUAUAGCGCAUGGGAAGA	-0.149483	0.683718	-1.56524	0.135272	0.999004	-5.01093
MIMAT0017005_st	MIMAT0017005	mmu-miR-122-3p	miRNA	Mus musculus	AAACGCCAUUAUCACACUAA	-0.258302	0.965087	-1.5648	0.135375	0.999004	-5.01154
MIMAT0004617_st	MIMAT0004617	mmu-miR-148a-5p	miRNA	Mus musculus	AAAGUUCUGAGACACUCCGACU	-0.156025	0.686077	-1.5639	0.135588	0.999004	-5.01279
MIMAT0004932_st	MIMAT0004932	mmu-miR-878-5p	miRNA	Mus musculus	UAUCUAGUUGGAUGUCAAGACA	0.142136	0.557325	1.56379	0.135612	0.999004	-5.01293
MI0022969_st	MI0022969	mmu-mir-7118	stem-loop	Mus musculus	GGGUCUGGGGAAGGCGGGAGAGGGAACAGAACAACAGCUAACUCUACGUCCUCCUCCACAG	-0.186313	0.896339	-1.56269	0.135871	0.999004	-5.01445
MIMAT0014839_st	MIMAT0014839	mmu-miR-3066-3p	miRNA	Mus musculus	CACUUAAUAGACCGCAACCUGC	-0.227545	0.831328	-1.56128	0.136204	0.999004	-5.01641
MIMAT0004870_st	MIMAT0004870	mmu-miR-453	miRNA	Mus musculus	AGGUUGCCUCAUAGUGAGCUUGCA	-0.159878	0.711937	-1.56018	0.136462	0.999004	-5.01792
MI0021905_st	MI0021905	mmu-mir-6376	stem-loop	Mus musculus	UAGCCCAGUGUUCUCCAGUCCAUGACUUCCUCACAGUGUGGCCAAUUGGAGAUUAUGAACCAUGACUGCUCGCCCAUCACAGUUUCUAAUGCUCAGCACGUGUGGCACAGAUUUAAGGAAUACAAAGGCUC	0.14345	0.678526	1.55885	0.136775	0.999004	-5.01975
MI0009919_st	MI0009919	mmu-mir-1930	stem-loop	Mus musculus	AUGCCCACGGUCACCUCCAUAGUACCUGCAGCGUGCUUGACUUUCUCUAUGGUGCAGUUACUGUGGCUGUGGCUGUGUUCGUGC	0.132044	0.884602	1.55711	0.137188	0.999004	-5.02214
MIMAT0025158_st	MIMAT0025158	mmu-miR-496b	miRNA	Mus musculus	CAACAUGGCCAAUUCCUUUCAU	0.267253	0.965532	1.55544	0.137585	0.999004	-5.02445
MIMAT0028136_st	MIMAT0028136	mmu-miR-7119-3p	miRNA	Mus musculus	AAAAAACACCGUUUCCUCCAG	-0.617173	0.992588	-1.55445	0.137819	0.999004	-5.0258
MIMAT0031402_st	MIMAT0031402	mmu-miR-142b	miRNA	Mus musculus	UCCAUAAAGUAGGAAACACU	-0.12963	0.758222	-1.5522	0.138355	0.999004	-5.0289
MIMAT0027717_st	MIMAT0027717	mmu-miR-6908-3p	miRNA	Mus musculus	ACACUCUCCCUUGUGCUGGCAG	0.162956	0.764588	1.54922	0.139067	0.999004	-5.03298
MIMAT0007880_st	MIMAT0007880	mmu-miR-1901	miRNA	Mus musculus	CCGCUCGUACUCCCGGGGGUCC	-0.214053	0.953416	-1.54816	0.139322	0.999004	-5.03444
MIMAT0009459_st	MIMAT0009459	mmu-miR-1982-5p	miRNA	Mus musculus	UUGGGAGGGUCCUGGGGAGG	0.604339	4.39998	1.54756	0.139466	0.999004	-5.03526
MIMAT0000664_st	MIMAT0000664	mmu-miR-219a-5p	miRNA	Mus musculus	UGAUUGUCCAAACGCAAUUCU	0.154326	0.732452	1.54748	0.139486	0.999004	-5.03537
[truncated: 2,750 more rows]

## Sheet: miRNAs present in SN
featureNames(n_mir)	Accession	Transcript.ID.Array.Design.	Sequence.Type	Species.Scientific.Name	Sequence	Media_Control_1	Media_Control_2	Media_Control_3	Media_Control_4	Media_Control_5	Media_Stauro_1	Media_Stauro_2	Media_Stauro_3	Media_Stauro_4
[truncated: 3,163 more rows]

[truncated: 1 more sheets: miRNAs present in Neurons]
